# Supplementary material for: High-throughput screening and evaluation of repurposed drugs targeting the SARS-CoV-2 main protease
Source: Signal Transduct Target Ther. 2021 Sep 29;6:356. doi: 10.1038/s41392-021-00763-5 (PMC8479016; doi:10.1038/s41392-021-00763-5)
Supplement: Supplementary file 4 — Data Set 6 [file 41392_2021_763_MOESM4_ESM.txt]

#################################################################
# If you used AutoDock Vina in your work, please cite:          #
#                                                               #
# O. Trott, A. J. Olson,                                        #
# AutoDock Vina: improving the speed and accuracy of docking    #
# with a new scoring function, efficient optimization and       #
# multithreading, Journal of Computational Chemistry 31 (2010)  #
# 455-461                                                       #
#                                                               #
# DOI 10.1002/jcc.21334                                         #
#                                                               #
# Please see http://vina.scripps.edu for more information.      #
#################################################################

WARNING: The search space volume > 27000 Angstrom^3 (See FAQ)
Detected 32 CPUs
WARNING: at low exhaustiveness, it may be impossible to utilize all CPUs
Reading input ... done.
Setting up the scoring function ... done.
Analyzing the binding site ... done.
Using random seed: 1186537562
Performing search ... done.
Refining results ... done.

mode |   affinity | dist from best mode
     | (kcal/mol) | rmsd l.b.| rmsd u.b.
-----+------------+----------+----------
   1         -8.3      0.000      0.000
   2         -8.0      3.191      7.869
   3         -7.9     23.375     25.956
   4         -7.8      1.779      3.800
   5         -7.5      3.206      5.057
   6         -7.4      3.552      5.160
Writing output ... done.
