# Supplementary material for: High-throughput screening and evaluation of repurposed drugs targeting the SARS-CoV-2 main protease
Source: Signal Transduct Target Ther. 2021 Sep 29;6:356. doi: 10.1038/s41392-021-00763-5 (PMC8479016; doi:10.1038/s41392-021-00763-5)
Supplement: Supplementary file 24 — Data Set 1 [file 41392_2021_763_MOESM24_ESM.txt]

REMARK   4 XXXX COMPLIES WITH FORMAT V. 2.0
ATOM      1  N   SER A   1     -32.123   9.125  33.767  1.00 39.47    -0.055 N 
ATOM      2  HN1 SER A   1     -31.910  10.025  34.198  1.00  0.00     0.276 HD
ATOM      3  HN2 SER A   1     -32.985   9.161  33.222  1.00  0.00     0.276 HD
ATOM      4  HN3 SER A   1     -31.474   8.904  33.012  1.00  0.00     0.276 HD
ATOM      5  CA  SER A   1     -32.163   8.071  34.771  1.00 37.84     0.284 C 
ATOM      6  C   SER A   1     -30.843   7.989  35.527  1.00 34.85     0.262 C 
ATOM      7  O   SER A   1     -30.017   8.897  35.453  1.00 34.02    -0.270 OA
ATOM      8  CB  SER A   1     -32.483   6.722  34.125  1.00 45.02     0.177 C 
ATOM      9  OG  SER A   1     -31.294   6.041  33.762  1.00 48.89    -0.380 OA
ATOM     10  HG  SER A   1     -31.493   5.203  33.361  1.00  0.00     0.211 HD
ATOM     11  N   GLY A   2     -30.649   6.889  36.242  1.00 36.63    -0.336 N 
ATOM     12  HN  GLY A   2     -31.341   6.141  36.190  1.00  0.00     0.164 HD
ATOM     13  CA  GLY A   2     -29.494   6.710  37.092  1.00 34.87     0.189 C 
ATOM     14  C   GLY A   2     -29.817   6.990  38.551  1.00 38.82     0.253 C 
ATOM     15  O   GLY A   2     -30.812   7.634  38.892  1.00 45.13    -0.270 OA
ATOM     16  N   PHE A   3     -28.953   6.492  39.432  1.00 38.58    -0.337 N 
ATOM     17  HN  PHE A   3     -28.139   5.974  39.100  1.00  0.00     0.164 HD
ATOM     18  CA  PHE A   3     -29.151   6.675  40.865  1.00 36.55     0.164 C 
ATOM     19  C   PHE A   3     -27.794   6.753  41.543  1.00 45.19     0.251 C 
ATOM     20  O   PHE A   3     -26.988   5.825  41.425  1.00 41.12    -0.271 OA
ATOM     21  CB  PHE A   3     -29.987   5.540  41.456  1.00 38.75     0.058 C 
ATOM     22  CG  PHE A   3     -30.646   5.892  42.757  1.00 41.57    -0.020 A 
ATOM     23  CD1 PHE A   3     -31.666   6.828  42.799  1.00 44.04    -0.004 A 
ATOM     24  CD2 PHE A   3     -30.241   5.295  43.938  1.00 41.44    -0.004 A 
ATOM     25  CE1 PHE A   3     -32.273   7.160  43.996  1.00 43.37    -0.000 A 
ATOM     26  CE2 PHE A   3     -30.844   5.620  45.136  1.00 41.57    -0.000 A 
ATOM     27  CZ  PHE A   3     -31.861   6.555  45.166  1.00 44.08    -0.000 A 
ATOM     28  N   ARG A   4     -27.549   7.853  42.251  1.00 40.18    -0.338 N 
ATOM     29  HN  ARG A   4     -28.274   8.567  42.318  1.00  0.00     0.164 HD
ATOM     30  CA  ARG A   4     -26.284   8.072  42.932  1.00 39.46     0.159 C 
ATOM     31  C   ARG A   4     -26.547   8.644  44.316  1.00 42.29     0.251 C 
ATOM     32  O   ARG A   4     -27.551   9.324  44.543  1.00 37.65    -0.271 OA
ATOM     33  CB  ARG A   4     -25.374   9.029  42.143  1.00 38.47     0.034 C 
ATOM     34  CG  ARG A   4     -24.676   8.396  40.953  1.00 44.36     0.027 C 
ATOM     35  CD  ARG A   4     -23.334   7.804  41.355  1.00 43.49     0.116 C 
ATOM     36  NE  ARG A   4     -22.454   7.621  40.204  1.00 48.88    -0.212 N 
ATOM     37  HE  ARG A   4     -22.792   7.928  39.292  1.00  0.00     0.178 HD
ATOM     38  CZ  ARG A   4     -21.241   7.080  40.267  1.00 55.13     0.666 C 
ATOM     39  NH1 ARG A   4     -20.757   6.662  41.431  1.00 48.41    -0.235 N 
ATOM     40 1HH1 ARG A   4     -21.318   6.761  42.277  1.00  0.00     0.174 HD
ATOM     41 2HH1 ARG A   4     -19.826   6.247  41.479  1.00  0.00     0.174 HD
ATOM     42  NH2 ARG A   4     -20.511   6.951  39.165  1.00 50.44    -0.235 N 
ATOM     43 1HH2 ARG A   4     -20.883   7.272  38.271  1.00  0.00     0.174 HD
ATOM     44 2HH2 ARG A   4     -19.580   6.536  39.213  1.00  0.00     0.174 HD
ATOM     45  N   LYS A   5     -25.637   8.356  45.245  1.00 35.92    -0.338 N 
ATOM     46  HN  LYS A   5     -24.922   7.653  45.057  1.00  0.00     0.164 HD
ATOM     47  CA  LYS A   5     -25.661   9.043  46.528  1.00 38.24     0.159 C 
ATOM     48  C   LYS A   5     -25.405  10.521  46.270  1.00 33.39     0.251 C 
ATOM     49  O   LYS A   5     -24.293  10.910  45.899  1.00 35.82    -0.271 OA
ATOM     50  CB  LYS A   5     -24.631   8.452  47.493  1.00 40.01     0.032 C 
ATOM     51  CG  LYS A   5     -25.125   8.332  48.930  1.00 40.89     0.004 C 
ATOM     52  CD  LYS A   5     -24.328   7.297  49.715  1.00 45.99     0.032 C 
ATOM     53  CE  LYS A   5     -25.028   5.946  49.724  1.00 49.39     0.206 C 
ATOM     54  NZ  LYS A   5     -24.132   4.853  50.192  1.00 61.97    -0.064 N 
ATOM     55  HZ1 LYS A   5     -24.601   3.947  50.198  1.00  0.00     0.275 HD
ATOM     56  HZ2 LYS A   5     -23.733   5.068  51.106  1.00  0.00     0.275 HD
ATOM     57  HZ3 LYS A   5     -23.272   4.820  49.644  1.00  0.00     0.275 HD
ATOM     58  N   MET A   6     -26.431  11.347  46.438  1.00 26.05    -0.337 N 
ATOM     59  HN  MET A   6     -27.282  10.988  46.872  1.00  0.00     0.164 HD
ATOM     60  CA  MET A   6     -26.391  12.742  46.029  1.00 37.76     0.160 C 
ATOM     61  C   MET A   6     -26.431  13.642  47.255  1.00 31.30     0.251 C 
ATOM     62  O   MET A   6     -27.327  13.517  48.096  1.00 29.63    -0.271 OA
ATOM     63  CB  MET A   6     -27.559  13.061  45.096  1.00 32.80     0.043 C 
ATOM     64  CG  MET A   6     -27.373  14.321  44.277  1.00 43.54     0.060 C 
ATOM     65  SD  MET A   6     -28.604  14.462  42.967  1.00 50.42    -0.139 SA
ATOM     66  CE  MET A   6     -28.231  13.022  41.977  1.00 43.87     0.069 C 
ATOM     67  N   ALA A   7     -25.461  14.541  47.355  1.00 24.91    -0.338 N 
ATOM     68  HN  ALA A   7     -24.699  14.527  46.677  1.00  0.00     0.164 HD
ATOM     69  CA  ALA A   7     -25.456  15.545  48.404  1.00 31.87     0.159 C 
ATOM     70  C   ALA A   7     -26.136  16.818  47.913  1.00 39.23     0.251 C 
ATOM     71  O   ALA A   7     -26.221  17.082  46.711  1.00 31.86    -0.271 OA
ATOM     72  CB  ALA A   7     -24.028  15.850  48.851  1.00 31.97     0.034 C 
ATOM     73  N   PHE A   8     -26.635  17.605  48.862  1.00 35.15    -0.337 N 
ATOM     74  HN  PHE A   8     -26.629  17.298  49.835  1.00  0.00     0.164 HD
ATOM     75  CA  PHE A   8     -27.188  18.901  48.514  1.00 34.34     0.164 C 
ATOM     76  C   PHE A   8     -26.061  19.858  48.129  1.00 35.71     0.254 C 
ATOM     77  O   PHE A   8     -24.934  19.728  48.618  1.00 38.12    -0.270 OA
ATOM     78  CB  PHE A   8     -27.986  19.481  49.679  1.00 32.37     0.058 C 
ATOM     79  CG  PHE A   8     -29.345  18.862  49.855  1.00 33.48    -0.020 A 
ATOM     80  CD1 PHE A   8     -30.403  19.237  49.044  1.00 38.16    -0.004 A 
ATOM     81  CD2 PHE A   8     -29.563  17.907  50.832  1.00 32.48    -0.004 A 
ATOM     82  CE1 PHE A   8     -31.653  18.669  49.205  1.00 38.81    -0.000 A 
ATOM     83  CE2 PHE A   8     -30.810  17.337  51.000  1.00 35.41    -0.000 A 
ATOM     84  CZ  PHE A   8     -31.856  17.718  50.185  1.00 41.05    -0.000 A 
ATOM     85  N   PRO A   9     -26.331  20.813  47.237  1.00 35.74    -0.312 N 
ATOM     86  CA  PRO A   9     -25.322  21.831  46.925  1.00 37.05     0.163 C 
ATOM     87  C   PRO A   9     -24.921  22.590  48.181  1.00 33.44     0.251 C 
ATOM     88  O   PRO A   9     -25.765  22.971  48.994  1.00 37.79    -0.271 OA
ATOM     89  CB  PRO A   9     -26.031  22.739  45.914  1.00 38.12     0.034 C 
ATOM     90  CG  PRO A   9     -27.100  21.891  45.328  1.00 42.16     0.027 C 
ATOM     91  CD  PRO A   9     -27.550  20.980  46.431  1.00 40.58     0.105 C 
ATOM     92  N   SER A  10     -23.618  22.806  48.333  1.00 35.84    -0.336 N 
ATOM     93  HN  SER A  10     -22.995  22.638  47.543  1.00  0.00     0.164 HD
ATOM     94  CA  SER A  10     -23.051  23.274  49.589  1.00 37.86     0.189 C 
ATOM     95  C   SER A  10     -22.759  24.767  49.606  1.00 37.78     0.254 C 
ATOM     96  O   SER A  10     -22.194  25.256  50.589  1.00 34.54    -0.270 OA
ATOM     97  CB  SER A  10     -21.764  22.504  49.894  1.00 32.55     0.169 C 
ATOM     98  OG  SER A  10     -20.789  22.746  48.894  1.00 37.17    -0.380 OA
ATOM     99  HG  SER A  10     -19.990  22.268  49.083  1.00  0.00     0.211 HD
ATOM    100  N   GLY A  11     -23.132  25.500  48.554  1.00 41.59    -0.336 N 
ATOM    101  HN  GLY A  11     -23.680  25.074  47.807  1.00  0.00     0.164 HD
ATOM    102  CA  GLY A  11     -22.759  26.905  48.469  1.00 37.82     0.189 C 
ATOM    103  C   GLY A  11     -23.288  27.738  49.622  1.00 38.17     0.253 C 
ATOM    104  O   GLY A  11     -22.576  28.586  50.165  1.00 46.20    -0.270 OA
ATOM    105  N   LYS A  12     -24.543  27.510  50.013  1.00 37.59    -0.337 N 
ATOM    106  HN  LYS A  12     -25.094  26.785  49.553  1.00  0.00     0.164 HD
ATOM    107  CA  LYS A  12     -25.131  28.291  51.094  1.00 35.29     0.159 C 
ATOM    108  C   LYS A  12     -24.533  27.951  52.452  1.00 39.45     0.251 C 
ATOM    109  O   LYS A  12     -24.610  28.774  53.371  1.00 40.37    -0.271 OA
ATOM    110  CB  LYS A  12     -26.645  28.092  51.116  1.00 43.36     0.032 C 
ATOM    111  CG  LYS A  12     -27.335  28.643  49.877  1.00 42.59     0.004 C 
ATOM    112  CD  LYS A  12     -28.622  27.898  49.574  1.00 56.17     0.032 C 
ATOM    113  CE  LYS A  12     -29.827  28.647  50.115  1.00 58.47     0.206 C 
ATOM    114  NZ  LYS A  12     -30.118  28.279  51.526  1.00 57.00    -0.064 N 
ATOM    115  HZ1 LYS A  12     -30.927  28.782  51.889  1.00  0.00     0.275 HD
ATOM    116  HZ2 LYS A  12     -29.300  28.412  52.121  1.00  0.00     0.275 HD
ATOM    117  HZ3 LYS A  12     -30.230  27.271  51.631  1.00  0.00     0.275 HD
ATOM    118  N   VAL A  13     -23.942  26.768  52.602  1.00 38.84    -0.338 N 
ATOM    119  HN  VAL A  13     -23.962  26.094  51.837  1.00  0.00     0.164 HD
ATOM    120  CA  VAL A  13     -23.265  26.423  53.848  1.00 36.45     0.159 C 
ATOM    121  C   VAL A  13     -21.796  26.836  53.817  1.00 35.89     0.251 C 
ATOM    122  O   VAL A  13     -21.233  27.194  54.858  1.00 39.94    -0.271 OA
ATOM    123  CB  VAL A  13     -23.412  24.918  54.137  1.00 33.08     0.029 C 
ATOM    124  CG1 VAL A  13     -22.718  24.545  55.441  1.00 35.45     0.002 C 
ATOM    125  CG2 VAL A  13     -24.881  24.529  54.185  1.00 32.26     0.002 C 
ATOM    126  N   GLU A  14     -21.169  26.803  52.637  1.00 32.12    -0.338 N 
ATOM    127  HN  GLU A  14     -21.672  26.477  51.812  1.00  0.00     0.164 HD
ATOM    128  CA  GLU A  14     -19.777  27.225  52.506  1.00 38.47     0.160 C 
ATOM    129  C   GLU A  14     -19.569  28.645  53.026  1.00 40.82     0.251 C 
ATOM    130  O   GLU A  14     -18.554  28.935  53.672  1.00 36.71    -0.271 OA
ATOM    131  CB  GLU A  14     -19.339  27.127  51.043  1.00 41.06     0.043 C 
ATOM    132  CG  GLU A  14     -18.966  25.723  50.591  1.00 42.30     0.100 C 
ATOM    133  CD  GLU A  14     -18.918  25.588  49.078  1.00 42.09     0.185 C 
ATOM    134  OE1 GLU A  14     -19.888  25.060  48.493  1.00 38.88    -0.647 OA
ATOM    135  OE2 GLU A  14     -17.907  26.008  48.474  1.00 41.39    -0.647 OA
ATOM    136  N   GLY A  15     -20.518  29.541  52.763  1.00 34.30    -0.336 N 
ATOM    137  HN  GLY A  15     -21.353  29.255  52.252  1.00  0.00     0.164 HD
ATOM    138  CA  GLY A  15     -20.379  30.919  53.195  1.00 39.75     0.189 C 
ATOM    139  C   GLY A  15     -20.493  31.149  54.687  1.00 44.67     0.253 C 
ATOM    140  O   GLY A  15     -20.345  32.292  55.130  1.00 42.98    -0.270 OA
ATOM    141  N   CYS A  16     -20.750  30.106  55.477  1.00 36.72    -0.337 N 
ATOM    142  HN  CYS A  16     -20.836  29.181  55.056  1.00  0.00     0.164 HD
ATOM    143  CA  CYS A  16     -20.913  30.239  56.917  1.00 36.86     0.171 C 
ATOM    144  C   CYS A  16     -19.814  29.563  57.721  1.00 34.81     0.252 C 
ATOM    145  O   CYS A  16     -19.847  29.625  58.954  1.00 37.69    -0.271 OA
ATOM    146  CB  CYS A  16     -22.271  29.680  57.357  1.00 37.94     0.100 C 
ATOM    147  SG  CYS A  16     -23.639  30.079  56.269  1.00 51.31    -0.080 SA
ATOM    148  N   MET A  17     -18.844  28.925  57.070  1.00 31.48    -0.337 N 
ATOM    149  HN  MET A  17     -18.837  28.928  56.050  1.00  0.00     0.164 HD
ATOM    150  CA  MET A  17     -17.792  28.222  57.792  1.00 32.31     0.160 C 
ATOM    151  C   MET A  17     -16.681  29.187  58.184  1.00 40.54     0.251 C 
ATOM    152  O   MET A  17     -16.200  29.969  57.358  1.00 39.88    -0.271 OA
ATOM    153  CB  MET A  17     -17.230  27.081  56.947  1.00 36.48     0.043 C 
ATOM    154  CG  MET A  17     -18.246  25.997  56.629  1.00 34.97     0.060 C 
ATOM    155  SD  MET A  17     -19.256  25.554  58.057  1.00 45.31    -0.139 SA
ATOM    156  CE  MET A  17     -18.020  24.865  59.161  1.00 34.13     0.069 C 
ATOM    157  N   VAL A  18     -16.280  29.135  59.452  1.00 31.25    -0.338 N 
ATOM    158  HN  VAL A  18     -16.759  28.499  60.090  1.00  0.00     0.164 HD
ATOM    159  CA  VAL A  18     -15.189  29.945  59.967  1.00 35.88     0.159 C 
ATOM    160  C   VAL A  18     -14.232  29.035  60.725  1.00 36.34     0.251 C 
ATOM    161  O   VAL A  18     -14.523  27.869  60.994  1.00 33.18    -0.271 OA
ATOM    162  CB  VAL A  18     -15.681  31.089  60.877  1.00 34.17     0.029 C 
ATOM    163  CG1 VAL A  18     -16.525  32.074  60.083  1.00 34.57     0.002 C 
ATOM    164  CG2 VAL A  18     -16.463  30.526  62.053  1.00 33.36     0.002 C 
ATOM    165  N   GLN A  19     -13.072  29.587  61.055  1.00 35.08    -0.338 N 
ATOM    166  HN  GLN A  19     -12.877  30.537  60.738  1.00  0.00     0.164 HD
ATOM    167  CA  GLN A  19     -12.066  28.901  61.848  1.00 37.47     0.160 C 
ATOM    168  C   GLN A  19     -12.050  29.512  63.240  1.00 40.84     0.251 C 
ATOM    169  O   GLN A  19     -11.973  30.736  63.385  1.00 38.26    -0.271 OA
ATOM    170  CB  GLN A  19     -10.685  29.007  61.199  1.00 41.14     0.042 C 
ATOM    171  CG  GLN A  19      -9.569  28.408  62.037  1.00 45.81     0.090 C 
ATOM    172  CD  GLN A  19      -8.198  28.631  61.431  1.00 54.17     0.227 C 
ATOM    173  NE2 GLN A  19      -7.676  29.844  61.579  1.00 59.59    -0.369 N 
ATOM    174 1HE2 GLN A  19      -8.159  30.595  62.072  1.00  0.00     0.159 HD
ATOM    175 2HE2 GLN A  19      -6.753  29.994  61.171  1.00  0.00     0.159 HD
ATOM    176  OE1 GLN A  19      -7.615  27.725  60.836  1.00 56.11    -0.273 OA
ATOM    177  N   VAL A  20     -12.142  28.661  64.256  1.00 38.37    -0.338 N 
ATOM    178  HN  VAL A  20     -12.200  27.664  64.051  1.00  0.00     0.164 HD
ATOM    179  CA  VAL A  20     -12.164  29.085  65.649  1.00 38.46     0.159 C 
ATOM    180  C   VAL A  20     -10.915  28.537  66.320  1.00 39.83     0.251 C 
ATOM    181  O   VAL A  20     -10.672  27.325  66.294  1.00 41.31    -0.271 OA
ATOM    182  CB  VAL A  20     -13.429  28.603  66.373  1.00 37.37     0.029 C 
ATOM    183  CG1 VAL A  20     -13.446  29.121  67.807  1.00 34.93     0.002 C 
ATOM    184  CG2 VAL A  20     -14.670  29.040  65.616  1.00 29.98     0.002 C 
ATOM    185  N   THR A  21     -10.125  29.425  66.917  1.00 42.63    -0.336 N 
ATOM    186  HN  THR A  21     -10.380  30.412  66.880  1.00  0.00     0.164 HD
ATOM    187  CA  THR A  21      -8.910  29.041  67.622  1.00 39.54     0.186 C 
ATOM    188  C   THR A  21      -8.992  29.513  69.065  1.00 42.39     0.253 C 
ATOM    189  O   THR A  21      -9.321  30.673  69.329  1.00 39.63    -0.270 OA
ATOM    190  CB  THR A  21      -7.660  29.621  66.952  1.00 43.69     0.140 C 
ATOM    191  CG2 THR A  21      -6.403  29.129  67.657  1.00 46.00     0.034 C 
ATOM    192  OG1 THR A  21      -7.617  29.212  65.581  1.00 49.03    -0.382 OA
ATOM    193  HG1 THR A  21      -6.842  29.572  65.166  1.00  0.00     0.210 HD
ATOM    194  N   CYS A  22      -8.701  28.605  69.992  1.00 45.96    -0.337 N 
ATOM    195  HN  CYS A  22      -8.555  27.640  69.697  1.00  0.00     0.164 HD
ATOM    196  CA  CYS A  22      -8.581  28.922  71.409  1.00 43.24     0.171 C 
ATOM    197  C   CYS A  22      -7.285  28.288  71.892  1.00 48.40     0.252 C 
ATOM    198  O   CYS A  22      -7.201  27.061  72.019  1.00 48.02    -0.271 OA
ATOM    199  CB  CYS A  22      -9.783  28.410  72.202  1.00 35.65     0.100 C 
ATOM    200  SG  CYS A  22      -9.841  28.980  73.908  1.00 58.69    -0.080 SA
ATOM    201  N   GLY A  23      -6.274  29.116  72.135  1.00 44.51    -0.336 N 
ATOM    202  HN  GLY A  23      -6.430  30.123  72.102  1.00  0.00     0.164 HD
ATOM    203  CA  GLY A  23      -4.954  28.607  72.446  1.00 49.61     0.189 C 
ATOM    204  C   GLY A  23      -4.317  27.944  71.243  1.00 48.41     0.253 C 
ATOM    205  O   GLY A  23      -4.156  28.573  70.193  1.00 58.40    -0.270 OA
ATOM    206  N   THR A  24      -3.958  26.670  71.379  1.00 46.39    -0.336 N 
ATOM    207  HN  THR A  24      -4.079  26.220  72.286  1.00  0.00     0.164 HD
ATOM    208  CA  THR A  24      -3.399  25.895  70.281  1.00 54.48     0.186 C 
ATOM    209  C   THR A  24      -4.424  24.974  69.632  1.00 51.08     0.253 C 
ATOM    210  O   THR A  24      -4.066  24.196  68.742  1.00 58.92    -0.270 OA
ATOM    211  CB  THR A  24      -2.199  25.079  70.766  1.00 52.84     0.140 C 
ATOM    212  CG2 THR A  24      -1.015  25.992  71.044  1.00 56.74     0.034 C 
ATOM    213  OG1 THR A  24      -2.548  24.379  71.966  1.00 56.59    -0.382 OA
ATOM    214  HG1 THR A  24      -3.288  23.809  71.792  1.00  0.00     0.210 HD
ATOM    215  N   THR A  25      -5.682  25.043  70.054  1.00 50.26    -0.336 N 
ATOM    216  HN  THR A  25      -5.906  25.683  70.816  1.00  0.00     0.164 HD
ATOM    217  CA  THR A  25      -6.756  24.245  69.477  1.00 48.63     0.186 C 
ATOM    218  C   THR A  25      -7.478  25.056  68.409  1.00 45.31     0.253 C 
ATOM    219  O   THR A  25      -7.924  26.177  68.672  1.00 42.42    -0.270 OA
ATOM    220  CB  THR A  25      -7.747  23.802  70.555  1.00 45.51     0.140 C 
ATOM    221  CG2 THR A  25      -8.712  22.768  70.002  1.00 45.66     0.034 C 
ATOM    222  OG1 THR A  25      -7.033  23.237  71.662  1.00 53.22    -0.382 OA
ATOM    223  HG1 THR A  25      -7.648  22.962  72.331  1.00  0.00     0.210 HD
ATOM    224  N   THR A  26      -7.595  24.489  67.209  1.00 47.49    -0.336 N 
ATOM    225  HN  THR A  26      -7.202  23.559  67.065  1.00  0.00     0.164 HD
ATOM    226  CA  THR A  26      -8.264  25.148  66.094  1.00 44.56     0.186 C 
ATOM    227  C   THR A  26      -9.227  24.174  65.432  1.00 41.31     0.253 C 
ATOM    228  O   THR A  26      -8.840  23.058  65.074  1.00 44.05    -0.270 OA
ATOM    229  CB  THR A  26      -7.250  25.676  65.068  1.00 46.39     0.140 C 
ATOM    230  CG2 THR A  26      -6.172  24.634  64.783  1.00 47.75     0.034 C 
ATOM    231  OG1 THR A  26      -7.925  26.014  63.849  1.00 51.80    -0.382 OA
ATOM    232  HG1 THR A  26      -7.298  26.341  63.214  1.00  0.00     0.210 HD
ATOM    233  N   LEU A  27     -10.480  24.590  65.272  1.00 37.32    -0.337 N 
ATOM    234  HN  LEU A  27     -10.753  25.501  65.640  1.00  0.00     0.164 HD
ATOM    235  CA  LEU A  27     -11.471  23.774  64.584  1.00 36.59     0.159 C 
ATOM    236  C   LEU A  27     -12.401  24.700  63.809  1.00 38.70     0.251 C 
ATOM    237  O   LEU A  27     -12.171  25.910  63.712  1.00 29.85    -0.271 OA
ATOM    238  CB  LEU A  27     -12.224  22.870  65.569  1.00 37.88     0.032 C 
ATOM    239  CG  LEU A  27     -12.645  23.424  66.930  1.00 36.71     0.002 C 
ATOM    240  CD1 LEU A  27     -13.840  24.356  66.800  1.00 33.24     0.000 C 
ATOM    241  CD2 LEU A  27     -12.960  22.279  67.882  1.00 31.49     0.000 C 
ATOM    242  N   ASN A  28     -13.459  24.124  63.251  1.00 29.92    -0.337 N 
ATOM    243  HN  ASN A  28     -13.629  23.132  63.418  1.00  0.00     0.164 HD
ATOM    244  CA  ASN A  28     -14.380  24.867  62.410  1.00 32.69     0.169 C 
ATOM    245  C   ASN A  28     -15.558  25.377  63.225  1.00 27.74     0.251 C 
ATOM    246  O   ASN A  28     -15.985  24.751  64.199  1.00 31.03    -0.271 OA
ATOM    247  CB  ASN A  28     -14.884  23.995  61.260  1.00 30.24     0.119 C 
ATOM    248  CG  ASN A  28     -13.757  23.389  60.460  1.00 31.82     0.230 C 
ATOM    249  ND2 ASN A  28     -13.431  22.137  60.753  1.00 36.45    -0.369 N 
ATOM    250 1HD2 ASN A  28     -12.669  21.727  60.212  1.00  0.00     0.159 HD
ATOM    251 2HD2 ASN A  28     -13.912  21.597  61.472  1.00  0.00     0.159 HD
ATOM    252  OD1 ASN A  28     -13.177  24.040  59.594  1.00 34.02    -0.273 OA
ATOM    253  N   GLY A  29     -16.084  26.529  62.811  1.00 28.57    -0.336 N 
ATOM    254  HN  GLY A  29     -15.634  27.036  62.049  1.00  0.00     0.164 HD
ATOM    255  CA  GLY A  29     -17.275  27.078  63.414  1.00 29.41     0.189 C 
ATOM    256  C   GLY A  29     -18.301  27.436  62.357  1.00 29.72     0.253 C 
ATOM    257  O   GLY A  29     -17.982  27.622  61.183  1.00 31.49    -0.270 OA
ATOM    258  N   LEU A  30     -19.553  27.529  62.800  1.00 31.50    -0.337 N 
ATOM    259  HN  LEU A  30     -19.732  27.346  63.787  1.00  0.00     0.164 HD
ATOM    260  CA  LEU A  30     -20.682  27.879  61.944  1.00 31.57     0.159 C 
ATOM    261  C   LEU A  30     -21.113  29.304  62.273  1.00 31.99     0.251 C 
ATOM    262  O   LEU A  30     -21.631  29.564  63.364  1.00 32.54    -0.271 OA
ATOM    263  CB  LEU A  30     -21.836  26.895  62.134  1.00 30.39     0.032 C 
ATOM    264  CG  LEU A  30     -22.979  26.993  61.124  1.00 32.95     0.002 C 
ATOM    265  CD1 LEU A  30     -22.489  26.612  59.735  1.00 32.67     0.000 C 
ATOM    266  CD2 LEU A  30     -24.154  26.119  61.538  1.00 30.80     0.000 C 
ATOM    267  N   TRP A  31     -20.912  30.218  61.324  1.00 33.09    -0.337 N 
ATOM    268  HN  TRP A  31     -20.560  29.907  60.418  1.00  0.00     0.164 HD
ATOM    269  CA  TRP A  31     -21.171  31.645  61.517  1.00 31.63     0.164 C 
ATOM    270  C   TRP A  31     -22.531  31.982  60.914  1.00 34.40     0.251 C 
ATOM    271  O   TRP A  31     -22.670  32.106  59.694  1.00 31.87    -0.271 OA
ATOM    272  CB  TRP A  31     -20.057  32.475  60.889  1.00 34.15     0.060 C 
ATOM    273  CG  TRP A  31     -20.200  33.960  61.082  1.00 38.48    -0.001 A 
ATOM    274  CD1 TRP A  31     -20.975  34.601  62.006  1.00 35.23     0.068 A 
ATOM    275  CD2 TRP A  31     -19.544  34.987  60.329  1.00 37.33     0.013 A 
ATOM    276  CE2 TRP A  31     -19.971  36.225  60.849  1.00 41.25     0.056 A 
ATOM    277  CE3 TRP A  31     -18.639  34.979  59.262  1.00 39.43     0.001 A 
ATOM    278  NE1 TRP A  31     -20.845  35.962  61.870  1.00 38.47    -0.352 N 
ATOM    279  HE1 TRP A  31     -21.322  36.663  62.437  1.00  0.00     0.166 HD
ATOM    280  CZ2 TRP A  31     -19.523  37.444  60.341  1.00 41.16     0.017 A 
ATOM    281  CZ3 TRP A  31     -18.195  36.190  58.758  1.00 47.07     0.000 A 
ATOM    282  CH2 TRP A  31     -18.637  37.405  59.299  1.00 43.10     0.002 A 
ATOM    283  N   LEU A  32     -23.535  32.132  61.774  1.00 29.21    -0.338 N 
ATOM    284  HN  LEU A  32     -23.348  31.989  62.767  1.00  0.00     0.164 HD
ATOM    285  CA  LEU A  32     -24.886  32.490  61.369  1.00 30.98     0.159 C 
ATOM    286  C   LEU A  32     -25.300  33.753  62.107  1.00 39.24     0.251 C 
ATOM    287  O   LEU A  32     -25.249  33.796  63.341  1.00 37.53    -0.271 OA
ATOM    288  CB  LEU A  32     -25.871  31.357  61.661  1.00 37.20     0.032 C 
ATOM    289  CG  LEU A  32     -25.636  30.030  60.936  1.00 34.62     0.002 C 
ATOM    290  CD1 LEU A  32     -26.532  28.960  61.521  1.00 33.05     0.000 C 
ATOM    291  CD2 LEU A  32     -25.888  30.179  59.442  1.00 33.28     0.000 C 
ATOM    292  N   ASP A  33     -25.710  34.773  61.352  1.00 40.59    -0.337 N 
ATOM    293  HN  ASP A  33     -25.815  34.625  60.348  1.00  0.00     0.164 HD
ATOM    294  CA  ASP A  33     -26.017  36.100  61.901  1.00 41.95     0.170 C 
ATOM    295  C   ASP A  33     -24.778  36.558  62.674  1.00 39.30     0.252 C 
ATOM    296  O   ASP A  33     -23.672  36.527  62.117  1.00 42.41    -0.271 OA
ATOM    297  CB  ASP A  33     -27.313  36.040  62.703  1.00 42.71     0.129 C 
ATOM    298  CG  ASP A  33     -28.481  35.504  61.889  1.00 51.62     0.188 C 
ATOM    299  OD1 ASP A  33     -28.665  35.952  60.737  1.00 54.19    -0.647 OA
ATOM    300  OD2 ASP A  33     -29.219  34.635  62.403  1.00 55.59    -0.647 OA
ATOM    301  N   ASP A  34     -24.900  36.955  63.939  1.00 36.07    -0.337 N 
ATOM    302  HN  ASP A  34     -25.824  36.944  64.371  1.00  0.00     0.164 HD
ATOM    303  CA  ASP A  34     -23.761  37.404  64.729  1.00 40.14     0.170 C 
ATOM    304  C   ASP A  34     -23.350  36.375  65.779  1.00 40.57     0.252 C 
ATOM    305  O   ASP A  34     -22.815  36.731  66.831  1.00 38.50    -0.271 OA
ATOM    306  CB  ASP A  34     -24.067  38.748  65.391  1.00 43.20     0.129 C 
ATOM    307  CG  ASP A  34     -25.304  38.698  66.265  1.00 52.43     0.188 C 
ATOM    308  OD1 ASP A  34     -26.367  38.267  65.768  1.00 58.81    -0.647 OA
ATOM    309  OD2 ASP A  34     -25.214  39.090  67.448  1.00 54.76    -0.647 OA
ATOM    310  N   VAL A  35     -23.595  35.094  65.507  1.00 35.54    -0.338 N 
ATOM    311  HN  VAL A  35     -24.041  34.860  64.620  1.00  0.00     0.164 HD
ATOM    312  CA  VAL A  35     -23.253  34.013  66.422  1.00 33.64     0.159 C 
ATOM    313  C   VAL A  35     -22.402  32.994  65.680  1.00 36.01     0.251 C 
ATOM    314  O   VAL A  35     -22.690  32.650  64.528  1.00 32.31    -0.271 OA
ATOM    315  CB  VAL A  35     -24.512  33.340  67.011  1.00 35.09     0.029 C 
ATOM    316  CG1 VAL A  35     -24.118  32.231  67.977  1.00 32.06     0.002 C 
ATOM    317  CG2 VAL A  35     -25.395  34.367  67.705  1.00 32.21     0.002 C 
ATOM    318  N   VAL A  36     -21.355  32.512  66.343  1.00 31.18    -0.338 N 
ATOM    319  HN  VAL A  36     -21.137  32.907  67.258  1.00  0.00     0.164 HD
ATOM    320  CA  VAL A  36     -20.504  31.447  65.827  1.00 34.20     0.159 C 
ATOM    321  C   VAL A  36     -20.689  30.226  66.720  1.00 35.05     0.251 C 
ATOM    322  O   VAL A  36     -20.501  30.306  67.939  1.00 35.15    -0.271 OA
ATOM    323  CB  VAL A  36     -19.030  31.877  65.768  1.00 32.44     0.029 C 
ATOM    324  CG1 VAL A  36     -18.144  30.694  65.422  1.00 29.37     0.002 C 
ATOM    325  CG2 VAL A  36     -18.849  32.996  64.757  1.00 31.59     0.002 C 
ATOM    326  N   TYR A  37     -21.071  29.104  66.116  1.00 31.00    -0.337 N 
ATOM    327  HN  TYR A  37     -21.237  29.126  65.110  1.00  0.00     0.164 HD
ATOM    328  CA  TYR A  37     -21.263  27.846  66.824  1.00 26.15     0.164 C 
ATOM    329  C   TYR A  37     -20.089  26.923  66.532  1.00 33.69     0.251 C 
ATOM    330  O   TYR A  37     -19.673  26.789  65.379  1.00 33.57    -0.271 OA
ATOM    331  CB  TYR A  37     -22.572  27.169  66.402  1.00 32.06     0.058 C 
ATOM    332  CG  TYR A  37     -23.800  28.048  66.492  1.00 27.82    -0.020 A 
ATOM    333  CD1 TYR A  37     -24.085  28.985  65.505  1.00 31.26    -0.002 A 
ATOM    334  CD2 TYR A  37     -24.683  27.929  67.556  1.00 30.43    -0.002 A 
ATOM    335  CE1 TYR A  37     -25.204  29.789  65.585  1.00 25.44     0.024 A 
ATOM    336  CE2 TYR A  37     -25.808  28.724  67.641  1.00 29.23     0.024 A 
ATOM    337  CZ  TYR A  37     -26.062  29.652  66.653  1.00 31.46     0.089 A 
ATOM    338  OH  TYR A  37     -27.176  30.451  66.737  1.00 33.42    -0.359 OA
ATOM    339  HH  TYR A  37     -27.351  31.090  66.056  1.00  0.00     0.217 HD
ATOM    340  N   CYS A  38     -19.556  26.286  67.573  1.00 27.74    -0.337 N 
ATOM    341  HN  CYS A  38     -19.940  26.439  68.505  1.00  0.00     0.164 HD
ATOM    342  CA  CYS A  38     -18.433  25.374  67.401  1.00 29.61     0.171 C 
ATOM    343  C   CYS A  38     -18.445  24.361  68.542  1.00 31.83     0.255 C 
ATOM    344  O   CYS A  38     -19.075  24.599  69.581  1.00 29.83    -0.270 OA
ATOM    345  CB  CYS A  38     -17.096  26.136  67.353  1.00 34.78     0.100 C 
ATOM    346  SG  CYS A  38     -16.553  26.891  68.906  1.00 40.43    -0.080 SA
ATOM    347  N   PRO A  39     -17.783  23.213  68.369  1.00 27.50    -0.312 N 
ATOM    348  CA  PRO A  39     -17.691  22.246  69.471  1.00 30.61     0.163 C 
ATOM    349  C   PRO A  39     -17.000  22.861  70.677  1.00 31.83     0.251 C 
ATOM    350  O   PRO A  39     -16.054  23.639  70.544  1.00 33.81    -0.271 OA
ATOM    351  CB  PRO A  39     -16.868  21.099  68.876  1.00 27.65     0.034 C 
ATOM    352  CG  PRO A  39     -17.051  21.227  67.397  1.00 31.95     0.027 C 
ATOM    353  CD  PRO A  39     -17.177  22.697  67.129  1.00 32.93     0.105 C 
ATOM    354  N   ARG A  40     -17.486  22.504  71.866  1.00 30.78    -0.338 N 
ATOM    355  HN  ARG A  40     -18.197  21.775  71.928  1.00  0.00     0.164 HD
ATOM    356  CA  ARG A  40     -17.002  23.155  73.076  1.00 38.65     0.159 C 
ATOM    357  C   ARG A  40     -15.605  22.698  73.470  1.00 36.15     0.251 C 
ATOM    358  O   ARG A  40     -14.939  23.393  74.245  1.00 38.97    -0.271 OA
ATOM    359  CB  ARG A  40     -17.979  22.918  74.229  1.00 37.88     0.034 C 
ATOM    360  CG  ARG A  40     -17.930  21.521  74.811  1.00 34.40     0.027 C 
ATOM    361  CD  ARG A  40     -18.790  21.430  76.058  1.00 38.26     0.116 C 
ATOM    362  NE  ARG A  40     -19.058  20.045  76.438  1.00 39.09    -0.212 N 
ATOM    363  HE  ARG A  40     -18.681  19.305  75.846  1.00  0.00     0.178 HD
ATOM    364  CZ  ARG A  40     -19.762  19.691  77.507  1.00 36.96     0.666 C 
ATOM    365  NH1 ARG A  40     -20.265  20.620  78.309  1.00 37.15    -0.235 N 
ATOM    366 1HH1 ARG A  40     -20.806  20.348  79.130  1.00  0.00     0.174 HD
ATOM    367 2HH1 ARG A  40     -20.116  21.607  78.100  1.00  0.00     0.174 HD
ATOM    368  NH2 ARG A  40     -19.956  18.408  77.778  1.00 37.04    -0.235 N 
ATOM    369 1HH2 ARG A  40     -20.497  18.136  78.599  1.00  0.00     0.174 HD
ATOM    370 2HH2 ARG A  40     -19.569  17.694  77.161  1.00  0.00     0.174 HD
ATOM    371  N   HIS A  41     -15.133  21.565  72.952  1.00 34.76    -0.337 N 
ATOM    372  HN  HIS A  41     -15.707  21.025  72.304  1.00  0.00     0.164 HD
ATOM    373  CA  HIS A  41     -13.800  21.093  73.307  1.00 40.53     0.165 C 
ATOM    374  C   HIS A  41     -12.688  21.850  72.588  1.00 37.15     0.251 C 
ATOM    375  O   HIS A  41     -11.528  21.433  72.665  1.00 39.51    -0.271 OA
ATOM    376  CB  HIS A  41     -13.672  19.588  73.044  1.00 41.52     0.077 C 
ATOM    377  CG  HIS A  41     -14.024  19.177  71.649  1.00 40.87     0.054 A 
ATOM    378  CD2 HIS A  41     -15.174  18.687  71.129  1.00 35.58     0.086 A 
ATOM    379  ND1 HIS A  41     -13.124  19.232  70.607  1.00 40.32    -0.340 N 
ATOM    380  HD1 HIS A  41     -12.160  19.557  70.677  1.00  0.00     0.167 HD
ATOM    381  CE1 HIS A  41     -13.705  18.799  69.503  1.00 38.32     0.151 A 
ATOM    382  NE2 HIS A  41     -14.949  18.463  69.792  1.00 41.93    -0.336 N 
ATOM    383  HE2 HIS A  41     -15.633  18.096  69.130  1.00  0.00     0.168 HD
ATOM    384  N   VAL A  42     -13.011  22.947  71.898  1.00 34.91    -0.338 N 
ATOM    385  HN  VAL A  42     -13.991  23.155  71.709  1.00  0.00     0.164 HD
ATOM    386  CA  VAL A  42     -11.974  23.849  71.413  1.00 40.00     0.159 C 
ATOM    387  C   VAL A  42     -11.257  24.529  72.573  1.00 40.51     0.251 C 
ATOM    388  O   VAL A  42     -10.133  25.018  72.405  1.00 46.40    -0.271 OA
ATOM    389  CB  VAL A  42     -12.575  24.884  70.437  1.00 34.22     0.029 C 
ATOM    390  CG1 VAL A  42     -13.477  25.867  71.163  1.00 27.69     0.002 C 
ATOM    391  CG2 VAL A  42     -11.480  25.618  69.672  1.00 36.15     0.002 C 
ATOM    392  N   ILE A  43     -11.872  24.553  73.762  1.00 39.56    -0.338 N 
ATOM    393  HN  ILE A  43     -12.806  24.152  73.847  1.00  0.00     0.164 HD
ATOM    394  CA  ILE A  43     -11.240  25.139  74.941  1.00 45.10     0.159 C 
ATOM    395  C   ILE A  43     -10.341  24.156  75.678  1.00 44.64     0.251 C 
ATOM    396  O   ILE A  43      -9.734  24.530  76.691  1.00 54.59    -0.271 OA
ATOM    397  CB  ILE A  43     -12.295  25.689  75.923  1.00 38.10     0.029 C 
ATOM    398  CG1 ILE A  43     -13.033  24.539  76.616  1.00 38.15     0.002 C 
ATOM    399  CG2 ILE A  43     -13.265  26.604  75.204  1.00 38.71     0.002 C 
ATOM    400  CD1 ILE A  43     -14.206  24.982  77.467  1.00 36.89     0.000 C 
ATOM    401  N   CYS A  44     -10.236  22.916  75.215  1.00 50.17    -0.337 N 
ATOM    402  HN  CYS A  44     -10.775  22.647  74.392  1.00  0.00     0.164 HD
ATOM    403  CA  CYS A  44      -9.374  21.930  75.848  1.00 51.55     0.171 C 
ATOM    404  C   CYS A  44      -8.035  21.833  75.131  1.00 58.73     0.252 C 
ATOM    405  O   CYS A  44      -7.869  22.277  73.992  1.00 55.05    -0.271 OA
ATOM    406  CB  CYS A  44     -10.024  20.544  75.868  1.00 52.66     0.100 C 
ATOM    407  SG  CYS A  44     -11.752  20.495  76.339  1.00 56.53    -0.080 SA
ATOM    408  N   THR A  45      -7.079  21.227  75.821  1.00 62.17    -0.336 N 
ATOM    409  HN  THR A  45      -7.247  21.026  76.807  1.00  0.00     0.164 HD
ATOM    410  CA  THR A  45      -5.804  20.834  75.246  1.00 66.95     0.186 C 
ATOM    411  C   THR A  45      -5.630  19.328  75.457  1.00 67.85     0.253 C 
ATOM    412  O   THR A  45      -6.537  18.643  75.939  1.00 67.73    -0.270 OA
ATOM    413  CB  THR A  45      -4.662  21.657  75.852  1.00 72.19     0.140 C 
ATOM    414  CG2 THR A  45      -4.358  21.205  77.280  1.00 67.57     0.034 C 
ATOM    415  OG1 THR A  45      -3.488  21.511  75.042  1.00 76.65    -0.382 OA
ATOM    416  HG1 THR A  45      -3.677  21.792  74.154  1.00  0.00     0.210 HD
ATOM    417  N   SER A  46      -4.452  18.817  75.086  1.00 70.73    -0.335 N 
ATOM    418  HN  SER A  46      -3.708  19.443  74.778  1.00  0.00     0.164 HD
ATOM    419  CA  SER A  46      -4.213  17.377  75.115  1.00 70.10     0.189 C 
ATOM    420  C   SER A  46      -4.357  16.792  76.516  1.00 71.91     0.254 C 
ATOM    421  O   SER A  46      -4.832  15.660  76.665  1.00 74.41    -0.270 OA
ATOM    422  CB  SER A  46      -2.823  17.074  74.554  1.00 67.74     0.169 C 
ATOM    423  OG  SER A  46      -2.709  17.534  73.219  1.00 68.44    -0.380 OA
ATOM    424  HG  SER A  46      -1.846  17.346  72.870  1.00  0.00     0.211 HD
ATOM    425  N   GLU A  47      -3.958  17.535  77.548  1.00 72.73    -0.337 N 
ATOM    426  HN  GLU A  47      -3.579  18.467  77.379  1.00  0.00     0.164 HD
ATOM    427  CA  GLU A  47      -4.055  17.038  78.915  1.00 72.94     0.160 C 
ATOM    428  C   GLU A  47      -5.467  17.122  79.482  1.00 70.85     0.251 C 
ATOM    429  O   GLU A  47      -5.727  16.540  80.541  1.00 72.06    -0.271 OA
ATOM    430  CB  GLU A  47      -3.088  17.805  79.823  1.00 74.99     0.043 C 
ATOM    431  CG  GLU A  47      -2.589  17.000  81.017  1.00 83.70     0.100 C 
ATOM    432  CD  GLU A  47      -1.177  17.371  81.433  1.00 90.35     0.185 C 
ATOM    433  OE1 GLU A  47      -1.015  17.995  82.503  1.00 90.01    -0.647 OA
ATOM    434  OE2 GLU A  47      -0.229  17.035  80.691  1.00 88.28    -0.647 OA
ATOM    435  N   ASP A  48      -6.381  17.819  78.809  1.00 68.53    -0.337 N 
ATOM    436  HN  ASP A  48      -6.123  18.253  77.923  1.00  0.00     0.164 HD
ATOM    437  CA  ASP A  48      -7.741  17.976  79.308  1.00 67.65     0.170 C 
ATOM    438  C   ASP A  48      -8.696  16.912  78.786  1.00 63.36     0.252 C 
ATOM    439  O   ASP A  48      -9.691  16.608  79.452  1.00 57.88    -0.271 OA
ATOM    440  CB  ASP A  48      -8.289  19.357  78.928  1.00 69.81     0.129 C 
ATOM    441  CG  ASP A  48      -7.603  20.490  79.672  1.00 72.57     0.188 C 
ATOM    442  OD1 ASP A  48      -7.611  20.476  80.921  1.00 74.99    -0.647 OA
ATOM    443  OD2 ASP A  48      -7.066  21.401  79.004  1.00 67.00    -0.647 OA
ATOM    444  N   MET A  49      -8.403  16.324  77.624  1.00 65.87    -0.337 N 
ATOM    445  HN  MET A  49      -7.449  16.377  77.268  1.00  0.00     0.164 HD
ATOM    446  CA  MET A  49      -9.410  15.608  76.849  1.00 62.77     0.160 C 
ATOM    447  C   MET A  49      -9.801  14.253  77.431  1.00 56.24     0.251 C 
ATOM    448  O   MET A  49     -10.748  13.641  76.924  1.00 51.39    -0.271 OA
ATOM    449  CB  MET A  49      -8.917  15.432  75.410  1.00 62.92     0.043 C 
ATOM    450  CG  MET A  49      -8.945  16.717  74.589  1.00 61.61     0.060 C 
ATOM    451  SD  MET A  49      -8.192  16.541  72.958  1.00 78.49    -0.139 SA
ATOM    452  CE  MET A  49      -8.752  18.042  72.151  1.00 62.19     0.069 C 
ATOM    453  N   LEU A  50      -9.118  13.764  78.469  1.00 55.15    -0.338 N 
ATOM    454  HN  LEU A  50      -8.331  14.284  78.857  1.00  0.00     0.164 HD
ATOM    455  CA  LEU A  50      -9.506  12.479  79.045  1.00 51.16     0.159 C 
ATOM    456  C   LEU A  50     -10.787  12.608  79.860  1.00 51.52     0.251 C 
ATOM    457  O   LEU A  50     -11.711  11.799  79.720  1.00 54.06    -0.271 OA
ATOM    458  CB  LEU A  50      -8.379  11.914  79.908  1.00 57.11     0.032 C 
ATOM    459  CG  LEU A  50      -8.761  10.650  80.685  1.00 57.13     0.002 C 
ATOM    460  CD1 LEU A  50      -9.176   9.534  79.731  1.00 53.94     0.000 C 
ATOM    461  CD2 LEU A  50      -7.622  10.195  81.584  1.00 61.48     0.000 C 
ATOM    462  N   ASN A  51     -10.853  13.613  80.728  1.00 55.44    -0.337 N 
ATOM    463  HN  ASN A  51     -10.030  14.200  80.866  1.00  0.00     0.164 HD
ATOM    464  CA  ASN A  51     -12.067  13.906  81.492  1.00 57.86     0.169 C 
ATOM    465  C   ASN A  51     -12.069  15.379  81.856  1.00 54.29     0.255 C 
ATOM    466  O   ASN A  51     -11.749  15.764  82.988  1.00 60.07    -0.270 OA
ATOM    467  CB  ASN A  51     -12.167  13.034  82.745  1.00 60.53     0.119 C 
ATOM    468  CG  ASN A  51     -13.443  13.289  83.527  1.00 67.33     0.230 C 
ATOM    469  ND2 ASN A  51     -13.298  13.726  84.773  1.00 67.17    -0.369 N 
ATOM    470 1HD2 ASN A  51     -12.384  13.884  85.198  1.00  0.00     0.159 HD
ATOM    471 2HD2 ASN A  51     -14.155  13.897  85.298  1.00  0.00     0.159 HD
ATOM    472  OD1 ASN A  51     -14.547  13.098  83.014  1.00 69.93    -0.273 OA
ATOM    473  N   PRO A  52     -12.425  16.244  80.910  1.00 52.35    -0.312 N 
ATOM    474  CA  PRO A  52     -12.500  17.672  81.218  1.00 54.44     0.163 C 
ATOM    475  C   PRO A  52     -13.846  18.027  81.828  1.00 44.93     0.251 C 
ATOM    476  O   PRO A  52     -14.888  17.487  81.446  1.00 49.42    -0.271 OA
ATOM    477  CB  PRO A  52     -12.320  18.331  79.847  1.00 53.42     0.034 C 
ATOM    478  CG  PRO A  52     -12.946  17.343  78.894  1.00 53.91     0.027 C 
ATOM    479  CD  PRO A  52     -12.765  15.961  79.503  1.00 53.21     0.105 C 
ATOM    480  N   ASN A  53     -13.814  18.929  82.806  1.00 43.07    -0.337 N 
ATOM    481  HN  ASN A  53     -12.918  19.181  83.223  1.00  0.00     0.164 HD
ATOM    482  CA  ASN A  53     -15.035  19.566  83.295  1.00 42.02     0.169 C 
ATOM    483  C   ASN A  53     -15.156  20.874  82.533  1.00 47.01     0.251 C 
ATOM    484  O   ASN A  53     -14.409  21.830  82.775  1.00 44.89    -0.271 OA
ATOM    485  CB  ASN A  53     -15.002  19.787  84.802  1.00 48.40     0.119 C 
ATOM    486  CG  ASN A  53     -16.289  20.421  85.339  1.00 51.69     0.230 C 
ATOM    487  ND2 ASN A  53     -16.891  19.752  86.304  1.00 59.30    -0.369 N 
ATOM    488 1HD2 ASN A  53     -17.748  20.174  86.662  1.00  0.00     0.159 HD
ATOM    489 2HD2 ASN A  53     -16.507  18.891  86.693  1.00  0.00     0.159 HD
ATOM    490  OD1 ASN A  53     -16.754  21.465  84.867  1.00 50.57    -0.273 OA
ATOM    491  N   TYR A  54     -16.098  20.908  81.596  1.00 41.39    -0.337 N 
ATOM    492  HN  TYR A  54     -16.801  20.170  81.555  1.00  0.00     0.164 HD
ATOM    493  CA  TYR A  54     -16.130  21.994  80.628  1.00 37.96     0.164 C 
ATOM    494  C   TYR A  54     -16.547  23.312  81.262  1.00 37.07     0.251 C 
ATOM    495  O   TYR A  54     -16.085  24.373  80.827  1.00 38.89    -0.271 OA
ATOM    496  CB  TYR A  54     -17.062  21.636  79.473  1.00 36.46     0.058 C 
ATOM    497  CG  TYR A  54     -16.459  20.642  78.519  1.00 32.51    -0.020 A 
ATOM    498  CD1 TYR A  54     -15.594  21.050  77.515  1.00 35.31    -0.002 A 
ATOM    499  CD2 TYR A  54     -16.749  19.291  78.627  1.00 36.85    -0.002 A 
ATOM    500  CE1 TYR A  54     -15.047  20.142  76.638  1.00 40.23     0.024 A 
ATOM    501  CE2 TYR A  54     -16.204  18.374  77.753  1.00 36.47     0.024 A 
ATOM    502  CZ  TYR A  54     -15.350  18.809  76.760  1.00 37.22     0.089 A 
ATOM    503  OH  TYR A  54     -14.787  17.923  75.874  1.00 38.92    -0.359 OA
ATOM    504  HH  TYR A  54     -14.199  18.222  75.190  1.00  0.00     0.217 HD
ATOM    505  N   GLU A  55     -17.406  23.276  82.283  1.00 39.00    -0.337 N 
ATOM    506  HN  GLU A  55     -17.781  22.385  82.609  1.00  0.00     0.164 HD
ATOM    507  CA  GLU A  55     -17.803  24.523  82.929  1.00 47.37     0.160 C 
ATOM    508  C   GLU A  55     -16.638  25.137  83.694  1.00 40.36     0.251 C 
ATOM    509  O   GLU A  55     -16.484  26.364  83.716  1.00 45.21    -0.271 OA
ATOM    510  CB  GLU A  55     -18.999  24.297  83.855  1.00 49.25     0.043 C 
ATOM    511  CG  GLU A  55     -20.347  24.669  83.233  1.00 56.82     0.100 C 
ATOM    512  CD  GLU A  55     -20.339  26.017  82.514  1.00 61.30     0.185 C 
ATOM    513  OE1 GLU A  55     -21.060  26.148  81.500  1.00 63.04    -0.647 OA
ATOM    514  OE2 GLU A  55     -19.638  26.951  82.967  1.00 65.53    -0.647 OA
ATOM    515  N   ASP A  56     -15.808  24.301  84.320  1.00 40.45    -0.337 N 
ATOM    516  HN  ASP A  56     -16.038  23.309  84.378  1.00  0.00     0.164 HD
ATOM    517  CA  ASP A  56     -14.573  24.793  84.923  1.00 46.81     0.170 C 
ATOM    518  C   ASP A  56     -13.669  25.421  83.870  1.00 46.79     0.252 C 
ATOM    519  O   ASP A  56     -13.145  26.523  84.060  1.00 42.29    -0.271 OA
ATOM    520  CB  ASP A  56     -13.847  23.650  85.635  1.00 47.64     0.129 C 
ATOM    521  CG  ASP A  56     -14.042  23.678  87.138  1.00 56.42     0.188 C 
ATOM    522  OD1 ASP A  56     -14.694  24.616  87.641  1.00 60.63    -0.647 OA
ATOM    523  OD2 ASP A  56     -13.540  22.756  87.817  1.00 65.54    -0.647 OA
ATOM    524  N   LEU A  57     -13.483  24.731  82.742  1.00 42.48    -0.338 N 
ATOM    525  HN  LEU A  57     -13.974  23.848  82.600  1.00  0.00     0.164 HD
ATOM    526  CA  LEU A  57     -12.582  25.234  81.712  1.00 38.27     0.159 C 
ATOM    527  C   LEU A  57     -13.111  26.510  81.074  1.00 39.40     0.251 C 
ATOM    528  O   LEU A  57     -12.320  27.375  80.679  1.00 41.68    -0.271 OA
ATOM    529  CB  LEU A  57     -12.350  24.163  80.648  1.00 42.39     0.032 C 
ATOM    530  CG  LEU A  57     -11.565  22.933  81.111  1.00 50.56     0.002 C 
ATOM    531  CD1 LEU A  57     -11.564  21.864  80.030  1.00 51.15     0.000 C 
ATOM    532  CD2 LEU A  57     -10.141  23.304  81.500  1.00 50.03     0.000 C 
ATOM    533  N   LEU A  58     -14.435  26.658  80.981  1.00 38.63    -0.338 N 
ATOM    534  HN  LEU A  58     -15.054  25.957  81.388  1.00  0.00     0.164 HD
ATOM    535  CA  LEU A  58     -14.999  27.818  80.300  1.00 40.03     0.159 C 
ATOM    536  C   LEU A  58     -14.948  29.069  81.168  1.00 40.08     0.251 C 
ATOM    537  O   LEU A  58     -14.700  30.167  80.658  1.00 35.52    -0.271 OA
ATOM    538  CB  LEU A  58     -16.438  27.541  79.874  1.00 37.00     0.032 C 
ATOM    539  CG  LEU A  58     -17.026  28.679  79.040  1.00 40.28     0.002 C 
ATOM    540  CD1 LEU A  58     -16.154  28.945  77.822  1.00 38.91     0.000 C 
ATOM    541  CD2 LEU A  58     -18.452  28.383  78.627  1.00 46.46     0.000 C 
ATOM    542  N   ILE A  59     -15.193  28.927  82.473  1.00 42.94    -0.338 N 
ATOM    543  HN  ILE A  59     -15.416  28.005  82.848  1.00  0.00     0.164 HD
ATOM    544  CA  ILE A  59     -15.144  30.079  83.366  1.00 41.20     0.159 C 
ATOM    545  C   ILE A  59     -13.736  30.650  83.464  1.00 35.44     0.251 C 
ATOM    546  O   ILE A  59     -13.565  31.804  83.874  1.00 46.70    -0.271 OA
ATOM    547  CB  ILE A  59     -15.690  29.700  84.758  1.00 42.97     0.029 C 
ATOM    548  CG1 ILE A  59     -16.265  30.929  85.466  1.00 50.53     0.002 C 
ATOM    549  CG2 ILE A  59     -14.609  29.043  85.604  1.00 37.92     0.002 C 
ATOM    550  CD1 ILE A  59     -17.524  31.469  84.822  1.00 52.21     0.000 C 
ATOM    551  N   ARG A  60     -12.720  29.877  83.087  1.00 37.58    -0.338 N 
ATOM    552  HN  ARG A  60     -12.919  28.925  82.779  1.00  0.00     0.164 HD
ATOM    553  CA  ARG A  60     -11.337  30.331  83.095  1.00 38.84     0.159 C 
ATOM    554  C   ARG A  60     -10.936  31.022  81.801  1.00 39.99     0.251 C 
ATOM    555  O   ARG A  60      -9.775  31.419  81.661  1.00 43.10    -0.271 OA
ATOM    556  CB  ARG A  60     -10.399  29.153  83.358  1.00 35.90     0.034 C 
ATOM    557  CG  ARG A  60     -10.659  28.461  84.677  1.00 36.00     0.027 C 
ATOM    558  CD  ARG A  60      -9.750  27.267  84.856  1.00 35.76     0.116 C 
ATOM    559  NE  ARG A  60     -10.144  26.469  86.011  1.00 42.63    -0.212 N 
ATOM    560  HE  ARG A  60     -10.820  26.870  86.662  1.00  0.00     0.178 HD
ATOM    561  CZ  ARG A  60      -9.677  25.252  86.268  1.00 55.08     0.666 C 
ATOM    562  NH1 ARG A  60      -8.797  24.693  85.449  1.00 55.87    -0.235 N 
ATOM    563 1HH1 ARG A  60      -8.479  25.197  84.621  1.00  0.00     0.174 HD
ATOM    564 2HH1 ARG A  60      -8.438  23.759  85.646  1.00  0.00     0.174 HD
ATOM    565  NH2 ARG A  60     -10.090  24.597  87.345  1.00 54.67    -0.235 N 
ATOM    566 1HH2 ARG A  60     -10.767  25.027  87.975  1.00  0.00     0.174 HD
ATOM    567 2HH2 ARG A  60      -9.731  23.663  87.542  1.00  0.00     0.174 HD
ATOM    568  N   LYS A  61     -11.859  31.165  80.860  1.00 39.64    -0.338 N 
ATOM    569  HN  LYS A  61     -12.782  30.762  81.023  1.00  0.00     0.164 HD
ATOM    570  CA  LYS A  61     -11.625  31.865  79.610  1.00 40.44     0.159 C 
ATOM    571  C   LYS A  61     -12.477  33.125  79.561  1.00 39.66     0.251 C 
ATOM    572  O   LYS A  61     -13.473  33.259  80.277  1.00 41.84    -0.271 OA
ATOM    573  CB  LYS A  61     -11.949  30.970  78.407  1.00 41.82     0.032 C 
ATOM    574  CG  LYS A  61     -11.334  29.584  78.478  1.00 38.52     0.004 C 
ATOM    575  CD  LYS A  61     -10.175  29.450  77.506  1.00 44.28     0.032 C 
ATOM    576  CE  LYS A  61      -9.267  28.294  77.886  1.00 48.26     0.206 C 
ATOM    577  NZ  LYS A  61      -8.067  28.228  77.009  1.00 60.43    -0.064 N 
ATOM    578  HZ1 LYS A  61      -7.457  27.451  77.264  1.00  0.00     0.275 HD
ATOM    579  HZ2 LYS A  61      -7.560  29.113  77.004  1.00  0.00     0.275 HD
ATOM    580  HZ3 LYS A  61      -8.328  28.188  76.024  1.00  0.00     0.275 HD
ATOM    581  N   SER A  62     -12.070  34.054  78.704  1.00 35.21    -0.336 N 
ATOM    582  HN  SER A  62     -11.173  33.929  78.235  1.00  0.00     0.164 HD
ATOM    583  CA  SER A  62     -12.854  35.242  78.409  1.00 45.54     0.189 C 
ATOM    584  C   SER A  62     -12.926  35.414  76.896  1.00 47.25     0.254 C 
ATOM    585  O   SER A  62     -12.429  34.581  76.130  1.00 43.01    -0.270 OA
ATOM    586  CB  SER A  62     -12.264  36.483  79.090  1.00 50.31     0.169 C 
ATOM    587  OG  SER A  62     -10.909  36.658  78.730  1.00 53.89    -0.380 OA
ATOM    588  HG  SER A  62     -10.544  37.427  79.152  1.00  0.00     0.211 HD
ATOM    589  N   ASN A  63     -13.550  36.514  76.467  1.00 45.44    -0.337 N 
ATOM    590  HN  ASN A  63     -13.844  37.223  77.139  1.00  0.00     0.164 HD
ATOM    591  CA  ASN A  63     -13.815  36.711  75.045  1.00 47.14     0.169 C 
ATOM    592  C   ASN A  63     -12.531  36.831  74.234  1.00 49.12     0.251 C 
ATOM    593  O   ASN A  63     -12.488  36.398  73.076  1.00 43.87    -0.271 OA
ATOM    594  CB  ASN A  63     -14.686  37.950  74.845  1.00 49.87     0.119 C 
ATOM    595  CG  ASN A  63     -16.105  37.748  75.333  1.00 48.35     0.230 C 
ATOM    596  ND2 ASN A  63     -16.840  38.841  75.485  1.00 52.86    -0.369 N 
ATOM    597 1HD2 ASN A  63     -16.483  39.775  75.285  1.00  0.00     0.159 HD
ATOM    598 2HD2 ASN A  63     -17.796  38.705  75.814  1.00  0.00     0.159 HD
ATOM    599  OD1 ASN A  63     -16.536  36.620  75.574  1.00 48.17    -0.273 OA
ATOM    600  N   HIS A  64     -11.478  37.404  74.818  1.00 43.08    -0.337 N 
ATOM    601  HN  HIS A  64     -11.547  37.714  75.787  1.00  0.00     0.164 HD
ATOM    602  CA  HIS A  64     -10.230  37.593  74.089  1.00 48.05     0.165 C 
ATOM    603  C   HIS A  64      -9.452  36.298  73.895  1.00 46.14     0.251 C 
ATOM    604  O   HIS A  64      -8.444  36.306  73.180  1.00 45.66    -0.271 OA
ATOM    605  CB  HIS A  64      -9.352  38.611  74.813  1.00 55.04     0.077 C 
ATOM    606  CG  HIS A  64      -8.541  38.020  75.921  1.00 58.36     0.054 A 
ATOM    607  CD2 HIS A  64      -7.230  37.690  75.989  1.00 64.61     0.086 A 
ATOM    608  ND1 HIS A  64      -9.082  37.692  77.145  1.00 67.32    -0.340 N 
ATOM    609  HD1 HIS A  64     -10.058  37.822  77.412  1.00  0.00     0.167 HD
ATOM    610  CE1 HIS A  64      -8.140  37.183  77.918  1.00 69.22     0.151 A 
ATOM    611  NE2 HIS A  64      -7.005  37.177  77.243  1.00 71.68    -0.336 N 
ATOM    612  HE2 HIS A  64      -6.107  36.845  77.596  1.00  0.00     0.168 HD
ATOM    613  N   ASN A  65      -9.880  35.197  74.515  1.00 47.38    -0.337 N 
ATOM    614  HN  ASN A  65     -10.686  35.256  75.137  1.00  0.00     0.164 HD
ATOM    615  CA  ASN A  65      -9.221  33.911  74.323  1.00 42.85     0.169 C 
ATOM    616  C   ASN A  65      -9.668  33.198  73.052  1.00 42.73     0.251 C 
ATOM    617  O   ASN A  65      -9.101  32.152  72.717  1.00 46.08    -0.271 OA
ATOM    618  CB  ASN A  65      -9.474  33.002  75.530  1.00 44.27     0.119 C 
ATOM    619  CG  ASN A  65      -8.884  33.552  76.816  1.00 48.35     0.230 C 
ATOM    620  ND2 ASN A  65      -7.602  33.893  76.783  1.00 49.03    -0.369 N 
ATOM    621 1HD2 ASN A  65      -7.206  34.263  77.647  1.00  0.00     0.159 HD
ATOM    622 2HD2 ASN A  65      -7.029  33.799  75.944  1.00  0.00     0.159 HD
ATOM    623  OD1 ASN A  65      -9.575  33.666  77.828  1.00 45.98    -0.273 OA
ATOM    624  N   PHE A  66     -10.659  33.734  72.337  1.00 37.98    -0.337 N 
ATOM    625  HN  PHE A  66     -11.033  34.638  72.626  1.00  0.00     0.164 HD
ATOM    626  CA  PHE A  66     -11.233  33.087  71.160  1.00 41.23     0.164 C 
ATOM    627  C   PHE A  66     -10.897  33.910  69.921  1.00 41.41     0.251 C 
ATOM    628  O   PHE A  66     -11.378  35.039  69.766  1.00 44.18    -0.271 OA
ATOM    629  CB  PHE A  66     -12.743  32.925  71.305  1.00 38.74     0.058 C 
ATOM    630  CG  PHE A  66     -13.152  32.008  72.420  1.00 38.43    -0.020 A 
ATOM    631  CD1 PHE A  66     -13.181  30.636  72.236  1.00 38.19    -0.004 A 
ATOM    632  CD2 PHE A  66     -13.510  32.522  73.654  1.00 38.14    -0.004 A 
ATOM    633  CE1 PHE A  66     -13.563  29.792  73.264  1.00 37.23    -0.000 A 
ATOM    634  CE2 PHE A  66     -13.891  31.686  74.688  1.00 36.12    -0.000 A 
ATOM    635  CZ  PHE A  66     -13.918  30.319  74.493  1.00 44.56    -0.000 A 
ATOM    636  N   LEU A  67     -10.087  33.338  69.037  1.00 37.89    -0.338 N 
ATOM    637  HN  LEU A  67      -9.689  32.425  69.257  1.00  0.00     0.164 HD
ATOM    638  CA  LEU A  67      -9.745  33.962  67.766  1.00 39.48     0.159 C 
ATOM    639  C   LEU A  67     -10.597  33.336  66.671  1.00 46.90     0.251 C 
ATOM    640  O   LEU A  67     -10.461  32.141  66.382  1.00 48.60    -0.271 OA
ATOM    641  CB  LEU A  67      -8.259  33.789  67.450  1.00 42.65     0.032 C 
ATOM    642  CG  LEU A  67      -7.856  34.252  66.052  1.00 51.98     0.002 C 
ATOM    643  CD1 LEU A  67      -7.697  35.759  66.052  1.00 56.01     0.000 C 
ATOM    644  CD2 LEU A  67      -6.563  33.574  65.588  1.00 54.99     0.000 C 
ATOM    645  N   VAL A  68     -11.464  34.138  66.060  1.00 42.86    -0.338 N 
ATOM    646  HN  VAL A  68     -11.498  35.120  66.335  1.00  0.00     0.164 HD
ATOM    647  CA  VAL A  68     -12.369  33.676  65.014  1.00 42.28     0.159 C 
ATOM    648  C   VAL A  68     -11.955  34.335  63.705  1.00 49.35     0.251 C 
ATOM    649  O   VAL A  68     -11.921  35.569  63.603  1.00 48.88    -0.271 OA
ATOM    650  CB  VAL A  68     -13.836  33.984  65.352  1.00 43.79     0.029 C 
ATOM    651  CG1 VAL A  68     -14.750  33.520  64.232  1.00 37.33     0.002 C 
ATOM    652  CG2 VAL A  68     -14.223  33.319  66.669  1.00 37.88     0.002 C 
ATOM    653  N   GLN A  69     -11.641  33.516  62.704  1.00 43.54    -0.338 N 
ATOM    654  HN  GLN A  69     -11.703  32.509  62.857  1.00  0.00     0.164 HD
ATOM    655  CA  GLN A  69     -11.213  33.999  61.399  1.00 41.11     0.160 C 
ATOM    656  C   GLN A  69     -12.206  33.551  60.336  1.00 46.49     0.251 C 
ATOM    657  O   GLN A  69     -12.516  32.359  60.229  1.00 41.96    -0.271 OA
ATOM    658  CB  GLN A  69      -9.809  33.495  61.054  1.00 42.27     0.042 C 
ATOM    659  CG  GLN A  69      -8.709  34.003  61.973  1.00 47.63     0.090 C 
ATOM    660  CD  GLN A  69      -7.334  33.510  61.557  1.00 55.34     0.227 C 
ATOM    661  NE2 GLN A  69      -6.731  34.186  60.586  1.00 60.46    -0.369 N 
ATOM    662 1HE2 GLN A  69      -7.156  34.995  60.132  1.00  0.00     0.159 HD
ATOM    663 2HE2 GLN A  69      -5.808  33.855  60.307  1.00  0.00     0.159 HD
ATOM    664  OE1 GLN A  69      -6.820  32.533  62.105  1.00 60.34    -0.273 OA
ATOM    665  N   ALA A  70     -12.696  34.508  59.557  1.00 48.87    -0.338 N 
ATOM    666  HN  ALA A  70     -12.461  35.476  59.777  1.00  0.00     0.164 HD
ATOM    667  CA  ALA A  70     -13.553  34.251  58.403  1.00 49.70     0.159 C 
ATOM    668  C   ALA A  70     -12.746  34.641  57.170  1.00 54.92     0.251 C 
ATOM    669  O   ALA A  70     -12.733  35.803  56.759  1.00 57.67    -0.271 OA
ATOM    670  CB  ALA A  70     -14.860  35.030  58.497  1.00 43.84     0.034 C 
ATOM    671  N   GLY A  71     -12.070  33.660  56.582  1.00 51.38    -0.336 N 
ATOM    672  HN  GLY A  71     -12.208  32.694  56.879  1.00  0.00     0.164 HD
ATOM    673  CA  GLY A  71     -11.133  33.967  55.514  1.00 53.67     0.189 C 
ATOM    674  C   GLY A  71      -9.940  34.709  56.081  1.00 61.60     0.253 C 
ATOM    675  O   GLY A  71      -9.289  34.252  57.028  1.00 65.84    -0.270 OA
ATOM    676  N   ASN A  72      -9.646  35.873  55.511  1.00 66.83    -0.337 N 
ATOM    677  HN  ASN A  72     -10.168  36.166  54.685  1.00  0.00     0.164 HD
ATOM    678  CA  ASN A  72      -8.600  36.741  56.032  1.00 68.90     0.169 C 
ATOM    679  C   ASN A  72      -9.133  37.769  57.022  1.00 69.42     0.251 C 
ATOM    680  O   ASN A  72      -8.341  38.515  57.607  1.00 72.46    -0.271 OA
ATOM    681  CB  ASN A  72      -7.880  37.453  54.882  1.00 69.67     0.119 C 
ATOM    682  CG  ASN A  72      -6.605  36.744  54.467  1.00 72.13     0.230 C 
ATOM    683  ND2 ASN A  72      -5.498  37.083  55.121  1.00 69.46    -0.369 N 
ATOM    684 1HD2 ASN A  72      -5.491  37.783  55.863  1.00  0.00     0.159 HD
ATOM    685 2HD2 ASN A  72      -4.641  36.606  54.842  1.00  0.00     0.159 HD
ATOM    686  OD1 ASN A  72      -6.614  35.898  53.571  1.00 71.58    -0.273 OA
ATOM    687  N   VAL A  73     -10.446  37.819  57.225  1.00 64.14    -0.338 N 
ATOM    688  HN  VAL A  73     -11.045  37.167  56.718  1.00  0.00     0.164 HD
ATOM    689  CA  VAL A  73     -11.064  38.768  58.143  1.00 57.82     0.159 C 
ATOM    690  C   VAL A  73     -11.163  38.128  59.520  1.00 58.44     0.251 C 
ATOM    691  O   VAL A  73     -11.614  36.984  59.657  1.00 54.20    -0.271 OA
ATOM    692  CB  VAL A  73     -12.451  39.199  57.637  1.00 56.49     0.029 C 
ATOM    693  CG1 VAL A  73     -13.041  40.267  58.546  1.00 54.64     0.002 C 
ATOM    694  CG2 VAL A  73     -12.362  39.698  56.204  1.00 54.99     0.002 C 
ATOM    695  N   GLN A  74     -10.737  38.862  60.541  1.00 55.87    -0.338 N 
ATOM    696  HN  GLN A  74     -10.310  39.768  60.348  1.00  0.00     0.164 HD
ATOM    697  CA  GLN A  74     -10.854  38.426  61.923  1.00 55.14     0.160 C 
ATOM    698  C   GLN A  74     -12.099  39.042  62.546  1.00 54.09     0.251 C 
ATOM    699  O   GLN A  74     -12.393  40.221  62.333  1.00 59.27    -0.271 OA
ATOM    700  CB  GLN A  74      -9.611  38.820  62.725  1.00 52.44     0.042 C 
ATOM    701  CG  GLN A  74      -9.652  38.403  64.183  1.00 61.75     0.090 C 
ATOM    702  CD  GLN A  74      -8.472  38.935  64.976  1.00 67.91     0.227 C 
ATOM    703  NE2 GLN A  74      -8.604  38.942  66.299  1.00 61.25    -0.369 N 
ATOM    704 1HE2 GLN A  74      -7.811  39.299  66.832  1.00  0.00     0.159 HD
ATOM    705 2HE2 GLN A  74      -9.443  38.604  66.770  1.00  0.00     0.159 HD
ATOM    706  OE1 GLN A  74      -7.459  39.343  64.408  1.00 70.90    -0.273 OA
ATOM    707  N   LEU A  75     -12.836  38.234  63.303  1.00 50.82    -0.338 N 
ATOM    708  HN  LEU A  75     -12.551  37.259  63.398  1.00  0.00     0.164 HD
ATOM    709  CA  LEU A  75     -14.033  38.682  64.002  1.00 46.92     0.159 C 
ATOM    710  C   LEU A  75     -13.726  38.793  65.487  1.00 51.77     0.251 C 
ATOM    711  O   LEU A  75     -13.111  37.889  66.065  1.00 52.06    -0.271 OA
ATOM    712  CB  LEU A  75     -15.201  37.716  63.784  1.00 46.99     0.032 C 
ATOM    713  CG  LEU A  75     -15.404  37.081  62.407  1.00 47.25     0.002 C 
ATOM    714  CD1 LEU A  75     -16.711  36.299  62.381  1.00 44.54     0.000 C 
ATOM    715  CD2 LEU A  75     -15.389  38.131  61.307  1.00 48.04     0.000 C 
ATOM    716  N   ARG A  76     -14.153  39.892  66.102  1.00 48.91    -0.338 N 
ATOM    717  HN  ARG A  76     -14.624  40.619  65.564  1.00  0.00     0.164 HD
ATOM    718  CA  ARG A  76     -13.957  40.071  67.535  1.00 48.20     0.159 C 
ATOM    719  C   ARG A  76     -15.084  39.380  68.290  1.00 39.66     0.251 C 
ATOM    720  O   ARG A  76     -16.264  39.632  68.025  1.00 42.06    -0.271 OA
ATOM    721  CB  ARG A  76     -13.897  41.553  67.900  1.00 50.47     0.034 C 
ATOM    722  CG  ARG A  76     -13.578  41.804  69.376  1.00 52.62     0.027 C 
ATOM    723  CD  ARG A  76     -13.418  43.287  69.689  1.00 54.70     0.116 C 
ATOM    724  NE  ARG A  76     -14.583  44.069  69.282  1.00 65.05    -0.212 N 
ATOM    725  HE  ARG A  76     -15.428  43.996  69.849  1.00  0.00     0.178 HD
ATOM    726  CZ  ARG A  76     -14.614  44.870  68.220  1.00 69.98     0.666 C 
ATOM    727  NH1 ARG A  76     -13.541  44.997  67.452  1.00 67.82    -0.235 N 
ATOM    728 1HH1 ARG A  76     -12.692  44.480  67.678  1.00  0.00     0.174 HD
ATOM    729 2HH1 ARG A  76     -13.565  45.611  66.638  1.00  0.00     0.174 HD
ATOM    730  NH2 ARG A  76     -15.719  45.543  67.926  1.00 67.79    -0.235 N 
ATOM    731 1HH2 ARG A  76     -16.545  45.445  68.517  1.00  0.00     0.174 HD
ATOM    732 2HH2 ARG A  76     -15.743  46.157  67.112  1.00  0.00     0.174 HD
ATOM    733  N   VAL A  77     -14.720  38.504  69.220  1.00 40.26    -0.338 N 
ATOM    734  HN  VAL A  77     -13.731  38.280  69.330  1.00  0.00     0.164 HD
ATOM    735  CA  VAL A  77     -15.694  37.853  70.088  1.00 41.74     0.159 C 
ATOM    736  C   VAL A  77     -16.122  38.849  71.157  1.00 42.57     0.251 C 
ATOM    737  O   VAL A  77     -15.305  39.292  71.971  1.00 42.56    -0.271 OA
ATOM    738  CB  VAL A  77     -15.114  36.579  70.717  1.00 42.88     0.029 C 
ATOM    739  CG1 VAL A  77     -16.150  35.912  71.609  1.00 40.64     0.002 C 
ATOM    740  CG2 VAL A  77     -14.638  35.624  69.634  1.00 43.73     0.002 C 
ATOM    741  N   ILE A  78     -17.405  39.212  71.151  1.00 45.16    -0.338 N 
ATOM    742  HN  ILE A  78     -18.026  38.821  70.443  1.00  0.00     0.164 HD
ATOM    743  CA  ILE A  78     -17.947  40.150  72.125  1.00 47.83     0.159 C 
ATOM    744  C   ILE A  78     -18.783  39.458  73.187  1.00 46.39     0.251 C 
ATOM    745  O   ILE A  78     -19.354  40.130  74.056  1.00 47.99    -0.271 OA
ATOM    746  CB  ILE A  78     -18.769  41.251  71.428  1.00 45.05     0.029 C 
ATOM    747  CG1 ILE A  78     -19.955  40.635  70.687  1.00 47.88     0.002 C 
ATOM    748  CG2 ILE A  78     -17.889  42.038  70.472  1.00 49.90     0.002 C 
ATOM    749  CD1 ILE A  78     -21.240  41.415  70.834  1.00 48.17     0.000 C 
ATOM    750  N   GLY A  79     -18.869  38.134  73.145  1.00 45.17    -0.336 N 
ATOM    751  HN  GLY A  79     -18.405  37.635  72.385  1.00  0.00     0.164 HD
ATOM    752  CA  GLY A  79     -19.596  37.372  74.137  1.00 40.62     0.189 C 
ATOM    753  C   GLY A  79     -19.477  35.889  73.863  1.00 42.31     0.253 C 
ATOM    754  O   GLY A  79     -19.287  35.481  72.715  1.00 40.56    -0.270 OA
ATOM    755  N   HIS A  80     -19.569  35.071  74.905  1.00 37.59    -0.337 N 
ATOM    756  HN  HIS A  80     -19.704  35.464  75.837  1.00  0.00     0.164 HD
ATOM    757  CA  HIS A  80     -19.482  33.630  74.749  1.00 43.65     0.165 C 
ATOM    758  C   HIS A  80     -20.453  32.971  75.713  1.00 46.38     0.251 C 
ATOM    759  O   HIS A  80     -20.799  33.533  76.756  1.00 43.22    -0.271 OA
ATOM    760  CB  HIS A  80     -18.054  33.112  74.983  1.00 41.76     0.077 C 
ATOM    761  CG  HIS A  80     -17.536  33.357  76.365  1.00 49.37     0.054 A 
ATOM    762  CD2 HIS A  80     -17.683  32.649  77.510  1.00 48.43     0.086 A 
ATOM    763  ND1 HIS A  80     -16.752  34.444  76.685  1.00 52.47    -0.340 N 
ATOM    764  HD1 HIS A  80     -16.458  35.171  76.033  1.00  0.00     0.167 HD
ATOM    765  CE1 HIS A  80     -16.441  34.398  77.969  1.00 49.87     0.151 A 
ATOM    766  NE2 HIS A  80     -16.995  33.319  78.492  1.00 51.67    -0.336 N 
ATOM    767  HE2 HIS A  80     -16.923  33.030  79.468  1.00  0.00     0.168 HD
ATOM    768  N   SER A  81     -20.900  31.777  75.342  1.00 39.29    -0.336 N 
ATOM    769  HN  SER A  81     -20.553  31.366  74.476  1.00  0.00     0.164 HD
ATOM    770  CA  SER A  81     -21.870  31.038  76.134  1.00 42.06     0.189 C 
ATOM    771  C   SER A  81     -21.817  29.577  75.721  1.00 41.38     0.254 C 
ATOM    772  O   SER A  81     -21.714  29.268  74.532  1.00 45.62    -0.270 OA
ATOM    773  CB  SER A  81     -23.285  31.594  75.945  1.00 44.14     0.169 C 
ATOM    774  OG  SER A  81     -24.246  30.557  76.043  1.00 55.74    -0.380 OA
ATOM    775  HG  SER A  81     -25.123  30.902  75.926  1.00  0.00     0.211 HD
ATOM    776  N   MET A  82     -21.883  28.688  76.704  1.00 35.95    -0.337 N 
ATOM    777  HN  MET A  82     -21.893  29.015  77.670  1.00  0.00     0.164 HD
ATOM    778  CA  MET A  82     -21.942  27.260  76.439  1.00 41.04     0.160 C 
ATOM    779  C   MET A  82     -23.396  26.812  76.424  1.00 37.04     0.251 C 
ATOM    780  O   MET A  82     -24.159  27.126  77.342  1.00 44.46    -0.271 OA
ATOM    781  CB  MET A  82     -21.157  26.479  77.491  1.00 36.61     0.043 C 
ATOM    782  CG  MET A  82     -20.995  25.011  77.175  1.00 31.86     0.060 C 
ATOM    783  SD  MET A  82     -19.960  24.150  78.372  1.00 53.63    -0.139 SA
ATOM    784  CE  MET A  82     -18.330  24.681  77.855  1.00 47.35     0.069 C 
ATOM    785  N   GLN A  83     -23.780  26.094  75.376  1.00 37.23    -0.338 N 
ATOM    786  HN  GLN A  83     -23.130  25.972  74.600  1.00  0.00     0.164 HD
ATOM    787  CA  GLN A  83     -25.098  25.472  75.292  1.00 38.69     0.160 C 
ATOM    788  C   GLN A  83     -24.865  23.982  75.071  1.00 35.50     0.251 C 
ATOM    789  O   GLN A  83     -24.588  23.551  73.947  1.00 39.60    -0.271 OA
ATOM    790  CB  GLN A  83     -25.940  26.091  74.181  1.00 41.46     0.042 C 
ATOM    791  CG  GLN A  83     -27.437  25.960  74.410  1.00 49.64     0.090 C 
ATOM    792  CD  GLN A  83     -28.222  25.977  73.118  1.00 58.60     0.227 C 
ATOM    793  NE2 GLN A  83     -29.546  26.018  73.227  1.00 63.27    -0.369 N 
ATOM    794 1HE2 GLN A  83     -30.024  26.040  74.128  1.00  0.00     0.159 HD
ATOM    795 2HE2 GLN A  83     -30.076  26.029  72.355  1.00  0.00     0.159 HD
ATOM    796  OE1 GLN A  83     -27.645  25.950  72.031  1.00 59.80    -0.273 OA
ATOM    797  N   ASN A  84     -24.958  23.204  76.149  1.00 35.47    -0.337 N 
ATOM    798  HN  ASN A  84     -25.227  23.633  77.035  1.00  0.00     0.164 HD
ATOM    799  CA  ASN A  84     -24.693  21.763  76.125  1.00 28.96     0.169 C 
ATOM    800  C   ASN A  84     -23.282  21.572  75.587  1.00 32.50     0.251 C 
ATOM    801  O   ASN A  84     -22.330  22.062  76.220  1.00 35.56    -0.271 OA
ATOM    802  CB  ASN A  84     -25.808  21.060  75.348  1.00 32.56     0.119 C 
ATOM    803  CG  ASN A  84     -27.184  21.456  75.826  1.00 31.23     0.230 C 
ATOM    804  ND2 ASN A  84     -28.007  21.962  74.916  1.00 31.68    -0.369 N 
ATOM    805 1HD2 ASN A  84     -27.743  22.074  73.937  1.00  0.00     0.159 HD
ATOM    806 2HD2 ASN A  84     -28.937  22.230  75.239  1.00  0.00     0.159 HD
ATOM    807  OD1 ASN A  84     -27.502  21.321  77.006  1.00 39.05    -0.273 OA
ATOM    808  N   CYS A  85     -23.085  20.918  74.445  1.00 30.63    -0.337 N 
ATOM    809  HN  CYS A  85     -23.890  20.640  73.883  1.00  0.00     0.164 HD
ATOM    810  CA  CYS A  85     -21.745  20.592  73.982  1.00 29.84     0.171 C 
ATOM    811  C   CYS A  85     -21.236  21.522  72.887  1.00 28.89     0.252 C 
ATOM    812  O   CYS A  85     -20.159  21.273  72.338  1.00 29.43    -0.271 OA
ATOM    813  CB  CYS A  85     -21.694  19.135  73.520  1.00 29.79     0.100 C 
ATOM    814  SG  CYS A  85     -21.937  17.957  74.881  1.00 39.08    -0.080 SA
ATOM    815  N   VAL A  86     -21.955  22.598  72.574  1.00 26.58    -0.337 N 
ATOM    816  HN  VAL A  86     -22.861  22.745  73.020  1.00  0.00     0.164 HD
ATOM    817  CA  VAL A  86     -21.466  23.569  71.603  1.00 32.27     0.159 C 
ATOM    818  C   VAL A  86     -21.216  24.901  72.296  1.00 35.67     0.251 C 
ATOM    819  O   VAL A  86     -21.895  25.269  73.261  1.00 34.62    -0.271 OA
ATOM    820  CB  VAL A  86     -22.429  23.764  70.411  1.00 33.91     0.029 C 
ATOM    821  CG1 VAL A  86     -22.547  22.479  69.604  1.00 33.14     0.002 C 
ATOM    822  CG2 VAL A  86     -23.785  24.248  70.892  1.00 38.19     0.002 C 
ATOM    823  N   LEU A  87     -20.221  25.621  71.791  1.00 33.66    -0.338 N 
ATOM    824  HN  LEU A  87     -19.610  25.195  71.094  1.00  0.00     0.164 HD
ATOM    825  CA  LEU A  87     -19.971  26.994  72.195  1.00 38.09     0.159 C 
ATOM    826  C   LEU A  87     -20.763  27.937  71.304  1.00 37.48     0.251 C 
ATOM    827  O   LEU A  87     -20.905  27.699  70.101  1.00 38.75    -0.271 OA
ATOM    828  CB  LEU A  87     -18.483  27.324  72.095  1.00 39.74     0.032 C 
ATOM    829  CG  LEU A  87     -17.677  27.365  73.386  1.00 41.67     0.002 C 
ATOM    830  CD1 LEU A  87     -16.203  27.342  73.047  1.00 41.12     0.000 C 
ATOM    831  CD2 LEU A  87     -18.029  28.603  74.191  1.00 45.14     0.000 C 
ATOM    832  N   LYS A  88     -21.286  29.002  71.901  1.00 35.54    -0.338 N 
ATOM    833  HN  LYS A  88     -21.226  29.071  72.917  1.00  0.00     0.164 HD
ATOM    834  CA  LYS A  88     -21.943  30.077  71.166  1.00 35.10     0.159 C 
ATOM    835  C   LYS A  88     -21.134  31.346  71.395  1.00 42.80     0.251 C 
ATOM    836  O   LYS A  88     -21.122  31.889  72.506  1.00 38.73    -0.271 OA
ATOM    837  CB  LYS A  88     -23.395  30.249  71.610  1.00 39.05     0.032 C 
ATOM    838  CG  LYS A  88     -24.303  29.091  71.211  1.00 41.11     0.004 C 
ATOM    839  CD  LYS A  88     -25.668  29.200  71.872  1.00 48.01     0.032 C 
ATOM    840  CE  LYS A  88     -26.665  29.906  70.970  1.00 43.62     0.206 C 
ATOM    841  NZ  LYS A  88     -28.039  29.885  71.543  1.00 54.41    -0.064 N 
ATOM    842  HZ1 LYS A  88     -28.709  30.359  70.937  1.00  0.00     0.275 HD
ATOM    843  HZ2 LYS A  88     -28.054  30.271  72.487  1.00  0.00     0.275 HD
ATOM    844  HZ3 LYS A  88     -28.339  28.933  71.755  1.00  0.00     0.275 HD
ATOM    845  N   LEU A  89     -20.443  31.801  70.354  1.00 35.28    -0.338 N 
ATOM    846  HN  LEU A  89     -20.517  31.303  69.467  1.00  0.00     0.164 HD
ATOM    847  CA  LEU A  89     -19.585  32.977  70.420  1.00 36.30     0.159 C 
ATOM    848  C   LEU A  89     -20.285  34.126  69.707  1.00 40.40     0.251 C 
ATOM    849  O   LEU A  89     -20.440  34.101  68.481  1.00 38.81    -0.271 OA
ATOM    850  CB  LEU A  89     -18.222  32.696  69.791  1.00 35.68     0.032 C 
ATOM    851  CG  LEU A  89     -17.438  31.499  70.326  1.00 34.24     0.002 C 
ATOM    852  CD1 LEU A  89     -16.109  31.377  69.604  1.00 34.75     0.000 C 
ATOM    853  CD2 LEU A  89     -17.223  31.631  71.821  1.00 33.26     0.000 C 
ATOM    854  N   LYS A  90     -20.715  35.123  70.474  1.00 37.13    -0.338 N 
ATOM    855  HN  LYS A  90     -20.672  35.032  71.489  1.00  0.00     0.164 HD
ATOM    856  CA  LYS A  90     -21.246  36.342  69.883  1.00 37.34     0.159 C 
ATOM    857  C   LYS A  90     -20.101  37.153  69.291  1.00 44.53     0.251 C 
ATOM    858  O   LYS A  90     -19.075  37.362  69.946  1.00 43.04    -0.271 OA
ATOM    859  CB  LYS A  90     -21.997  37.157  70.934  1.00 46.04     0.032 C 
ATOM    860  CG  LYS A  90     -23.189  37.941  70.401  1.00 48.56     0.004 C 
ATOM    861  CD  LYS A  90     -23.989  38.548  71.547  1.00 57.12     0.032 C 
ATOM    862  CE  LYS A  90     -25.348  39.046  71.083  1.00 61.49     0.206 C 
ATOM    863  NZ  LYS A  90     -26.230  39.394  72.231  1.00 59.48    -0.064 N 
ATOM    864  HZ1 LYS A  90     -27.142  39.728  71.920  1.00  0.00     0.275 HD
ATOM    865  HZ2 LYS A  90     -25.781  40.065  72.854  1.00  0.00     0.275 HD
ATOM    866  HZ3 LYS A  90     -26.322  38.612  72.879  1.00  0.00     0.275 HD
ATOM    867  N   VAL A  91     -20.269  37.602  68.047  1.00 39.51    -0.338 N 
ATOM    868  HN  VAL A  91     -21.158  37.435  67.576  1.00  0.00     0.164 HD
ATOM    869  CA  VAL A  91     -19.220  38.324  67.341  1.00 38.24     0.159 C 
ATOM    870  C   VAL A  91     -19.743  39.693  66.922  1.00 47.13     0.251 C 
ATOM    871  O   VAL A  91     -20.949  39.954  66.907  1.00 45.71    -0.271 OA
ATOM    872  CB  VAL A  91     -18.694  37.544  66.117  1.00 44.23     0.029 C 
ATOM    873  CG1 VAL A  91     -17.834  36.369  66.565  1.00 41.22     0.002 C 
ATOM    874  CG2 VAL A  91     -19.849  37.072  65.240  1.00 38.35     0.002 C 
ATOM    875  N   ASP A  92     -18.802  40.572  66.568  1.00 46.76    -0.337 N 
ATOM    876  HN  ASP A  92     -17.833  40.258  66.518  1.00  0.00     0.164 HD
ATOM    877  CA  ASP A  92     -19.104  41.962  66.250  1.00 56.24     0.170 C 
ATOM    878  C   ASP A  92     -19.810  42.133  64.910  1.00 56.22     0.252 C 
ATOM    879  O   ASP A  92     -20.382  43.201  64.666  1.00 52.76    -0.271 OA
ATOM    880  CB  ASP A  92     -17.807  42.782  66.263  1.00 55.88     0.129 C 
ATOM    881  CG  ASP A  92     -18.048  44.272  66.082  1.00 73.63     0.188 C 
ATOM    882  OD1 ASP A  92     -18.398  44.948  67.074  1.00 77.08    -0.647 OA
ATOM    883  OD2 ASP A  92     -17.888  44.767  64.945  1.00 75.77    -0.647 OA
ATOM    884  N   THR A  93     -19.801  41.119  64.046  1.00 53.33    -0.336 N 
ATOM    885  HN  THR A  93     -19.418  40.222  64.343  1.00  0.00     0.164 HD
ATOM    886  CA  THR A  93     -20.320  41.249  62.691  1.00 50.91     0.186 C 
ATOM    887  C   THR A  93     -21.352  40.167  62.417  1.00 48.31     0.253 C 
ATOM    888  O   THR A  93     -21.128  38.994  62.732  1.00 44.59    -0.270 OA
ATOM    889  CB  THR A  93     -19.190  41.158  61.657  1.00 52.70     0.140 C 
ATOM    890  CG2 THR A  93     -19.595  41.839  60.357  1.00 54.73     0.034 C 
ATOM    891  OG1 THR A  93     -18.011  41.787  62.177  1.00 61.49    -0.382 OA
ATOM    892  HG1 THR A  93     -17.311  41.731  61.537  1.00  0.00     0.210 HD
ATOM    893  N   ALA A  94     -22.479  40.562  61.829  1.00 44.88    -0.337 N 
ATOM    894  HN  ALA A  94     -22.673  41.559  61.739  1.00  0.00     0.164 HD
ATOM    895  CA  ALA A  94     -23.439  39.600  61.312  1.00 45.92     0.159 C 
ATOM    896  C   ALA A  94     -22.944  39.075  59.971  1.00 43.48     0.251 C 
ATOM    897  O   ALA A  94     -22.491  39.850  59.123  1.00 45.81    -0.271 OA
ATOM    898  CB  ALA A  94     -24.819  40.238  61.161  1.00 36.56     0.034 C 
ATOM    899  N   ASN A  95     -23.011  37.764  59.787  1.00 43.78    -0.337 N 
ATOM    900  HN  ASN A  95     -23.385  37.171  60.528  1.00  0.00     0.164 HD
ATOM    901  CA  ASN A  95     -22.557  37.155  58.539  1.00 41.41     0.169 C 
ATOM    902  C   ASN A  95     -23.442  37.624  57.393  1.00 41.33     0.255 C 
ATOM    903  O   ASN A  95     -24.641  37.314  57.382  1.00 40.05    -0.270 OA
ATOM    904  CB  ASN A  95     -22.580  35.630  58.656  1.00 42.95     0.119 C 
ATOM    905  CG  ASN A  95     -21.963  34.928  57.451  1.00 43.34     0.230 C 
ATOM    906  ND2 ASN A  95     -21.790  33.618  57.565  1.00 41.63    -0.369 N 
ATOM    907 1HD2 ASN A  95     -22.047  33.103  58.407  1.00  0.00     0.159 HD
ATOM    908 2HD2 ASN A  95     -21.377  33.148  56.759  1.00  0.00     0.159 HD
ATOM    909  OD1 ASN A  95     -21.652  35.550  56.434  1.00 43.55    -0.273 OA
ATOM    910  N   PRO A  96     -22.910  38.369  56.420  1.00 43.68    -0.312 N 
ATOM    911  CA  PRO A  96     -23.755  38.831  55.308  1.00 44.59     0.163 C 
ATOM    912  C   PRO A  96     -24.225  37.706  54.404  1.00 45.19     0.251 C 
ATOM    913  O   PRO A  96     -25.227  37.879  53.700  1.00 47.27    -0.271 OA
ATOM    914  CB  PRO A  96     -22.844  39.811  54.558  1.00 43.45     0.034 C 
ATOM    915  CG  PRO A  96     -21.461  39.330  54.859  1.00 42.48     0.027 C 
ATOM    916  CD  PRO A  96     -21.506  38.793  56.267  1.00 41.07     0.105 C 
ATOM    917  N   LYS A  97     -23.542  36.563  54.405  1.00 46.53    -0.338 N 
ATOM    918  HN  LYS A  97     -22.707  36.495  54.987  1.00  0.00     0.164 HD
ATOM    919  CA  LYS A  97     -23.934  35.406  53.612  1.00 46.20     0.159 C 
ATOM    920  C   LYS A  97     -24.871  34.464  54.359  1.00 45.02     0.251 C 
ATOM    921  O   LYS A  97     -25.103  33.345  53.889  1.00 46.11    -0.271 OA
ATOM    922  CB  LYS A  97     -22.694  34.634  53.153  1.00 44.22     0.032 C 
ATOM    923  CG  LYS A  97     -21.668  35.474  52.412  1.00 49.11     0.004 C 
ATOM    924  CD  LYS A  97     -20.697  34.595  51.643  1.00 49.73     0.032 C 
ATOM    925  CE  LYS A  97     -19.302  35.196  51.623  1.00 52.73     0.206 C 
ATOM    926  NZ  LYS A  97     -18.386  34.441  50.723  1.00 65.80    -0.064 N 
ATOM    927  HZ1 LYS A  97     -17.449  34.845  50.710  1.00  0.00     0.275 HD
ATOM    928  HZ2 LYS A  97     -18.771  34.365  49.781  1.00  0.00     0.275 HD
ATOM    929  HZ3 LYS A  97     -18.360  33.451  50.966  1.00  0.00     0.275 HD
ATOM    930  N   THR A  98     -25.409  34.884  55.498  1.00 42.29    -0.336 N 
ATOM    931  HN  THR A  98     -25.197  35.824  55.832  1.00  0.00     0.164 HD
ATOM    932  CA  THR A  98     -26.295  34.032  56.281  1.00 39.84     0.187 C 
ATOM    933  C   THR A  98     -27.527  33.653  55.470  1.00 39.14     0.257 C 
ATOM    934  O   THR A  98     -28.329  34.534  55.123  1.00 41.59    -0.270 OA
ATOM    935  CB  THR A  98     -26.728  34.729  57.568  1.00 43.20     0.140 C 
ATOM    936  CG2 THR A  98     -27.680  33.842  58.355  1.00 37.32     0.034 C 
ATOM    937  OG1 THR A  98     -25.581  35.012  58.375  1.00 43.68    -0.382 OA
ATOM    938  HG1 THR A  98     -25.851  35.446  59.176  1.00  0.00     0.210 HD
ATOM    939  N   PRO A  99     -27.727  32.378  55.163  1.00 37.74    -0.312 N 
ATOM    940  CA  PRO A  99     -28.953  31.962  54.486  1.00 37.83     0.163 C 
ATOM    941  C   PRO A  99     -30.098  31.873  55.483  1.00 41.67     0.251 C 
ATOM    942  O   PRO A  99     -29.912  31.964  56.699  1.00 39.97    -0.271 OA
ATOM    943  CB  PRO A  99     -28.589  30.581  53.940  1.00 41.23     0.034 C 
ATOM    944  CG  PRO A  99     -27.659  30.033  54.996  1.00 42.18     0.027 C 
ATOM    945  CD  PRO A  99     -26.894  31.225  55.549  1.00 39.05     0.105 C 
ATOM    946  N   LYS A 100     -31.297  31.690  54.950  1.00 36.19    -0.338 N 
ATOM    947  HN  LYS A 100     -31.440  31.810  53.947  1.00  0.00     0.164 HD
ATOM    948  CA  LYS A 100     -32.405  31.316  55.812  1.00 42.41     0.159 C 
ATOM    949  C   LYS A 100     -32.152  29.905  56.327  1.00 41.32     0.251 C 
ATOM    950  O   LYS A 100     -31.792  29.011  55.557  1.00 38.55    -0.271 OA
ATOM    951  CB  LYS A 100     -33.732  31.390  55.052  1.00 39.25     0.032 C 
ATOM    952  CG  LYS A 100     -34.933  30.959  55.891  1.00 51.01     0.004 C 
ATOM    953  CD  LYS A 100     -36.264  31.285  55.220  1.00 63.41     0.032 C 
ATOM    954  CE  LYS A 100     -37.325  30.292  55.665  1.00 62.55     0.206 C 
ATOM    955  NZ  LYS A 100     -38.691  30.864  55.622  1.00 62.27    -0.064 N 
ATOM    956  HZ1 LYS A 100     -39.403  30.198  55.921  1.00  0.00     0.275 HD
ATOM    957  HZ2 LYS A 100     -38.903  31.238  54.697  1.00  0.00     0.275 HD
ATOM    958  HZ3 LYS A 100     -38.745  31.726  56.164  1.00  0.00     0.275 HD
ATOM    959  N   TYR A 101     -32.308  29.702  57.630  1.00 37.04    -0.337 N 
ATOM    960  HN  TYR A 101     -32.723  30.422  58.222  1.00  0.00     0.164 HD
ATOM    961  CA  TYR A 101     -31.877  28.437  58.197  1.00 35.65     0.164 C 
ATOM    962  C   TYR A 101     -32.787  28.016  59.343  1.00 36.58     0.251 C 
ATOM    963  O   TYR A 101     -33.584  28.802  59.864  1.00 36.52    -0.271 OA
ATOM    964  CB  TYR A 101     -30.417  28.518  58.666  1.00 32.73     0.058 C 
ATOM    965  CG  TYR A 101     -30.199  29.424  59.857  1.00 39.66    -0.020 A 
ATOM    966  CD1 TYR A 101     -29.915  30.773  59.686  1.00 32.14    -0.002 A 
ATOM    967  CD2 TYR A 101     -30.277  28.929  61.154  1.00 36.03    -0.002 A 
ATOM    968  CE1 TYR A 101     -29.720  31.602  60.772  1.00 38.63     0.024 A 
ATOM    969  CE2 TYR A 101     -30.083  29.754  62.249  1.00 35.90     0.024 A 
ATOM    970  CZ  TYR A 101     -29.805  31.087  62.052  1.00 42.73     0.089 A 
ATOM    971  OH  TYR A 101     -29.609  31.911  63.138  1.00 45.26    -0.359 OA
ATOM    972  HH  TYR A 101     -29.667  31.557  64.018  1.00  0.00     0.217 HD
ATOM    973  N   LYS A 102     -32.664  26.743  59.711  1.00 34.49    -0.338 N 
ATOM    974  HN  LYS A 102     -32.069  26.134  59.149  1.00  0.00     0.164 HD
ATOM    975  CA  LYS A 102     -33.331  26.174  60.869  1.00 35.39     0.159 C 
ATOM    976  C   LYS A 102     -32.362  25.228  61.565  1.00 36.33     0.251 C 
ATOM    977  O   LYS A 102     -31.423  24.709  60.954  1.00 34.25    -0.271 OA
ATOM    978  CB  LYS A 102     -34.610  25.421  60.477  1.00 39.99     0.032 C 
ATOM    979  CG  LYS A 102     -35.765  26.300  60.017  1.00 50.94     0.004 C 
ATOM    980  CD  LYS A 102     -37.080  25.527  60.025  1.00 50.73     0.032 C 
ATOM    981  CE  LYS A 102     -37.484  25.104  58.619  1.00 62.20     0.206 C 
ATOM    982  NZ  LYS A 102     -36.810  23.842  58.197  1.00 61.97    -0.064 N 
ATOM    983  HZ1 LYS A 102     -37.081  23.559  57.255  1.00  0.00     0.275 HD
ATOM    984  HZ2 LYS A 102     -36.974  23.093  58.870  1.00  0.00     0.275 HD
ATOM    985  HZ3 LYS A 102     -35.796  23.918  58.283  1.00  0.00     0.275 HD
ATOM    986  N   PHE A 103     -32.602  25.007  62.854  1.00 32.89    -0.337 N 
ATOM    987  HN  PHE A 103     -33.322  25.562  63.317  1.00  0.00     0.164 HD
ATOM    988  CA  PHE A 103     -31.883  24.007  63.638  1.00 35.61     0.164 C 
ATOM    989  C   PHE A 103     -32.847  22.859  63.899  1.00 33.00     0.251 C 
ATOM    990  O   PHE A 103     -33.801  23.006  64.669  1.00 32.68    -0.271 OA
ATOM    991  CB  PHE A 103     -31.361  24.588  64.953  1.00 34.08     0.058 C 
ATOM    992  CG  PHE A 103     -30.129  25.440  64.805  1.00 32.16    -0.020 A 
ATOM    993  CD1 PHE A 103     -29.480  25.539  63.587  1.00 31.10    -0.004 A 
ATOM    994  CD2 PHE A 103     -29.621  26.142  65.889  1.00 35.79    -0.004 A 
ATOM    995  CE1 PHE A 103     -28.349  26.323  63.448  1.00 30.91    -0.000 A 
ATOM    996  CE2 PHE A 103     -28.489  26.929  65.757  1.00 31.97    -0.000 A 
ATOM    997  CZ  PHE A 103     -27.851  27.019  64.534  1.00 32.59    -0.000 A 
ATOM    998  N   VAL A 104     -32.612  21.721  63.255  1.00 29.57    -0.338 N 
ATOM    999  HN  VAL A 104     -31.812  21.655  62.626  1.00  0.00     0.164 HD
ATOM   1000  CA  VAL A 104     -33.480  20.568  63.435  1.00 33.58     0.159 C 
ATOM   1001  C   VAL A 104     -32.651  19.396  63.936  1.00 36.86     0.251 C 
ATOM   1002  O   VAL A 104     -31.460  19.268  63.634  1.00 37.89    -0.271 OA
ATOM   1003  CB  VAL A 104     -34.232  20.192  62.140  1.00 37.45     0.029 C 
ATOM   1004  CG1 VAL A 104     -34.993  21.402  61.603  1.00 40.58     0.002 C 
ATOM   1005  CG2 VAL A 104     -33.270  19.648  61.099  1.00 40.78     0.002 C 
ATOM   1006  N   ARG A 105     -33.289  18.550  64.730  1.00 27.64    -0.338 N 
ATOM   1007  HN  ARG A 105     -34.225  18.793  65.055  1.00  0.00     0.164 HD
ATOM   1008  CA  ARG A 105     -32.707  17.288  65.156  1.00 29.65     0.159 C 
ATOM   1009  C   ARG A 105     -33.365  16.175  64.349  1.00 31.03     0.251 C 
ATOM   1010  O   ARG A 105     -34.586  15.998  64.413  1.00 36.63    -0.271 OA
ATOM   1011  CB  ARG A 105     -32.903  17.074  66.655  1.00 29.87     0.034 C 
ATOM   1012  CG  ARG A 105     -32.255  15.813  67.198  1.00 32.57     0.027 C 
ATOM   1013  CD  ARG A 105     -32.376  15.754  68.711  1.00 31.56     0.116 C 
ATOM   1014  NE  ARG A 105     -31.732  14.566  69.267  1.00 29.81    -0.212 N 
ATOM   1015  HE  ARG A 105     -32.274  13.703  69.308  1.00  0.00     0.178 HD
ATOM   1016  CZ  ARG A 105     -30.484  14.540  69.723  1.00 30.88     0.666 C 
ATOM   1017  NH1 ARG A 105     -29.743  15.639  69.687  1.00 28.94    -0.235 N 
ATOM   1018 1HH1 ARG A 105     -28.785  15.619  70.037  1.00  0.00     0.174 HD
ATOM   1019 2HH1 ARG A 105     -30.133  16.502  69.308  1.00  0.00     0.174 HD
ATOM   1020  NH2 ARG A 105     -29.976  13.417  70.216  1.00 30.03    -0.235 N 
ATOM   1021 1HH2 ARG A 105     -29.018  13.397  70.566  1.00  0.00     0.174 HD
ATOM   1022 2HH2 ARG A 105     -30.546  12.572  70.244  1.00  0.00     0.174 HD
ATOM   1023  N   ILE A 106     -32.563  15.446  63.578  1.00 25.86    -0.338 N 
ATOM   1024  HN  ILE A 106     -31.560  15.634  63.583  1.00  0.00     0.164 HD
ATOM   1025  CA  ILE A 106     -33.084  14.384  62.725  1.00 27.53     0.159 C 
ATOM   1026  C   ILE A 106     -33.284  13.108  63.533  1.00 34.10     0.251 C 
ATOM   1027  O   ILE A 106     -32.874  13.022  64.696  1.00 36.60    -0.271 OA
ATOM   1028  CB  ILE A 106     -32.170  14.175  61.496  1.00 32.18     0.029 C 
ATOM   1029  CG1 ILE A 106     -30.692  13.994  61.863  1.00 28.65     0.002 C 
ATOM   1030  CG2 ILE A 106     -32.304  15.340  60.536  1.00 35.28     0.002 C 
ATOM   1031  CD1 ILE A 106     -30.357  12.652  62.360  1.00 36.78     0.000 C 
ATOM   1032  N   GLN A 107     -33.919  12.137  62.935  1.00 27.62    -0.338 N 
ATOM   1033  HN  GLN A 107     -34.214  12.336  61.979  1.00  0.00     0.164 HD
ATOM   1034  CA  GLN A 107     -34.267  10.820  63.425  1.00 32.35     0.160 C 
ATOM   1035  C   GLN A 107     -33.315   9.784  62.850  1.00 34.59     0.254 C 
ATOM   1036  O   GLN A 107     -32.746   9.988  61.772  1.00 32.88    -0.270 OA
ATOM   1037  CB  GLN A 107     -35.704  10.456  63.033  1.00 35.11     0.042 C 
ATOM   1038  CG  GLN A 107     -36.769  11.139  63.870  1.00 32.23     0.090 C 
ATOM   1039  CD  GLN A 107     -36.784  10.627  65.294  1.00 40.81     0.227 C 
ATOM   1040  NE2 GLN A 107     -36.972  11.531  66.250  1.00 40.51    -0.369 N 
ATOM   1041 1HE2 GLN A 107     -36.982  11.186  67.210  1.00  0.00     0.159 HD
ATOM   1042 2HE2 GLN A 107     -37.111  12.522  66.051  1.00  0.00     0.159 HD
ATOM   1043  OE1 GLN A 107     -36.616   9.432  65.534  1.00 43.49    -0.273 OA
ATOM   1044  N   PRO A 108     -33.097   8.682  63.562  1.00 33.34    -0.312 N 
ATOM   1045  CA  PRO A 108     -32.390   7.552  62.954  1.00 33.72     0.163 C 
ATOM   1046  C   PRO A 108     -33.081   7.125  61.668  1.00 32.37     0.251 C 
ATOM   1047  O   PRO A 108     -34.310   7.098  61.581  1.00 30.69    -0.271 OA
ATOM   1048  CB  PRO A 108     -32.473   6.463  64.028  1.00 33.68     0.034 C 
ATOM   1049  CG  PRO A 108     -32.608   7.215  65.309  1.00 36.01     0.027 C 
ATOM   1050  CD  PRO A 108     -33.408   8.446  64.983  1.00 39.09     0.105 C 
ATOM   1051  N   GLY A 109     -32.275   6.796  60.660  1.00 31.38    -0.336 N 
ATOM   1052  HN  GLY A 109     -31.267   6.805  60.814  1.00  0.00     0.164 HD
ATOM   1053  CA  GLY A 109     -32.777   6.427  59.358  1.00 31.79     0.189 C 
ATOM   1054  C   GLY A 109     -32.878   7.570  58.373  1.00 38.21     0.253 C 
ATOM   1055  O   GLY A 109     -32.953   7.324  57.162  1.00 35.20    -0.270 OA
ATOM   1056  N   GLN A 110     -32.882   8.810  58.855  1.00 34.80    -0.337 N 
ATOM   1057  HN  GLN A 110     -32.866   8.947  59.866  1.00  0.00     0.164 HD
ATOM   1058  CA  GLN A 110     -32.908   9.973  57.989  1.00 29.28     0.160 C 
ATOM   1059  C   GLN A 110     -31.499  10.306  57.510  1.00 34.05     0.251 C 
ATOM   1060  O   GLN A 110     -30.497   9.909  58.113  1.00 30.73    -0.271 OA
ATOM   1061  CB  GLN A 110     -33.520  11.168  58.719  1.00 31.48     0.042 C 
ATOM   1062  CG  GLN A 110     -35.019  11.049  58.933  1.00 34.14     0.090 C 
ATOM   1063  CD  GLN A 110     -35.751  10.665  57.665  1.00 49.66     0.227 C 
ATOM   1064  NE2 GLN A 110     -35.833  11.600  56.724  1.00 46.69    -0.369 N 
ATOM   1065 1HE2 GLN A 110     -35.434  12.532  56.839  1.00  0.00     0.159 HD
ATOM   1066 2HE2 GLN A 110     -36.326  11.341  55.870  1.00  0.00     0.159 HD
ATOM   1067  OE1 GLN A 110     -36.233   9.538  57.526  1.00 52.51    -0.273 OA
ATOM   1068  N   THR A 111     -31.429  11.040  56.404  1.00 30.43    -0.336 N 
ATOM   1069  HN  THR A 111     -32.291  11.393  55.989  1.00  0.00     0.164 HD
ATOM   1070  CA  THR A 111     -30.160  11.354  55.769  1.00 32.48     0.186 C 
ATOM   1071  C   THR A 111     -29.897  12.853  55.813  1.00 27.20     0.253 C 
ATOM   1072  O   THR A 111     -30.767  13.658  56.158  1.00 29.71    -0.270 OA
ATOM   1073  CB  THR A 111     -30.127  10.857  54.318  1.00 34.03     0.140 C 
ATOM   1074  CG2 THR A 111     -30.168   9.338  54.279  1.00 30.37     0.034 C 
ATOM   1075  OG1 THR A 111     -31.250  11.387  53.604  1.00 31.68    -0.382 OA
ATOM   1076  HG1 THR A 111     -31.230  11.079  52.705  1.00  0.00     0.210 HD
ATOM   1077  N   PHE A 112     -28.667  13.215  55.463  1.00 26.50    -0.337 N 
ATOM   1078  HN  PHE A 112     -27.992  12.488  55.226  1.00  0.00     0.164 HD
ATOM   1079  CA  PHE A 112     -28.243  14.605  55.404  1.00 23.78     0.164 C 
ATOM   1080  C   PHE A 112     -26.901  14.659  54.696  1.00 25.58     0.251 C 
ATOM   1081  O   PHE A 112     -26.200  13.651  54.578  1.00 29.48    -0.271 OA
ATOM   1082  CB  PHE A 112     -28.145  15.240  56.798  1.00 25.74     0.058 C 
ATOM   1083  CG  PHE A 112     -27.219  14.517  57.740  1.00 31.48    -0.020 A 
ATOM   1084  CD1 PHE A 112     -27.654  13.409  58.448  1.00 33.46    -0.004 A 
ATOM   1085  CD2 PHE A 112     -25.918  14.953  57.924  1.00 28.89    -0.004 A 
ATOM   1086  CE1 PHE A 112     -26.806  12.744  59.317  1.00 36.03    -0.000 A 
ATOM   1087  CE2 PHE A 112     -25.066  14.294  58.793  1.00 34.70    -0.000 A 
ATOM   1088  CZ  PHE A 112     -25.510  13.187  59.489  1.00 32.60    -0.000 A 
ATOM   1089  N   SER A 113     -26.559  15.847  54.217  1.00 28.21    -0.336 N 
ATOM   1090  HN  SER A 113     -27.207  16.628  54.315  1.00  0.00     0.164 HD
ATOM   1091  CA  SER A 113     -25.285  16.064  53.556  1.00 27.14     0.189 C 
ATOM   1092  C   SER A 113     -24.274  16.615  54.548  1.00 31.11     0.254 C 
ATOM   1093  O   SER A 113     -24.628  17.350  55.472  1.00 24.14    -0.270 OA
ATOM   1094  CB  SER A 113     -25.442  17.018  52.372  1.00 29.66     0.169 C 
ATOM   1095  OG  SER A 113     -26.565  16.651  51.591  1.00 31.51    -0.380 OA
ATOM   1096  HG  SER A 113     -26.663  17.244  50.855  1.00  0.00     0.211 HD
ATOM   1097  N   VAL A 114     -23.016  16.245  54.353  1.00 29.14    -0.337 N 
ATOM   1098  HN  VAL A 114     -22.800  15.659  53.546  1.00  0.00     0.164 HD
ATOM   1099  CA  VAL A 114     -21.931  16.637  55.238  1.00 28.95     0.159 C 
ATOM   1100  C   VAL A 114     -20.948  17.469  54.435  1.00 29.05     0.251 C 
ATOM   1101  O   VAL A 114     -20.473  17.033  53.381  1.00 28.51    -0.271 OA
ATOM   1102  CB  VAL A 114     -21.229  15.416  55.861  1.00 27.10     0.029 C 
ATOM   1103  CG1 VAL A 114     -19.929  15.843  56.527  1.00 29.84     0.002 C 
ATOM   1104  CG2 VAL A 114     -22.150  14.729  56.857  1.00 26.86     0.002 C 
ATOM   1105  N   LEU A 115     -20.653  18.665  54.925  1.00 26.95    -0.338 N 
ATOM   1106  HN  LEU A 115     -21.174  19.009  55.732  1.00  0.00     0.164 HD
ATOM   1107  CA  LEU A 115     -19.610  19.505  54.350  1.00 27.64     0.159 C 
ATOM   1108  C   LEU A 115     -18.388  19.361  55.248  1.00 32.50     0.251 C 
ATOM   1109  O   LEU A 115     -18.314  19.981  56.311  1.00 33.31    -0.271 OA
ATOM   1110  CB  LEU A 115     -20.073  20.955  54.248  1.00 31.66     0.032 C 
ATOM   1111  CG  LEU A 115     -19.000  21.904  53.728  1.00 34.84     0.002 C 
ATOM   1112  CD1 LEU A 115     -18.621  21.472  52.327  1.00 39.07     0.000 C 
ATOM   1113  CD2 LEU A 115     -19.474  23.349  53.733  1.00 38.37     0.000 C 
ATOM   1114  N   ALA A 116     -17.441  18.523  54.837  1.00 28.96    -0.338 N 
ATOM   1115  HN  ALA A 116     -17.565  18.018  53.959  1.00  0.00     0.164 HD
ATOM   1116  CA  ALA A 116     -16.229  18.313  55.618  1.00 36.31     0.159 C 
ATOM   1117  C   ALA A 116     -15.295  19.500  55.424  1.00 36.56     0.251 C 
ATOM   1118  O   ALA A 116     -14.887  19.797  54.296  1.00 37.28    -0.271 OA
ATOM   1119  CB  ALA A 116     -15.542  17.011  55.213  1.00 34.30     0.034 C 
ATOM   1120  N   CYS A 117     -14.965  20.180  56.518  1.00 32.59    -0.337 N 
ATOM   1121  HN  CYS A 117     -15.318  19.858  57.419  1.00  0.00     0.164 HD
ATOM   1122  CA  CYS A 117     -14.121  21.363  56.482  1.00 35.43     0.171 C 
ATOM   1123  C   CYS A 117     -12.881  21.158  57.338  1.00 37.46     0.252 C 
ATOM   1124  O   CYS A 117     -12.887  20.389  58.304  1.00 33.45    -0.271 OA
ATOM   1125  CB  CYS A 117     -14.871  22.605  56.974  1.00 36.37     0.100 C 
ATOM   1126  SG  CYS A 117     -16.526  22.802  56.307  1.00 52.02    -0.080 SA
ATOM   1127  N   TYR A 118     -11.818  21.871  56.976  1.00 41.88    -0.337 N 
ATOM   1128  HN  TYR A 118     -11.882  22.452  56.140  1.00  0.00     0.164 HD
ATOM   1129  CA  TYR A 118     -10.567  21.857  57.722  1.00 38.92     0.164 C 
ATOM   1130  C   TYR A 118     -10.037  23.279  57.771  1.00 41.47     0.251 C 
ATOM   1131  O   TYR A 118      -9.846  23.903  56.723  1.00 41.27    -0.271 OA
ATOM   1132  CB  TYR A 118      -9.552  20.910  57.078  1.00 33.56     0.058 C 
ATOM   1133  CG  TYR A 118      -9.992  19.464  57.099  1.00 37.42    -0.020 A 
ATOM   1134  CD1 TYR A 118     -10.776  18.939  56.075  1.00 38.27    -0.002 A 
ATOM   1135  CD2 TYR A 118      -9.638  18.627  58.149  1.00 36.04    -0.002 A 
ATOM   1136  CE1 TYR A 118     -11.190  17.621  56.094  1.00 35.07     0.024 A 
ATOM   1137  CE2 TYR A 118     -10.045  17.305  58.176  1.00 39.10     0.024 A 
ATOM   1138  CZ  TYR A 118     -10.821  16.808  57.146  1.00 38.51     0.089 A 
ATOM   1139  OH  TYR A 118     -11.228  15.495  57.171  1.00 39.33    -0.359 OA
ATOM   1140  HH  TYR A 118     -10.974  14.935  57.895  1.00  0.00     0.217 HD
ATOM   1141  N   ASN A 119      -9.826  23.792  58.986  1.00 45.12    -0.337 N 
ATOM   1142  HN  ASN A 119     -10.001  23.204  59.801  1.00  0.00     0.164 HD
ATOM   1143  CA  ASN A 119      -9.355  25.162  59.200  1.00 42.95     0.169 C 
ATOM   1144  C   ASN A 119     -10.295  26.182  58.557  1.00 42.61     0.251 C 
ATOM   1145  O   ASN A 119      -9.859  27.143  57.921  1.00 40.79    -0.271 OA
ATOM   1146  CB  ASN A 119      -7.922  25.340  58.691  1.00 50.62     0.119 C 
ATOM   1147  CG  ASN A 119      -6.919  24.506  59.470  1.00 52.49     0.230 C 
ATOM   1148  ND2 ASN A 119      -6.404  25.065  60.559  1.00 48.37    -0.369 N 
ATOM   1149 1HD2 ASN A 119      -6.656  26.004  60.868  1.00  0.00     0.159 HD
ATOM   1150 2HD2 ASN A 119      -5.731  24.505  61.082  1.00  0.00     0.159 HD
ATOM   1151  OD1 ASN A 119      -6.615  23.374  59.098  1.00 56.54    -0.273 OA
ATOM   1152  N   GLY A 120     -11.600  25.969  58.728  1.00 39.80    -0.336 N 
ATOM   1153  HN  GLY A 120     -11.902  25.150  59.255  1.00  0.00     0.164 HD
ATOM   1154  CA  GLY A 120     -12.603  26.864  58.189  1.00 36.00     0.189 C 
ATOM   1155  C   GLY A 120     -12.787  26.813  56.689  1.00 43.61     0.253 C 
ATOM   1156  O   GLY A 120     -13.568  27.609  56.153  1.00 40.90    -0.270 OA
ATOM   1157  N   SER A 121     -12.104  25.906  55.994  1.00 38.09    -0.335 N 
ATOM   1158  HN  SER A 121     -11.518  25.241  56.499  1.00  0.00     0.164 HD
ATOM   1159  CA  SER A 121     -12.161  25.827  54.540  1.00 41.91     0.189 C 
ATOM   1160  C   SER A 121     -12.798  24.511  54.116  1.00 43.62     0.257 C 
ATOM   1161  O   SER A 121     -12.239  23.435  54.397  1.00 39.02    -0.270 OA
ATOM   1162  CB  SER A 121     -10.762  25.964  53.938  1.00 40.73     0.169 C 
ATOM   1163  OG  SER A 121     -10.820  26.564  52.658  1.00 60.12    -0.380 OA
ATOM   1164  HG  SER A 121      -9.951  26.649  52.284  1.00  0.00     0.211 HD
ATOM   1165  N   PRO A 122     -13.954  24.538  53.456  1.00 47.11    -0.312 N 
ATOM   1166  CA  PRO A 122     -14.577  23.288  53.006  1.00 42.14     0.163 C 
ATOM   1167  C   PRO A 122     -13.709  22.569  51.985  1.00 43.16     0.251 C 
ATOM   1168  O   PRO A 122     -13.105  23.188  51.106  1.00 44.91    -0.271 OA
ATOM   1169  CB  PRO A 122     -15.902  23.753  52.390  1.00 46.92     0.034 C 
ATOM   1170  CG  PRO A 122     -16.153  25.109  52.981  1.00 50.06     0.027 C 
ATOM   1171  CD  PRO A 122     -14.800  25.713  53.193  1.00 46.64     0.105 C 
ATOM   1172  N   SER A 123     -13.651  21.242  52.109  1.00 41.35    -0.336 N 
ATOM   1173  HN  SER A 123     -14.177  20.790  52.857  1.00  0.00     0.164 HD
ATOM   1174  CA  SER A 123     -12.859  20.423  51.208  1.00 41.36     0.189 C 
ATOM   1175  C   SER A 123     -13.650  19.326  50.511  1.00 40.54     0.254 C 
ATOM   1176  O   SER A 123     -13.154  18.770  49.525  1.00 38.24    -0.270 OA
ATOM   1177  CB  SER A 123     -11.682  19.781  51.958  1.00 43.22     0.169 C 
ATOM   1178  OG  SER A 123     -12.076  18.565  52.567  1.00 41.45    -0.380 OA
ATOM   1179  HG  SER A 123     -11.348  18.168  53.031  1.00  0.00     0.211 HD
ATOM   1180  N   GLY A 124     -14.850  18.996  50.981  1.00 35.53    -0.336 N 
ATOM   1181  HN  GLY A 124     -15.223  19.482  51.797  1.00  0.00     0.164 HD
ATOM   1182  CA  GLY A 124     -15.634  17.953  50.346  1.00 36.97     0.189 C 
ATOM   1183  C   GLY A 124     -17.041  17.912  50.895  1.00 35.83     0.253 C 
ATOM   1184  O   GLY A 124     -17.314  18.396  51.999  1.00 35.30    -0.270 OA
ATOM   1185  N   VAL A 125     -17.937  17.323  50.105  1.00 28.87    -0.337 N 
ATOM   1186  HN  VAL A 125     -17.636  16.965  49.198  1.00  0.00     0.164 HD
ATOM   1187  CA  VAL A 125     -19.334  17.173  50.495  1.00 29.33     0.159 C 
ATOM   1188  C   VAL A 125     -19.802  15.774  50.114  1.00 31.31     0.251 C 
ATOM   1189  O   VAL A 125     -19.454  15.257  49.047  1.00 30.31    -0.271 OA
ATOM   1190  CB  VAL A 125     -20.226  18.266  49.861  1.00 34.40     0.029 C 
ATOM   1191  CG1 VAL A 125     -20.157  18.216  48.349  1.00 34.54     0.002 C 
ATOM   1192  CG2 VAL A 125     -21.666  18.140  50.346  1.00 32.95     0.002 C 
ATOM   1193  N   TYR A 126     -20.569  15.150  51.005  1.00 29.90    -0.337 N 
ATOM   1194  HN  TYR A 126     -20.797  15.621  51.880  1.00  0.00     0.164 HD
ATOM   1195  CA  TYR A 126     -21.091  13.813  50.763  1.00 27.64     0.164 C 
ATOM   1196  C   TYR A 126     -22.335  13.612  51.615  1.00 30.72     0.251 C 
ATOM   1197  O   TYR A 126     -22.575  14.342  52.581  1.00 30.07    -0.271 OA
ATOM   1198  CB  TYR A 126     -20.043  12.731  51.064  1.00 30.55     0.058 C 
ATOM   1199  CG  TYR A 126     -19.502  12.777  52.479  1.00 31.72    -0.020 A 
ATOM   1200  CD1 TYR A 126     -20.126  12.084  53.507  1.00 33.70    -0.002 A 
ATOM   1201  CD2 TYR A 126     -18.368  13.519  52.785  1.00 36.23    -0.002 A 
ATOM   1202  CE1 TYR A 126     -19.636  12.128  54.802  1.00 33.05     0.024 A 
ATOM   1203  CE2 TYR A 126     -17.870  13.568  54.075  1.00 34.10     0.024 A 
ATOM   1204  CZ  TYR A 126     -18.509  12.872  55.078  1.00 32.67     0.089 A 
ATOM   1205  OH  TYR A 126     -18.021  12.921  56.362  1.00 34.67    -0.359 OA
ATOM   1206  HH  TYR A 126     -17.244  13.434  56.552  1.00  0.00     0.217 HD
ATOM   1207  N   GLN A 127     -23.115  12.602  51.244  1.00 26.85    -0.338 N 
ATOM   1208  HN  GLN A 127     -22.833  12.035  50.445  1.00  0.00     0.164 HD
ATOM   1209  CA  GLN A 127     -24.355  12.272  51.931  1.00 29.87     0.160 C 
ATOM   1210  C   GLN A 127     -24.100  11.267  53.051  1.00 37.64     0.251 C 
ATOM   1211  O   GLN A 127     -23.265  10.368  52.919  1.00 34.38    -0.271 OA
ATOM   1212  CB  GLN A 127     -25.371  11.706  50.936  1.00 37.01     0.042 C 
ATOM   1213  CG  GLN A 127     -26.790  11.614  51.464  1.00 37.68     0.090 C 
ATOM   1214  CD  GLN A 127     -27.556  12.913  51.318  1.00 36.85     0.227 C 
ATOM   1215  NE2 GLN A 127     -28.879  12.813  51.260  1.00 40.13    -0.369 N 
ATOM   1216 1HE2 GLN A 127     -29.395  13.688  51.162  1.00  0.00     0.159 HD
ATOM   1217 2HE2 GLN A 127     -29.366  11.918  51.307  1.00  0.00     0.159 HD
ATOM   1218  OE1 GLN A 127     -26.968  13.994  51.261  1.00 41.61    -0.273 OA
ATOM   1219  N   CYS A 128     -24.833  11.428  54.153  1.00 36.03    -0.337 N 
ATOM   1220  HN  CYS A 128     -25.514  12.187  54.175  1.00  0.00     0.164 HD
ATOM   1221  CA  CYS A 128     -24.711  10.575  55.327  1.00 35.94     0.171 C 
ATOM   1222  C   CYS A 128     -26.097  10.231  55.849  1.00 37.29     0.252 C 
ATOM   1223  O   CYS A 128     -27.051  10.990  55.664  1.00 35.50    -0.271 OA
ATOM   1224  CB  CYS A 128     -23.911  11.256  56.445  1.00 39.06     0.100 C 
ATOM   1225  SG  CYS A 128     -22.187  10.763  56.548  1.00 51.95    -0.080 SA
ATOM   1226  N   ALA A 129     -26.199   9.087  56.519  1.00 36.74    -0.337 N 
ATOM   1227  HN  ALA A 129     -25.383   8.478  56.577  1.00  0.00     0.164 HD
ATOM   1228  CA  ALA A 129     -27.431   8.672  57.172  1.00 34.17     0.159 C 
ATOM   1229  C   ALA A 129     -27.177   8.465  58.657  1.00 38.37     0.251 C 
ATOM   1230  O   ALA A 129     -26.150   7.902  59.050  1.00 35.84    -0.271 OA
ATOM   1231  CB  ALA A 129     -27.987   7.386  56.556  1.00 35.67     0.034 C 
ATOM   1232  N   MET A 130     -28.111   8.929  59.481  1.00 32.16    -0.337 N 
ATOM   1233  HN  MET A 130     -28.882   9.484  59.110  1.00  0.00     0.164 HD
ATOM   1234  CA  MET A 130     -28.044   8.652  60.910  1.00 34.50     0.160 C 
ATOM   1235  C   MET A 130     -28.424   7.198  61.154  1.00 34.54     0.251 C 
ATOM   1236  O   MET A 130     -29.547   6.782  60.849  1.00 32.48    -0.271 OA
ATOM   1237  CB  MET A 130     -28.973   9.592  61.671  1.00 34.74     0.043 C 
ATOM   1238  CG  MET A 130     -28.984   9.430  63.194  1.00 37.01     0.060 C 
ATOM   1239  SD  MET A 130     -27.452   9.897  64.028  1.00 39.40    -0.139 SA
ATOM   1240  CE  MET A 130     -27.142  11.530  63.378  1.00 30.08     0.069 C 
ATOM   1241  N   ARG A 131     -27.485   6.421  61.686  1.00 32.84    -0.338 N 
ATOM   1242  HN  ARG A 131     -26.571   6.817  61.908  1.00  0.00     0.164 HD
ATOM   1243  CA  ARG A 131     -27.741   5.021  61.955  1.00 27.50     0.160 C 
ATOM   1244  C   ARG A 131     -28.684   4.873  63.148  1.00 30.79     0.254 C 
ATOM   1245  O   ARG A 131     -28.796   5.777  63.981  1.00 32.09    -0.270 OA
ATOM   1246  CB  ARG A 131     -26.430   4.283  62.221  1.00 28.52     0.034 C 
ATOM   1247  CG  ARG A 131     -25.384   4.443  61.128  1.00 35.30     0.027 C 
ATOM   1248  CD  ARG A 131     -25.892   3.954  59.789  1.00 31.68     0.116 C 
ATOM   1249  NE  ARG A 131     -26.485   2.624  59.884  1.00 34.54    -0.212 N 
ATOM   1250  HE  ARG A 131     -26.438   2.143  60.782  1.00  0.00     0.178 HD
ATOM   1251  CZ  ARG A 131     -27.083   2.000  58.874  1.00 41.26     0.666 C 
ATOM   1252  NH1 ARG A 131     -27.169   2.590  57.688  1.00 35.73    -0.235 N 
ATOM   1253 1HH1 ARG A 131     -26.774   3.521  57.554  1.00  0.00     0.174 HD
ATOM   1254 2HH1 ARG A 131     -27.628   2.111  56.913  1.00  0.00     0.174 HD
ATOM   1255  NH2 ARG A 131     -27.597   0.789  59.049  1.00 34.87    -0.235 N 
ATOM   1256 1HH2 ARG A 131     -27.531   0.336  59.960  1.00  0.00     0.174 HD
ATOM   1257 2HH2 ARG A 131     -28.056   0.310  58.274  1.00  0.00     0.174 HD
ATOM   1258  N   PRO A 132     -29.383   3.739  63.243  1.00 32.41    -0.312 N 
ATOM   1259  CA  PRO A 132     -30.265   3.513  64.401  1.00 33.53     0.163 C 
ATOM   1260  C   PRO A 132     -29.558   3.590  65.743  1.00 31.31     0.251 C 
ATOM   1261  O   PRO A 132     -30.225   3.831  66.757  1.00 35.62    -0.271 OA
ATOM   1262  CB  PRO A 132     -30.824   2.108  64.144  1.00 35.33     0.034 C 
ATOM   1263  CG  PRO A 132     -30.769   1.957  62.657  1.00 30.63     0.027 C 
ATOM   1264  CD  PRO A 132     -29.539   2.696  62.214  1.00 33.13     0.105 C 
ATOM   1265  N   ASN A 133     -28.240   3.387  65.795  1.00 29.43    -0.337 N 
ATOM   1266  HN  ASN A 133     -27.747   3.113  64.945  1.00  0.00     0.164 HD
ATOM   1267  CA  ASN A 133     -27.486   3.546  67.031  1.00 32.93     0.169 C 
ATOM   1268  C   ASN A 133     -26.898   4.949  67.179  1.00 32.23     0.251 C 
ATOM   1269  O   ASN A 133     -25.977   5.147  67.981  1.00 32.77    -0.271 OA
ATOM   1270  CB  ASN A 133     -26.387   2.481  67.129  1.00 30.95     0.119 C 
ATOM   1271  CG  ASN A 133     -25.342   2.596  66.030  1.00 35.29     0.230 C 
ATOM   1272  ND2 ASN A 133     -24.423   1.638  65.998  1.00 35.31    -0.369 N 
ATOM   1273 1HD2 ASN A 133     -24.411   0.869  66.668  1.00  0.00     0.159 HD
ATOM   1274 2HD2 ASN A 133     -23.722   1.715  65.261  1.00  0.00     0.159 HD
ATOM   1275  OD1 ASN A 133     -25.357   3.525  65.221  1.00 34.06    -0.273 OA
ATOM   1276  N   PHE A 134     -27.401   5.913  66.405  1.00 27.64    -0.337 N 
ATOM   1277  HN  PHE A 134     -28.076   5.647  65.688  1.00  0.00     0.164 HD
ATOM   1278  CA  PHE A 134     -27.045   7.327  66.520  1.00 29.85     0.164 C 
ATOM   1279  C   PHE A 134     -25.581   7.600  66.180  1.00 30.44     0.251 C 
ATOM   1280  O   PHE A 134     -24.987   8.550  66.695  1.00 38.00    -0.271 OA
ATOM   1281  CB  PHE A 134     -27.371   7.874  67.911  1.00 30.79     0.058 C 
ATOM   1282  CG  PHE A 134     -28.834   7.834  68.257  1.00 28.79    -0.020 A 
ATOM   1283  CD1 PHE A 134     -29.705   8.784  67.747  1.00 33.37    -0.004 A 
ATOM   1284  CD2 PHE A 134     -29.335   6.856  69.100  1.00 30.95    -0.004 A 
ATOM   1285  CE1 PHE A 134     -31.051   8.756  68.067  1.00 30.66    -0.000 A 
ATOM   1286  CE2 PHE A 134     -30.679   6.823  69.426  1.00 34.68    -0.000 A 
ATOM   1287  CZ  PHE A 134     -31.538   7.774  68.905  1.00 40.55    -0.000 A 
ATOM   1288  N   THR A 135     -24.982   6.782  65.325  1.00 29.27    -0.336 N 
ATOM   1289  HN  THR A 135     -25.449   5.913  65.068  1.00  0.00     0.164 HD
ATOM   1290  CA  THR A 135     -23.684   7.078  64.740  1.00 28.15     0.186 C 
ATOM   1291  C   THR A 135     -23.860   7.375  63.258  1.00 32.88     0.253 C 
ATOM   1292  O   THR A 135     -24.919   7.133  62.673  1.00 31.58    -0.270 OA
ATOM   1293  CB  THR A 135     -22.706   5.912  64.927  1.00 31.87     0.140 C 
ATOM   1294  CG2 THR A 135     -22.535   5.585  66.400  1.00 28.71     0.034 C 
ATOM   1295  OG1 THR A 135     -23.201   4.758  64.237  1.00 30.60    -0.382 OA
ATOM   1296  HG1 THR A 135     -23.308   4.963  63.315  1.00  0.00     0.210 HD
ATOM   1297  N   ILE A 136     -22.809   7.913  62.647  1.00 28.82    -0.337 N 
ATOM   1298  HN  ILE A 136     -22.008   8.210  63.204  1.00  0.00     0.164 HD
ATOM   1299  CA  ILE A 136     -22.775   8.088  61.202  1.00 32.65     0.159 C 
ATOM   1300  C   ILE A 136     -21.463   7.523  60.683  1.00 34.24     0.251 C 
ATOM   1301  O   ILE A 136     -20.446   7.513  61.384  1.00 29.35    -0.271 OA
ATOM   1302  CB  ILE A 136     -22.948   9.565  60.770  1.00 30.20     0.029 C 
ATOM   1303  CG1 ILE A 136     -21.772  10.419  61.243  1.00 32.15     0.002 C 
ATOM   1304  CG2 ILE A 136     -24.260  10.129  61.294  1.00 31.72     0.002 C 
ATOM   1305  CD1 ILE A 136     -21.733  11.795  60.610  1.00 34.85     0.000 C 
ATOM   1306  N   LYS A 137     -21.500   7.022  59.452  1.00 34.62    -0.338 N 
ATOM   1307  HN  LYS A 137     -22.391   7.011  58.955  1.00  0.00     0.164 HD
ATOM   1308  CA  LYS A 137     -20.318   6.487  58.781  1.00 35.70     0.159 C 
ATOM   1309  C   LYS A 137     -19.827   7.576  57.835  1.00 36.01     0.251 C 
ATOM   1310  O   LYS A 137     -20.207   7.633  56.666  1.00 36.95    -0.271 OA
ATOM   1311  CB  LYS A 137     -20.638   5.186  58.052  1.00 40.48     0.032 C 
ATOM   1312  CG  LYS A 137     -20.577   3.948  58.941  1.00 44.73     0.004 C 
ATOM   1313  CD  LYS A 137     -21.850   3.122  58.833  1.00 49.89     0.032 C 
ATOM   1314  CE  LYS A 137     -21.649   1.713  59.373  1.00 49.23     0.206 C 
ATOM   1315  NZ  LYS A 137     -22.771   0.813  58.982  1.00 56.04    -0.064 N 
ATOM   1316  HZ1 LYS A 137     -22.636  -0.131  59.344  1.00  0.00     0.275 HD
ATOM   1317  HZ2 LYS A 137     -22.911   0.809  57.972  1.00  0.00     0.275 HD
ATOM   1318  HZ3 LYS A 137     -23.673   1.196  59.265  1.00  0.00     0.275 HD
ATOM   1319  N   GLY A 138     -18.983   8.463  58.361  1.00 39.58    -0.336 N 
ATOM   1320  HN  GLY A 138     -18.685   8.341  59.329  1.00  0.00     0.164 HD
ATOM   1321  CA  GLY A 138     -18.476   9.584  57.621  1.00 31.97     0.189 C 
ATOM   1322  C   GLY A 138     -17.019   9.428  57.247  1.00 33.60     0.253 C 
ATOM   1323  O   GLY A 138     -16.445   8.331  57.287  1.00 36.77    -0.270 OA
ATOM   1324  N   SER A 139     -16.412  10.546  56.860  1.00 31.65    -0.335 N 
ATOM   1325  HN  SER A 139     -16.965  11.399  56.778  1.00  0.00     0.164 HD
ATOM   1326  CA  SER A 139     -14.986  10.604  56.547  1.00 36.39     0.189 C 
ATOM   1327  C   SER A 139     -14.458  11.887  57.179  1.00 36.02     0.254 C 
ATOM   1328  O   SER A 139     -14.681  12.982  56.652  1.00 34.62    -0.270 OA
ATOM   1329  CB  SER A 139     -14.741  10.570  55.044  1.00 33.11     0.169 C 
ATOM   1330  OG  SER A 139     -13.470  11.103  54.723  1.00 39.76    -0.380 OA
ATOM   1331  HG  SER A 139     -13.317  11.082  53.786  1.00  0.00     0.211 HD
ATOM   1332  N   PHE A 140     -13.773  11.746  58.312  1.00 36.11    -0.337 N 
ATOM   1333  HN  PHE A 140     -13.544  10.804  58.629  1.00  0.00     0.164 HD
ATOM   1334  CA  PHE A 140     -13.336  12.878  59.119  1.00 32.86     0.164 C 
ATOM   1335  C   PHE A 140     -11.916  12.639  59.604  1.00 35.41     0.251 C 
ATOM   1336  O   PHE A 140     -11.612  11.568  60.138  1.00 37.40    -0.271 OA
ATOM   1337  CB  PHE A 140     -14.261  13.089  60.323  1.00 30.57     0.058 C 
ATOM   1338  CG  PHE A 140     -15.648  13.544  59.961  1.00 31.56    -0.020 A 
ATOM   1339  CD1 PHE A 140     -15.868  14.818  59.460  1.00 32.19    -0.004 A 
ATOM   1340  CD2 PHE A 140     -16.734  12.703  60.141  1.00 28.67    -0.004 A 
ATOM   1341  CE1 PHE A 140     -17.146  15.242  59.139  1.00 27.99    -0.000 A 
ATOM   1342  CE2 PHE A 140     -18.012  13.118  59.820  1.00 31.19    -0.000 A 
ATOM   1343  CZ  PHE A 140     -18.219  14.392  59.323  1.00 30.50    -0.000 A 
ATOM   1344  N   LEU A 141     -11.059  13.637  59.428  1.00 35.04    -0.338 N 
ATOM   1345  HN  LEU A 141     -11.383  14.465  58.928  1.00  0.00     0.164 HD
ATOM   1346  CA  LEU A 141      -9.685  13.619  59.906  1.00 39.41     0.159 C 
ATOM   1347  C   LEU A 141      -9.531  14.609  61.056  1.00 40.91     0.251 C 
ATOM   1348  O   LEU A 141     -10.486  15.276  61.466  1.00 36.07    -0.271 OA
ATOM   1349  CB  LEU A 141      -8.716  13.949  58.770  1.00 41.54     0.032 C 
ATOM   1350  CG  LEU A 141      -8.826  13.098  57.505  1.00 47.16     0.002 C 
ATOM   1351  CD1 LEU A 141      -7.880  13.616  56.435  1.00 48.14     0.000 C 
ATOM   1352  CD2 LEU A 141      -8.536  11.639  57.821  1.00 45.16     0.000 C 
ATOM   1353  N   ASN A 142      -8.309  14.698  61.578  1.00 43.66    -0.337 N 
ATOM   1354  HN  ASN A 142      -7.578  14.059  61.265  1.00  0.00     0.164 HD
ATOM   1355  CA  ASN A 142      -8.006  15.699  62.591  1.00 43.24     0.169 C 
ATOM   1356  C   ASN A 142      -8.302  17.093  62.052  1.00 38.24     0.251 C 
ATOM   1357  O   ASN A 142      -7.984  17.413  60.904  1.00 40.53    -0.271 OA
ATOM   1358  CB  ASN A 142      -6.540  15.603  63.018  1.00 37.99     0.119 C 
ATOM   1359  CG  ASN A 142      -6.256  14.380  63.868  1.00 51.33     0.230 C 
ATOM   1360  ND2 ASN A 142      -5.052  14.315  64.424  1.00 56.79    -0.369 N 
ATOM   1361 1HD2 ASN A 142      -4.861  13.492  64.996  1.00  0.00     0.159 HD
ATOM   1362 2HD2 ASN A 142      -4.347  15.041  64.295  1.00  0.00     0.159 HD
ATOM   1363  OD1 ASN A 142      -7.105  13.505  64.024  1.00 53.47    -0.273 OA
ATOM   1364  N   GLY A 143      -8.927  17.921  62.886  1.00 38.03    -0.336 N 
ATOM   1365  HN  GLY A 143      -9.165  17.594  63.822  1.00  0.00     0.164 HD
ATOM   1366  CA  GLY A 143      -9.278  19.271  62.502  1.00 38.96     0.189 C 
ATOM   1367  C   GLY A 143     -10.608  19.412  61.799  1.00 37.63     0.253 C 
ATOM   1368  O   GLY A 143     -10.969  20.530  61.408  1.00 39.25    -0.270 OA
ATOM   1369  N   SER A 144     -11.349  18.321  61.628  1.00 34.57    -0.335 N 
ATOM   1370  HN  SER A 144     -10.999  17.432  61.986  1.00  0.00     0.164 HD
ATOM   1371  CA  SER A 144     -12.638  18.342  60.952  1.00 32.90     0.189 C 
ATOM   1372  C   SER A 144     -13.798  18.680  61.878  1.00 32.06     0.254 C 
ATOM   1373  O   SER A 144     -14.924  18.840  61.399  1.00 30.92    -0.270 OA
ATOM   1374  CB  SER A 144     -12.891  16.990  60.281  1.00 33.04     0.169 C 
ATOM   1375  OG  SER A 144     -13.351  16.038  61.223  1.00 31.28    -0.380 OA
ATOM   1376  HG  SER A 144     -13.508  15.199  60.806  1.00  0.00     0.211 HD
ATOM   1377  N   CYS A 145     -13.556  18.798  63.181  1.00 32.14    -0.337 N 
ATOM   1378  HN  CYS A 145     -12.609  18.659  63.534  1.00  0.00     0.164 HD
ATOM   1379  CA  CYS A 145     -14.631  19.124  64.107  1.00 30.45     0.171 C 
ATOM   1380  C   CYS A 145     -15.191  20.506  63.805  1.00 30.14     0.252 C 
ATOM   1381  O   CYS A 145     -14.474  21.411  63.369  1.00 29.34    -0.271 OA
ATOM   1382  CB  CYS A 145     -14.135  19.057  65.546  1.00 32.32     0.100 C 
ATOM   1383  SG  CYS A 145     -14.103  17.376  66.179  1.00 40.09    -0.080 SA
ATOM   1384  N   GLY A 146     -16.490  20.664  64.047  1.00 24.18    -0.336 N 
ATOM   1385  HN  GLY A 146     -16.990  19.942  64.565  1.00  0.00     0.164 HD
ATOM   1386  CA  GLY A 146     -17.209  21.829  63.596  1.00 26.87     0.189 C 
ATOM   1387  C   GLY A 146     -17.837  21.677  62.230  1.00 29.60     0.253 C 
ATOM   1388  O   GLY A 146     -18.690  22.497  61.865  1.00 33.10    -0.270 OA
ATOM   1389  N   SER A 147     -17.435  20.662  61.465  1.00 31.84    -0.335 N 
ATOM   1390  HN  SER A 147     -16.634  20.103  61.758  1.00  0.00     0.164 HD
ATOM   1391  CA  SER A 147     -18.115  20.334  60.219  1.00 30.03     0.189 C 
ATOM   1392  C   SER A 147     -19.588  20.082  60.499  1.00 28.83     0.254 C 
ATOM   1393  O   SER A 147     -19.945  19.445  61.494  1.00 30.77    -0.270 OA
ATOM   1394  CB  SER A 147     -17.483  19.098  59.581  1.00 26.85     0.169 C 
ATOM   1395  OG  SER A 147     -16.214  19.402  59.026  1.00 29.96    -0.380 OA
ATOM   1396  HG  SER A 147     -15.821  18.633  58.629  1.00  0.00     0.211 HD
ATOM   1397  N   VAL A 148     -20.451  20.593  59.627  1.00 27.25    -0.337 N 
ATOM   1398  HN  VAL A 148     -20.101  21.030  58.774  1.00  0.00     0.164 HD
ATOM   1399  CA  VAL A 148     -21.886  20.542  59.864  1.00 26.45     0.159 C 
ATOM   1400  C   VAL A 148     -22.553  19.655  58.824  1.00 30.65     0.251 C 
ATOM   1401  O   VAL A 148     -22.089  19.522  57.686  1.00 29.27    -0.271 OA
ATOM   1402  CB  VAL A 148     -22.525  21.946  59.874  1.00 28.53     0.029 C 
ATOM   1403  CG1 VAL A 148     -21.888  22.802  60.961  1.00 30.19     0.002 C 
ATOM   1404  CG2 VAL A 148     -22.399  22.606  58.509  1.00 29.83     0.002 C 
ATOM   1405  N   GLY A 149     -23.646  19.027  59.242  1.00 27.50    -0.336 N 
ATOM   1406  HN  GLY A 149     -23.883  19.067  60.233  1.00  0.00     0.164 HD
ATOM   1407  CA  GLY A 149     -24.516  18.288  58.353  1.00 28.42     0.189 C 
ATOM   1408  C   GLY A 149     -25.789  19.086  58.162  1.00 31.82     0.253 C 
ATOM   1409  O   GLY A 149     -26.211  19.823  59.056  1.00 26.38    -0.270 OA
ATOM   1410  N   PHE A 150     -26.401  18.944  56.990  1.00 24.32    -0.337 N 
ATOM   1411  HN  PHE A 150     -26.102  18.218  56.339  1.00  0.00     0.164 HD
ATOM   1412  CA  PHE A 150     -27.499  19.831  56.642  1.00 32.78     0.164 C 
ATOM   1413  C   PHE A 150     -28.371  19.187  55.576  1.00 30.42     0.251 C 
ATOM   1414  O   PHE A 150     -27.926  18.327  54.811  1.00 28.80    -0.271 OA
ATOM   1415  CB  PHE A 150     -26.982  21.188  56.149  1.00 27.60     0.058 C 
ATOM   1416  CG  PHE A 150     -26.199  21.108  54.864  1.00 31.17    -0.020 A 
ATOM   1417  CD1 PHE A 150     -24.846  20.811  54.877  1.00 30.60    -0.004 A 
ATOM   1418  CD2 PHE A 150     -26.819  21.327  53.644  1.00 33.30    -0.004 A 
ATOM   1419  CE1 PHE A 150     -24.124  20.731  53.698  1.00 29.98    -0.000 A 
ATOM   1420  CE2 PHE A 150     -26.105  21.251  52.459  1.00 33.27    -0.000 A 
ATOM   1421  CZ  PHE A 150     -24.755  20.953  52.487  1.00 36.70    -0.000 A 
ATOM   1422  N   ASN A 151     -29.627  19.619  55.553  1.00 30.14    -0.337 N 
ATOM   1423  HN  ASN A 151     -29.975  20.127  56.366  1.00  0.00     0.164 HD
ATOM   1424  CA  ASN A 151     -30.534  19.411  54.439  1.00 35.41     0.169 C 
ATOM   1425  C   ASN A 151     -31.030  20.770  53.964  1.00 37.04     0.251 C 
ATOM   1426  O   ASN A 151     -31.018  21.753  54.711  1.00 32.05    -0.271 OA
ATOM   1427  CB  ASN A 151     -31.719  18.517  54.830  1.00 28.86     0.119 C 
ATOM   1428  CG  ASN A 151     -31.328  17.058  54.961  1.00 33.54     0.230 C 
ATOM   1429  ND2 ASN A 151     -31.336  16.549  56.186  1.00 29.00    -0.369 N 
ATOM   1430 1HD2 ASN A 151     -31.073  15.567  56.274  1.00  0.00     0.159 HD
ATOM   1431 2HD2 ASN A 151     -31.589  17.097  57.008  1.00  0.00     0.159 HD
ATOM   1432  OD1 ASN A 151     -31.023  16.397  53.970  1.00 36.29    -0.273 OA
ATOM   1433  N   ILE A 152     -31.453  20.826  52.706  1.00 34.98    -0.338 N 
ATOM   1434  HN  ILE A 152     -31.419  19.979  52.139  1.00  0.00     0.164 HD
ATOM   1435  CA  ILE A 152     -31.965  22.052  52.103  1.00 41.60     0.159 C 
ATOM   1436  C   ILE A 152     -33.411  21.793  51.709  1.00 44.66     0.251 C 
ATOM   1437  O   ILE A 152     -33.678  21.036  50.768  1.00 52.23    -0.271 OA
ATOM   1438  CB  ILE A 152     -31.131  22.495  50.894  1.00 40.89     0.029 C 
ATOM   1439  CG1 ILE A 152     -29.706  22.833  51.335  1.00 39.26     0.002 C 
ATOM   1440  CG2 ILE A 152     -31.779  23.692  50.212  1.00 51.03     0.002 C 
ATOM   1441  CD1 ILE A 152     -28.797  23.250  50.205  1.00 44.38     0.000 C 
ATOM   1442  N   ASP A 153     -34.344  22.414  52.432  1.00 52.26    -0.337 N 
ATOM   1443  HN  ASP A 153     -34.063  23.030  53.195  1.00  0.00     0.164 HD
ATOM   1444  CA  ASP A 153     -35.762  22.222  52.145  1.00 60.33     0.170 C 
ATOM   1445  C   ASP A 153     -36.137  22.851  50.808  1.00 68.36     0.252 C 
ATOM   1446  O   ASP A 153     -36.521  22.154  49.862  1.00 78.06    -0.271 OA
ATOM   1447  CB  ASP A 153     -36.605  22.806  53.279  1.00 65.32     0.129 C 
ATOM   1448  CG  ASP A 153     -37.879  22.023  53.520  1.00 76.70     0.188 C 
ATOM   1449  OD1 ASP A 153     -38.535  21.634  52.531  1.00 81.26    -0.647 OA
ATOM   1450  OD2 ASP A 153     -38.224  21.795  54.698  1.00 77.87    -0.647 OA
ATOM   1451  N   TYR A 154     -36.039  24.176  50.718  1.00 65.41    -0.337 N 
ATOM   1452  HN  TYR A 154     -35.813  24.710  51.557  1.00  0.00     0.164 HD
ATOM   1453  CA  TYR A 154     -36.243  24.890  49.464  1.00 63.30     0.164 C 
ATOM   1454  C   TYR A 154     -35.087  25.857  49.259  1.00 63.00     0.251 C 
ATOM   1455  O   TYR A 154     -34.166  25.590  48.481  1.00 65.51    -0.271 OA
ATOM   1456  CB  TYR A 154     -37.579  25.636  49.473  1.00 65.84     0.058 C 
ATOM   1457  CG  TYR A 154     -38.651  24.988  48.628  1.00 80.10    -0.020 A 
ATOM   1458  CD1 TYR A 154     -39.231  23.785  49.011  1.00 80.73    -0.002 A 
ATOM   1459  CD2 TYR A 154     -39.086  25.580  47.449  1.00 81.00    -0.002 A 
ATOM   1460  CE1 TYR A 154     -40.212  23.188  48.242  1.00 86.27     0.024 A 
ATOM   1461  CE2 TYR A 154     -40.068  24.991  46.674  1.00 85.23     0.024 A 
ATOM   1462  CZ  TYR A 154     -40.627  23.796  47.075  1.00 92.54     0.089 A 
ATOM   1463  OH  TYR A 154     -41.604  23.206  46.306  1.00 93.81    -0.359 OA
ATOM   1464  HH  TYR A 154     -41.890  23.625  45.502  1.00  0.00     0.217 HD
ATOM   1465  N   ASP A 155     -35.140  26.988  49.957  1.00 61.29    -0.337 N 
ATOM   1466  HN  ASP A 155     -36.022  27.246  50.399  1.00  0.00     0.164 HD
ATOM   1467  CA  ASP A 155     -33.998  27.873  50.119  1.00 64.33     0.170 C 
ATOM   1468  C   ASP A 155     -33.485  27.872  51.550  1.00 55.92     0.252 C 
ATOM   1469  O   ASP A 155     -32.570  28.638  51.873  1.00 53.77    -0.271 OA
ATOM   1470  CB  ASP A 155     -34.370  29.300  49.709  1.00 64.32     0.129 C 
ATOM   1471  CG  ASP A 155     -35.480  29.880  50.567  1.00 69.55     0.188 C 
ATOM   1472  OD1 ASP A 155     -36.391  29.117  50.959  1.00 67.47    -0.647 OA
ATOM   1473  OD2 ASP A 155     -35.438  31.096  50.854  1.00 67.97    -0.647 OA
ATOM   1474  N   CYS A 156     -34.047  27.029  52.409  1.00 52.79    -0.337 N 
ATOM   1475  HN  CYS A 156     -34.680  26.317  52.043  1.00  0.00     0.164 HD
ATOM   1476  CA  CYS A 156     -33.808  27.067  53.845  1.00 46.35     0.171 C 
ATOM   1477  C   CYS A 156     -32.902  25.908  54.234  1.00 40.07     0.252 C 
ATOM   1478  O   CYS A 156     -33.258  24.742  54.032  1.00 40.85    -0.271 OA
ATOM   1479  CB  CYS A 156     -35.132  26.999  54.603  1.00 46.59     0.100 C 
ATOM   1480  SG  CYS A 156     -34.973  26.958  56.389  1.00 52.06    -0.080 SA
ATOM   1481  N   VAL A 157     -31.738  26.228  54.788  1.00 38.48    -0.337 N 
ATOM   1482  HN  VAL A 157     -31.492  27.212  54.893  1.00  0.00     0.164 HD
ATOM   1483  CA  VAL A 157     -30.801  25.209  55.250  1.00 39.77     0.159 C 
ATOM   1484  C   VAL A 157     -31.257  24.700  56.610  1.00 37.83     0.251 C 
ATOM   1485  O   VAL A 157     -31.363  25.471  57.570  1.00 38.04    -0.271 OA
ATOM   1486  CB  VAL A 157     -29.372  25.763  55.325  1.00 38.68     0.029 C 
ATOM   1487  CG1 VAL A 157     -28.387  24.639  55.617  1.00 27.32     0.002 C 
ATOM   1488  CG2 VAL A 157     -29.009  26.479  54.034  1.00 43.08     0.002 C 
ATOM   1489  N   SER A 158     -31.517  23.401  56.702  1.00 37.97    -0.336 N 
ATOM   1490  HN  SER A 158     -31.509  22.836  55.853  1.00  0.00     0.164 HD
ATOM   1491  CA  SER A 158     -31.814  22.754  57.977  1.00 35.22     0.189 C 
ATOM   1492  C   SER A 158     -30.525  22.120  58.486  1.00 34.98     0.254 C 
ATOM   1493  O   SER A 158     -30.122  21.051  58.024  1.00 33.31    -0.270 OA
ATOM   1494  CB  SER A 158     -32.929  21.725  57.825  1.00 38.68     0.169 C 
ATOM   1495  OG  SER A 158     -34.163  22.357  57.533  1.00 47.04    -0.380 OA
ATOM   1496  HG  SER A 158     -34.858  21.716  57.438  1.00  0.00     0.211 HD
ATOM   1497  N   PHE A 159     -29.872  22.790  59.434  1.00 30.56    -0.337 N 
ATOM   1498  HN  PHE A 159     -30.214  23.705  59.726  1.00  0.00     0.164 HD
ATOM   1499  CA  PHE A 159     -28.678  22.240  60.062  1.00 29.13     0.164 C 
ATOM   1500  C   PHE A 159     -29.082  21.171  61.069  1.00 30.70     0.251 C 
ATOM   1501  O   PHE A 159     -29.921  21.412  61.944  1.00 31.15    -0.271 OA
ATOM   1502  CB  PHE A 159     -27.869  23.335  60.756  1.00 29.69     0.058 C 
ATOM   1503  CG  PHE A 159     -27.266  24.340  59.817  1.00 26.59    -0.020 A 
ATOM   1504  CD1 PHE A 159     -26.121  24.039  59.097  1.00 23.47    -0.004 A 
ATOM   1505  CD2 PHE A 159     -27.847  25.590  59.654  1.00 27.78    -0.004 A 
ATOM   1506  CE1 PHE A 159     -25.563  24.967  58.235  1.00 23.08    -0.000 A 
ATOM   1507  CE2 PHE A 159     -27.298  26.520  58.791  1.00 21.85    -0.000 A 
ATOM   1508  CZ  PHE A 159     -26.153  26.208  58.081  1.00 25.48    -0.000 A 
ATOM   1509  N   CYS A 160     -28.477  19.993  60.953  1.00 27.56    -0.337 N 
ATOM   1510  HN  CYS A 160     -27.726  19.886  60.271  1.00  0.00     0.164 HD
ATOM   1511  CA  CYS A 160     -28.857  18.853  61.771  1.00 28.76     0.171 C 
ATOM   1512  C   CYS A 160     -27.704  18.180  62.495  1.00 27.01     0.252 C 
ATOM   1513  O   CYS A 160     -27.962  17.322  63.345  1.00 32.18    -0.271 OA
ATOM   1514  CB  CYS A 160     -29.569  17.800  60.910  1.00 30.89     0.100 C 
ATOM   1515  SG  CYS A 160     -28.505  17.124  59.643  1.00 37.03    -0.080 SA
ATOM   1516  N   TYR A 161     -26.455  18.534  62.208  1.00 30.74    -0.337 N 
ATOM   1517  HN  TYR A 161     -26.274  19.330  61.596  1.00  0.00     0.164 HD
ATOM   1518  CA  TYR A 161     -25.347  17.778  62.774  1.00 24.15     0.164 C 
ATOM   1519  C   TYR A 161     -24.109  18.656  62.848  1.00 27.78     0.251 C 
ATOM   1520  O   TYR A 161     -23.861  19.461  61.952  1.00 25.99    -0.271 OA
ATOM   1521  CB  TYR A 161     -25.061  16.527  61.935  1.00 26.52     0.058 C 
ATOM   1522  CG  TYR A 161     -23.895  15.679  62.398  1.00 26.17    -0.020 A 
ATOM   1523  CD1 TYR A 161     -24.042  14.761  63.428  1.00 23.80    -0.002 A 
ATOM   1524  CD2 TYR A 161     -22.654  15.780  61.783  1.00 27.12    -0.002 A 
ATOM   1525  CE1 TYR A 161     -22.986  13.978  63.841  1.00 24.18     0.024 A 
ATOM   1526  CE2 TYR A 161     -21.590  15.003  62.190  1.00 22.37     0.024 A 
ATOM   1527  CZ  TYR A 161     -21.760  14.103  63.221  1.00 26.60     0.089 A 
ATOM   1528  OH  TYR A 161     -20.706  13.318  63.632  1.00 24.96    -0.359 OA
ATOM   1529  HH  TYR A 161     -20.823  12.698  64.342  1.00  0.00     0.217 HD
ATOM   1530  N   MET A 162     -23.345  18.496  63.925  1.00 25.63    -0.337 N 
ATOM   1531  HN  MET A 162     -23.712  17.955  64.708  1.00  0.00     0.164 HD
ATOM   1532  CA  MET A 162     -22.008  19.060  64.032  1.00 28.02     0.160 C 
ATOM   1533  C   MET A 162     -21.081  17.949  64.501  1.00 24.24     0.251 C 
ATOM   1534  O   MET A 162     -21.404  17.233  65.454  1.00 23.57    -0.271 OA
ATOM   1535  CB  MET A 162     -21.975  20.260  64.994  1.00 25.22     0.043 C 
ATOM   1536  CG  MET A 162     -20.590  20.860  65.213  1.00 26.75     0.060 C 
ATOM   1537  SD  MET A 162     -20.629  22.428  66.118  1.00 34.14    -0.139 SA
ATOM   1538  CE  MET A 162     -21.052  23.576  64.805  1.00 28.56     0.069 C 
ATOM   1539  N   HIS A 163     -19.946  17.792  63.826  1.00 22.59    -0.337 N 
ATOM   1540  HN  HIS A 163     -19.690  18.470  63.108  1.00  0.00     0.164 HD
ATOM   1541  CA  HIS A 163     -19.064  16.667  64.097  1.00 27.40     0.165 C 
ATOM   1542  C   HIS A 163     -18.220  16.907  65.341  1.00 27.38     0.251 C 
ATOM   1543  O   HIS A 163     -17.675  17.996  65.539  1.00 27.53    -0.271 OA
ATOM   1544  CB  HIS A 163     -18.144  16.397  62.910  1.00 25.56     0.077 C 
ATOM   1545  CG  HIS A 163     -17.244  15.221  63.124  1.00 26.63     0.054 A 
ATOM   1546  CD2 HIS A 163     -15.898  15.097  63.043  1.00 28.55     0.086 A 
ATOM   1547  ND1 HIS A 163     -17.722  13.985  63.498  1.00 26.63    -0.340 N 
ATOM   1548  HD1 HIS A 163     -18.704  13.754  63.650  1.00  0.00     0.167 HD
ATOM   1549  CE1 HIS A 163     -16.711  13.146  63.629  1.00 30.87     0.151 A 
ATOM   1550  NE2 HIS A 163     -15.593  13.796  63.360  1.00 29.64    -0.336 N 
ATOM   1551  HE2 HIS A 163     -14.655  13.396  63.384  1.00  0.00     0.168 HD
ATOM   1552  N   HIS A 164     -18.087  15.868  66.159  1.00 26.07    -0.337 N 
ATOM   1553  HN  HIS A 164     -18.513  14.976  65.906  1.00  0.00     0.164 HD
ATOM   1554  CA  HIS A 164     -17.345  15.974  67.413  1.00 34.53     0.165 C 
ATOM   1555  C   HIS A 164     -16.241  14.938  67.571  1.00 30.72     0.251 C 
ATOM   1556  O   HIS A 164     -15.175  15.276  68.089  1.00 35.91    -0.271 OA
ATOM   1557  CB  HIS A 164     -18.305  15.881  68.610  1.00 27.88     0.077 C 
ATOM   1558  CG  HIS A 164     -19.065  17.142  68.867  1.00 32.66     0.054 A 
ATOM   1559  CD2 HIS A 164     -18.987  18.043  69.874  1.00 27.62     0.086 A 
ATOM   1560  ND1 HIS A 164     -20.038  17.609  68.010  1.00 29.32    -0.340 N 
ATOM   1561  HD1 HIS A 164     -20.332  17.152  67.147  1.00  0.00     0.167 HD
ATOM   1562  CE1 HIS A 164     -20.530  18.741  68.480  1.00 28.52     0.151 A 
ATOM   1563  NE2 HIS A 164     -19.910  19.026  69.612  1.00 31.95    -0.336 N 
ATOM   1564  HE2 HIS A 164     -20.088  19.843  70.196  1.00  0.00     0.168 HD
ATOM   1565  N   MET A 165     -16.458  13.692  67.155  1.00 28.03    -0.337 N 
ATOM   1566  HN  MET A 165     -17.294  13.459  66.619  1.00  0.00     0.164 HD
ATOM   1567  CA  MET A 165     -15.471  12.667  67.484  1.00 33.99     0.160 C 
ATOM   1568  C   MET A 165     -15.697  11.403  66.667  1.00 31.20     0.251 C 
ATOM   1569  O   MET A 165     -16.707  11.244  65.976  1.00 30.07    -0.271 OA
ATOM   1570  CB  MET A 165     -15.501  12.332  68.977  1.00 38.70     0.043 C 
ATOM   1571  CG  MET A 165     -16.856  11.890  69.473  1.00 36.17     0.060 C 
ATOM   1572  SD  MET A 165     -16.764  11.259  71.156  1.00 62.86    -0.139 SA
ATOM   1573  CE  MET A 165     -18.499  10.996  71.472  1.00 43.86     0.069 C 
ATOM   1574  N   GLU A 166     -14.726  10.498  66.777  1.00 29.27    -0.338 N 
ATOM   1575  HN  GLU A 166     -13.919  10.736  67.354  1.00  0.00     0.164 HD
ATOM   1576  CA  GLU A 166     -14.735   9.194  66.133  1.00 29.01     0.160 C 
ATOM   1577  C   GLU A 166     -14.681   8.123  67.209  1.00 33.63     0.251 C 
ATOM   1578  O   GLU A 166     -13.881   8.220  68.146  1.00 30.33    -0.271 OA
ATOM   1579  CB  GLU A 166     -13.541   9.050  65.192  1.00 31.00     0.043 C 
ATOM   1580  CG  GLU A 166     -13.474   7.764  64.404  1.00 35.20     0.100 C 
ATOM   1581  CD  GLU A 166     -12.365   7.802  63.369  1.00 45.87     0.185 C 
ATOM   1582  OE1 GLU A 166     -11.355   7.087  63.549  1.00 54.33    -0.647 OA
ATOM   1583  OE2 GLU A 166     -12.496   8.562  62.383  1.00 40.73    -0.647 OA
ATOM   1584  N   LEU A 167     -15.532   7.116  67.078  1.00 31.49    -0.338 N 
ATOM   1585  HN  LEU A 167     -16.194   7.122  66.302  1.00  0.00     0.164 HD
ATOM   1586  CA  LEU A 167     -15.546   6.004  68.011  1.00 32.40     0.160 C 
ATOM   1587  C   LEU A 167     -14.513   4.959  67.598  1.00 38.95     0.254 C 
ATOM   1588  O   LEU A 167     -14.074   4.932  66.446  1.00 39.66    -0.270 OA
ATOM   1589  CB  LEU A 167     -16.945   5.395  68.069  1.00 29.84     0.032 C 
ATOM   1590  CG  LEU A 167     -18.046   6.396  68.432  1.00 33.64     0.002 C 
ATOM   1591  CD1 LEU A 167     -19.406   5.724  68.481  1.00 34.20     0.000 C 
ATOM   1592  CD2 LEU A 167     -17.736   7.078  69.756  1.00 38.64     0.000 C 
ATOM   1593  N   PRO A 168     -14.096   4.092  68.529  1.00 40.31    -0.312 N 
ATOM   1594  CA  PRO A 168     -13.059   3.097  68.199  1.00 37.83     0.163 C 
ATOM   1595  C   PRO A 168     -13.366   2.241  66.978  1.00 43.20     0.251 C 
ATOM   1596  O   PRO A 168     -12.433   1.799  66.294  1.00 44.18    -0.271 OA
ATOM   1597  CB  PRO A 168     -12.986   2.244  69.473  1.00 43.26     0.034 C 
ATOM   1598  CG  PRO A 168     -13.398   3.167  70.558  1.00 47.23     0.027 C 
ATOM   1599  CD  PRO A 168     -14.447   4.064  69.962  1.00 33.68     0.105 C 
ATOM   1600  N   THR A 169     -14.640   1.991  66.679  1.00 41.27    -0.336 N 
ATOM   1601  HN  THR A 169     -15.376   2.369  67.276  1.00  0.00     0.164 HD
ATOM   1602  CA  THR A 169     -15.005   1.189  65.517  1.00 38.69     0.186 C 
ATOM   1603  C   THR A 169     -14.874   1.948  64.202  1.00 39.67     0.253 C 
ATOM   1604  O   THR A 169     -15.153   1.373  63.145  1.00 39.70    -0.270 OA
ATOM   1605  CB  THR A 169     -16.438   0.668  65.664  1.00 45.39     0.140 C 
ATOM   1606  CG2 THR A 169     -16.513  -0.397  66.756  1.00 44.22     0.034 C 
ATOM   1607  OG1 THR A 169     -17.312   1.755  65.997  1.00 44.44    -0.382 OA
ATOM   1608  HG1 THR A 169     -18.201   1.432  66.088  1.00  0.00     0.210 HD
ATOM   1609  N   GLY A 170     -14.462   3.216  64.233  1.00 39.15    -0.336 N 
ATOM   1610  HN  GLY A 170     -14.231   3.640  65.131  1.00  0.00     0.164 HD
ATOM   1611  CA  GLY A 170     -14.334   4.007  63.030  1.00 39.44     0.189 C 
ATOM   1612  C   GLY A 170     -15.557   4.820  62.660  1.00 36.61     0.253 C 
ATOM   1613  O   GLY A 170     -15.502   5.581  61.686  1.00 39.43    -0.270 OA
ATOM   1614  N   VAL A 171     -16.658   4.686  63.397  1.00 32.77    -0.337 N 
ATOM   1615  HN  VAL A 171     -16.669   4.006  64.158  1.00  0.00     0.164 HD
ATOM   1616  CA  VAL A 171     -17.848   5.488  63.142  1.00 29.71     0.159 C 
ATOM   1617  C   VAL A 171     -17.696   6.819  63.860  1.00 37.66     0.251 C 
ATOM   1618  O   VAL A 171     -16.774   7.004  64.663  1.00 30.25    -0.271 OA
ATOM   1619  CB  VAL A 171     -19.128   4.763  63.587  1.00 31.93     0.029 C 
ATOM   1620  CG1 VAL A 171     -19.388   3.561  62.690  1.00 41.32     0.002 C 
ATOM   1621  CG2 VAL A 171     -19.018   4.350  65.036  1.00 36.79     0.002 C 
ATOM   1622  N   HIS A 172     -18.607   7.746  63.590  1.00 33.22    -0.337 N 
ATOM   1623  HN  HIS A 172     -19.426   7.486  63.040  1.00  0.00     0.164 HD
ATOM   1624  CA  HIS A 172     -18.478   9.116  64.050  1.00 30.99     0.165 C 
ATOM   1625  C   HIS A 172     -19.717   9.536  64.824  1.00 29.29     0.251 C 
ATOM   1626  O   HIS A 172     -20.815   9.017  64.607  1.00 28.43    -0.271 OA
ATOM   1627  CB  HIS A 172     -18.236  10.055  62.870  1.00 26.99     0.077 C 
ATOM   1628  CG  HIS A 172     -17.017   9.707  62.076  1.00 28.53     0.054 A 
ATOM   1629  CD2 HIS A 172     -15.709   9.992  62.282  1.00 29.83     0.086 A 
ATOM   1630  ND1 HIS A 172     -17.067   8.947  60.928  1.00 30.34    -0.340 N 
ATOM   1631  HD1 HIS A 172     -17.915   8.563  60.511  1.00  0.00     0.167 HD
ATOM   1632  CE1 HIS A 172     -15.844   8.793  60.451  1.00 32.22     0.151 A 
ATOM   1633  NE2 HIS A 172     -15.002   9.416  61.255  1.00 33.58    -0.336 N 
ATOM   1634  HE2 HIS A 172     -13.990   9.462  61.133  1.00  0.00     0.168 HD
ATOM   1635  N   ALA A 173     -19.522  10.470  65.749  1.00 29.21    -0.338 N 
ATOM   1636  HN  ALA A 173     -18.593  10.879  65.850  1.00  0.00     0.164 HD
ATOM   1637  CA  ALA A 173     -20.590  10.926  66.620  1.00 27.71     0.159 C 
ATOM   1638  C   ALA A 173     -20.524  12.438  66.737  1.00 26.93     0.251 C 
ATOM   1639  O   ALA A 173     -19.454  13.043  66.631  1.00 29.18    -0.271 OA
ATOM   1640  CB  ALA A 173     -20.506  10.283  68.010  1.00 32.89     0.034 C 
ATOM   1641  N   GLY A 174     -21.685  13.039  66.947  1.00 26.84    -0.336 N 
ATOM   1642  HN  GLY A 174     -22.529  12.476  67.052  1.00  0.00     0.164 HD
ATOM   1643  CA  GLY A 174     -21.778  14.474  67.030  1.00 26.68     0.189 C 
ATOM   1644  C   GLY A 174     -23.082  14.876  67.673  1.00 25.61     0.253 C 
ATOM   1645  O   GLY A 174     -23.802  14.048  68.234  1.00 24.96    -0.270 OA
ATOM   1646  N   THR A 175     -23.377  16.166  67.580  1.00 17.39    -0.336 N 
ATOM   1647  HN  THR A 175     -22.750  16.772  67.051  1.00  0.00     0.164 HD
ATOM   1648  CA  THR A 175     -24.552  16.753  68.198  1.00 20.77     0.186 C 
ATOM   1649  C   THR A 175     -25.405  17.422  67.131  1.00 24.32     0.253 C 
ATOM   1650  O   THR A 175     -24.975  17.623  65.994  1.00 26.38    -0.270 OA
ATOM   1651  CB  THR A 175     -24.154  17.783  69.269  1.00 25.37     0.140 C 
ATOM   1652  CG2 THR A 175     -23.072  17.227  70.182  1.00 20.38     0.034 C 
ATOM   1653  OG1 THR A 175     -23.658  18.971  68.636  1.00 26.66    -0.382 OA
ATOM   1654  HG1 THR A 175     -23.412  19.607  69.297  1.00  0.00     0.210 HD
ATOM   1655  N   ASP A 176     -26.631  17.773  67.510  1.00 25.46    -0.337 N 
ATOM   1656  HN  ASP A 176     -27.052  17.347  68.336  1.00  0.00     0.164 HD
ATOM   1657  CA  ASP A 176     -27.369  18.763  66.747  1.00 29.99     0.170 C 
ATOM   1658  C   ASP A 176     -26.779  20.142  67.044  1.00 34.60     0.252 C 
ATOM   1659  O   ASP A 176     -25.862  20.292  67.858  1.00 31.93    -0.271 OA
ATOM   1660  CB  ASP A 176     -28.864  18.690  67.065  1.00 27.60     0.129 C 
ATOM   1661  CG  ASP A 176     -29.165  18.820  68.554  1.00 38.61     0.188 C 
ATOM   1662  OD1 ASP A 176     -28.374  19.445  69.292  1.00 35.23    -0.647 OA
ATOM   1663  OD2 ASP A 176     -30.216  18.304  68.989  1.00 41.41    -0.647 OA
ATOM   1664  N   LEU A 177     -27.310  21.171  66.388  1.00 31.22    -0.338 N 
ATOM   1665  HN  LEU A 177     -28.105  21.029  65.765  1.00  0.00     0.164 HD
ATOM   1666  CA  LEU A 177     -26.746  22.504  66.567  1.00 33.53     0.159 C 
ATOM   1667  C   LEU A 177     -27.123  23.133  67.900  1.00 32.12     0.251 C 
ATOM   1668  O   LEU A 177     -26.673  24.248  68.186  1.00 33.24    -0.271 OA
ATOM   1669  CB  LEU A 177     -27.171  23.414  65.414  1.00 27.45     0.032 C 
ATOM   1670  CG  LEU A 177     -26.157  23.483  64.267  1.00 33.73     0.002 C 
ATOM   1671  CD1 LEU A 177     -24.846  24.070  64.750  1.00 34.51     0.000 C 
ATOM   1672  CD2 LEU A 177     -25.928  22.104  63.651  1.00 33.54     0.000 C 
ATOM   1673  N   GLU A 178     -27.931  22.455  68.712  1.00 37.44    -0.338 N 
ATOM   1674  HN  GLU A 178     -28.380  21.610  68.360  1.00  0.00     0.164 HD
ATOM   1675  CA  GLU A 178     -28.201  22.869  70.081  1.00 37.39     0.160 C 
ATOM   1676  C   GLU A 178     -27.216  22.266  71.073  1.00 37.47     0.251 C 
ATOM   1677  O   GLU A 178     -27.370  22.468  72.283  1.00 34.60    -0.271 OA
ATOM   1678  CB  GLU A 178     -29.631  22.486  70.479  1.00 42.91     0.043 C 
ATOM   1679  CG  GLU A 178     -30.670  22.698  69.386  1.00 48.37     0.100 C 
ATOM   1680  CD  GLU A 178     -31.151  24.135  69.309  1.00 56.05     0.185 C 
ATOM   1681  OE1 GLU A 178     -30.627  24.978  70.069  1.00 58.38    -0.647 OA
ATOM   1682  OE2 GLU A 178     -32.057  24.420  68.494  1.00 54.95    -0.647 OA
ATOM   1683  N   GLY A 179     -26.218  21.526  70.591  1.00 30.65    -0.336 N 
ATOM   1684  HN  GLY A 179     -26.165  21.366  69.585  1.00  0.00     0.164 HD
ATOM   1685  CA  GLY A 179     -25.208  20.943  71.445  1.00 31.13     0.189 C 
ATOM   1686  C   GLY A 179     -25.584  19.627  72.080  1.00 32.81     0.253 C 
ATOM   1687  O   GLY A 179     -24.797  19.093  72.873  1.00 30.49    -0.270 OA
ATOM   1688  N   ASN A 180     -26.750  19.083  71.758  1.00 31.08    -0.337 N 
ATOM   1689  HN  ASN A 180     -27.352  19.562  71.088  1.00  0.00     0.164 HD
ATOM   1690  CA  ASN A 180     -27.196  17.823  72.332  1.00 28.63     0.169 C 
ATOM   1691  C   ASN A 180     -26.720  16.678  71.452  1.00 29.93     0.251 C 
ATOM   1692  O   ASN A 180     -27.049  16.621  70.260  1.00 27.73    -0.271 OA
ATOM   1693  CB  ASN A 180     -28.713  17.813  72.484  1.00 33.52     0.119 C 
ATOM   1694  CG  ASN A 180     -29.199  18.905  73.408  1.00 36.06     0.230 C 
ATOM   1695  ND2 ASN A 180     -29.980  19.835  72.871  1.00 37.08    -0.369 N 
ATOM   1696 1HD2 ASN A 180     -30.252  19.825  71.888  1.00  0.00     0.159 HD
ATOM   1697 2HD2 ASN A 180     -30.308  20.572  73.495  1.00  0.00     0.159 HD
ATOM   1698  OD1 ASN A 180     -28.871  18.917  74.595  1.00 31.37    -0.273 OA
ATOM   1699  N   PHE A 181     -25.943  15.777  72.046  1.00 24.34    -0.337 N 
ATOM   1700  HN  PHE A 181     -25.728  15.882  73.038  1.00  0.00     0.164 HD
ATOM   1701  CA  PHE A 181     -25.393  14.647  71.317  1.00 28.34     0.164 C 
ATOM   1702  C   PHE A 181     -26.496  13.768  70.745  1.00 27.54     0.251 C 
ATOM   1703  O   PHE A 181     -27.580  13.633  71.319  1.00 27.75    -0.271 OA
ATOM   1704  CB  PHE A 181     -24.497  13.814  72.234  1.00 27.32     0.058 C 
ATOM   1705  CG  PHE A 181     -23.035  14.024  71.996  1.00 26.64    -0.020 A 
ATOM   1706  CD1 PHE A 181     -22.381  13.342  70.985  1.00 25.45    -0.004 A 
ATOM   1707  CD2 PHE A 181     -22.316  14.917  72.773  1.00 26.71    -0.004 A 
ATOM   1708  CE1 PHE A 181     -21.034  13.539  70.758  1.00 27.86    -0.000 A 
ATOM   1709  CE2 PHE A 181     -20.971  15.119  72.551  1.00 29.57    -0.000 A 
ATOM   1710  CZ  PHE A 181     -20.328  14.430  71.544  1.00 29.72    -0.000 A 
ATOM   1711  N   TYR A 182     -26.209  13.183  69.585  1.00 29.26    -0.337 N 
ATOM   1712  HN  TYR A 182     -25.420  13.531  69.040  1.00  0.00     0.164 HD
ATOM   1713  CA  TYR A 182     -26.983  12.061  69.066  1.00 25.00     0.164 C 
ATOM   1714  C   TYR A 182     -26.453  10.795  69.726  1.00 24.91     0.251 C 
ATOM   1715  O   TYR A 182     -25.278  10.453  69.565  1.00 27.43    -0.271 OA
ATOM   1716  CB  TYR A 182     -26.862  11.971  67.547  1.00 26.65     0.058 C 
ATOM   1717  CG  TYR A 182     -27.595  13.048  66.775  1.00 24.97    -0.020 A 
ATOM   1718  CD1 TYR A 182     -28.966  12.971  66.568  1.00 23.60    -0.002 A 
ATOM   1719  CD2 TYR A 182     -26.912  14.129  66.233  1.00 22.77    -0.002 A 
ATOM   1720  CE1 TYR A 182     -29.638  13.949  65.853  1.00 27.56     0.024 A 
ATOM   1721  CE2 TYR A 182     -27.577  15.112  65.513  1.00 22.14     0.024 A 
ATOM   1722  CZ  TYR A 182     -28.940  15.017  65.330  1.00 23.68     0.089 A 
ATOM   1723  OH  TYR A 182     -29.607  15.987  64.618  1.00 27.68    -0.359 OA
ATOM   1724  HH  TYR A 182     -30.546  15.922  64.492  1.00  0.00     0.217 HD
ATOM   1725  N   GLY A 183     -27.302  10.109  70.487  1.00 24.85    -0.336 N 
ATOM   1726  HN  GLY A 183     -28.249  10.464  70.621  1.00  0.00     0.164 HD
ATOM   1727  CA  GLY A 183     -26.916   8.873  71.129  1.00 26.93     0.189 C 
ATOM   1728  C   GLY A 183     -26.280   9.053  72.493  1.00 29.15     0.257 C 
ATOM   1729  O   GLY A 183     -26.153  10.168  73.009  1.00 28.69    -0.270 OA
ATOM   1730  N   PRO A 184     -25.860   7.931  73.109  1.00 30.69    -0.312 N 
ATOM   1731  CA  PRO A 184     -25.334   7.937  74.479  1.00 36.46     0.163 C 
ATOM   1732  C   PRO A 184     -23.844   8.271  74.550  1.00 37.04     0.251 C 
ATOM   1733  O   PRO A 184     -23.070   7.609  75.251  1.00 46.48    -0.271 OA
ATOM   1734  CB  PRO A 184     -25.605   6.508  74.949  1.00 25.34     0.034 C 
ATOM   1735  CG  PRO A 184     -25.427   5.691  73.694  1.00 29.96     0.027 C 
ATOM   1736  CD  PRO A 184     -25.892   6.572  72.538  1.00 30.88     0.105 C 
ATOM   1737  N   PHE A 185     -23.429   9.294  73.814  1.00 27.38    -0.337 N 
ATOM   1738  HN  PHE A 185     -24.122   9.861  73.325  1.00  0.00     0.164 HD
ATOM   1739  CA  PHE A 185     -22.024   9.635  73.679  1.00 32.45     0.164 C 
ATOM   1740  C   PHE A 185     -21.726  10.954  74.380  1.00 36.14     0.251 C 
ATOM   1741  O   PHE A 185     -22.603  11.809  74.540  1.00 32.20    -0.271 OA
ATOM   1742  CB  PHE A 185     -21.630   9.719  72.204  1.00 32.36     0.058 C 
ATOM   1743  CG  PHE A 185     -22.030   8.513  71.404  1.00 36.52    -0.020 A 
ATOM   1744  CD1 PHE A 185     -21.511   7.264  71.704  1.00 34.22    -0.004 A 
ATOM   1745  CD2 PHE A 185     -22.922   8.627  70.350  1.00 26.70    -0.004 A 
ATOM   1746  CE1 PHE A 185     -21.877   6.154  70.971  1.00 34.37    -0.000 A 
ATOM   1747  CE2 PHE A 185     -23.290   7.519  69.614  1.00 32.23    -0.000 A 
ATOM   1748  CZ  PHE A 185     -22.768   6.282  69.925  1.00 29.45    -0.000 A 
ATOM   1749  N   VAL A 186     -20.471  11.106  74.797  1.00 36.81    -0.338 N 
ATOM   1750  HN  VAL A 186     -19.799  10.364  74.600  1.00  0.00     0.164 HD
ATOM   1751  CA  VAL A 186     -20.013  12.283  75.522  1.00 34.85     0.159 C 
ATOM   1752  C   VAL A 186     -18.698  12.744  74.913  1.00 37.01     0.251 C 
ATOM   1753  O   VAL A 186     -17.924  11.940  74.382  1.00 34.06    -0.271 OA
ATOM   1754  CB  VAL A 186     -19.851  11.998  77.032  1.00 41.25     0.029 C 
ATOM   1755  CG1 VAL A 186     -21.213  11.839  77.693  1.00 35.14     0.002 C 
ATOM   1756  CG2 VAL A 186     -19.004  10.754  77.250  1.00 37.77     0.002 C 
ATOM   1757  N   ASP A 187     -18.442  14.051  74.995  1.00 34.89    -0.337 N 
ATOM   1758  HN  ASP A 187     -19.079  14.652  75.518  1.00  0.00     0.164 HD
ATOM   1759  CA  ASP A 187     -17.267  14.642  74.350  1.00 39.08     0.170 C 
ATOM   1760  C   ASP A 187     -16.058  14.560  75.284  1.00 36.82     0.252 C 
ATOM   1761  O   ASP A 187     -15.583  15.546  75.851  1.00 38.24    -0.271 OA
ATOM   1762  CB  ASP A 187     -17.551  16.076  73.910  1.00 36.94     0.129 C 
ATOM   1763  CG  ASP A 187     -18.227  16.911  74.987  1.00 33.93     0.188 C 
ATOM   1764  OD1 ASP A 187     -18.704  16.347  75.993  1.00 35.70    -0.647 OA
ATOM   1765  OD2 ASP A 187     -18.286  18.146  74.817  1.00 36.08    -0.647 OA
ATOM   1766  N   ARG A 188     -15.555  13.337  75.427  1.00 41.95    -0.338 N 
ATOM   1767  HN  ARG A 188     -16.046  12.549  75.005  1.00  0.00     0.164 HD
ATOM   1768  CA  ARG A 188     -14.327  13.087  76.166  1.00 46.10     0.159 C 
ATOM   1769  C   ARG A 188     -13.705  11.803  75.637  1.00 43.69     0.251 C 
ATOM   1770  O   ARG A 188     -14.407  10.912  75.151  1.00 36.78    -0.271 OA
ATOM   1771  CB  ARG A 188     -14.576  12.998  77.678  1.00 46.10     0.034 C 
ATOM   1772  CG  ARG A 188     -15.204  11.698  78.133  1.00 47.59     0.027 C 
ATOM   1773  CD  ARG A 188     -15.431  11.688  79.639  1.00 58.32     0.116 C 
ATOM   1774  NE  ARG A 188     -16.740  12.222  80.004  1.00 57.39    -0.212 N 
ATOM   1775  HE  ARG A 188     -17.555  11.626  79.859  1.00  0.00     0.178 HD
ATOM   1776  CZ  ARG A 188     -16.940  13.434  80.513  1.00 64.55     0.666 C 
ATOM   1777  NH1 ARG A 188     -15.915  14.251  80.723  1.00 60.42    -0.235 N 
ATOM   1778 1HH1 ARG A 188     -16.068  15.181  81.113  1.00  0.00     0.174 HD
ATOM   1779 2HH1 ARG A 188     -14.969  13.947  80.492  1.00  0.00     0.174 HD
ATOM   1780  NH2 ARG A 188     -18.170  13.829  80.813  1.00 65.62    -0.235 N 
ATOM   1781 1HH2 ARG A 188     -18.323  14.759  81.203  1.00  0.00     0.174 HD
ATOM   1782 2HH2 ARG A 188     -18.958  13.201  80.652  1.00  0.00     0.174 HD
ATOM   1783  N   GLN A 189     -12.379  11.723  75.725  1.00 39.57    -0.338 N 
ATOM   1784  HN  GLN A 189     -11.869  12.447  76.232  1.00  0.00     0.164 HD
ATOM   1785  CA  GLN A 189     -11.636  10.622  75.112  1.00 38.74     0.160 C 
ATOM   1786  C   GLN A 189     -11.558   9.440  76.080  1.00 45.70     0.251 C 
ATOM   1787  O   GLN A 189     -10.515   9.111  76.648  1.00 49.95    -0.271 OA
ATOM   1788  CB  GLN A 189     -10.257  11.094  74.675  1.00 37.96     0.042 C 
ATOM   1789  CG  GLN A 189     -10.306  12.178  73.611  1.00 46.51     0.090 C 
ATOM   1790  CD  GLN A 189      -9.056  12.222  72.760  1.00 47.54     0.227 C 
ATOM   1791  NE2 GLN A 189      -7.963  11.676  73.283  1.00 44.37    -0.369 N 
ATOM   1792 1HE2 GLN A 189      -7.951  11.246  74.208  1.00  0.00     0.159 HD
ATOM   1793 2HE2 GLN A 189      -7.120  11.706  72.709  1.00  0.00     0.159 HD
ATOM   1794  OE1 GLN A 189      -9.071  12.742  71.643  1.00 41.47    -0.273 OA
ATOM   1795  N   THR A 190     -12.707   8.798  76.256  1.00 42.43    -0.336 N 
ATOM   1796  HN  THR A 190     -13.550   9.195  75.840  1.00  0.00     0.164 HD
ATOM   1797  CA  THR A 190     -12.829   7.561  77.009  1.00 43.20     0.186 C 
ATOM   1798  C   THR A 190     -13.352   6.458  76.100  1.00 49.68     0.253 C 
ATOM   1799  O   THR A 190     -13.769   6.696  74.961  1.00 47.65    -0.270 OA
ATOM   1800  CB  THR A 190     -13.762   7.726  78.215  1.00 46.73     0.140 C 
ATOM   1801  CG2 THR A 190     -13.275   8.840  79.127  1.00 45.27     0.034 C 
ATOM   1802  OG1 THR A 190     -15.089   8.020  77.756  1.00 47.12    -0.382 OA
ATOM   1803  HG1 THR A 190     -15.667   8.122  78.503  1.00  0.00     0.210 HD
ATOM   1804  N   ALA A 191     -13.329   5.237  76.626  1.00 46.38    -0.337 N 
ATOM   1805  HN  ALA A 191     -12.933   5.104  77.556  1.00  0.00     0.164 HD
ATOM   1806  CA  ALA A 191     -13.856   4.083  75.907  1.00 48.40     0.159 C 
ATOM   1807  C   ALA A 191     -15.368   4.210  75.798  1.00 45.09     0.251 C 
ATOM   1808  O   ALA A 191     -16.084   4.105  76.799  1.00 48.70    -0.271 OA
ATOM   1809  CB  ALA A 191     -13.463   2.793  76.621  1.00 50.41     0.034 C 
ATOM   1810  N   GLN A 192     -15.858   4.448  74.586  1.00 42.34    -0.338 N 
ATOM   1811  HN  GLN A 192     -15.209   4.573  73.809  1.00  0.00     0.164 HD
ATOM   1812  CA  GLN A 192     -17.286   4.537  74.327  1.00 41.91     0.160 C 
ATOM   1813  C   GLN A 192     -17.637   3.636  73.156  1.00 43.72     0.251 C 
ATOM   1814  O   GLN A 192     -16.911   3.587  72.158  1.00 41.93    -0.271 OA
ATOM   1815  CB  GLN A 192     -17.715   5.973  74.028  1.00 39.16     0.042 C 
ATOM   1816  CG  GLN A 192     -17.465   6.929  75.170  1.00 40.87     0.090 C 
ATOM   1817  CD  GLN A 192     -17.860   8.343  74.827  1.00 40.88     0.227 C 
ATOM   1818  NE2 GLN A 192     -16.869   9.216  74.685  1.00 38.47    -0.369 N 
ATOM   1819 1HE2 GLN A 192     -17.136  10.173  74.453  1.00  0.00     0.159 HD
ATOM   1820 2HE2 GLN A 192     -15.888   8.961  74.800  1.00  0.00     0.159 HD
ATOM   1821  OE1 GLN A 192     -19.044   8.651  74.688  1.00 41.74    -0.273 OA
ATOM   1822  N   ALA A 193     -18.750   2.926  73.284  1.00 45.57    -0.338 N 
ATOM   1823  HN  ALA A 193     -19.311   3.040  74.128  1.00  0.00     0.164 HD
ATOM   1824  CA  ALA A 193     -19.199   1.993  72.266  1.00 47.34     0.159 C 
ATOM   1825  C   ALA A 193     -20.596   2.370  71.802  1.00 38.18     0.251 C 
ATOM   1826  O   ALA A 193     -21.468   2.695  72.614  1.00 36.05    -0.271 OA
ATOM   1827  CB  ALA A 193     -19.194   0.553  72.791  1.00 41.58     0.034 C 
ATOM   1828  N   ALA A 194     -20.798   2.341  70.491  1.00 45.03    -0.338 N 
ATOM   1829  HN  ALA A 194     -20.006   2.233  69.857  1.00  0.00     0.164 HD
ATOM   1830  CA  ALA A 194     -22.142   2.463  69.956  1.00 41.21     0.159 C 
ATOM   1831  C   ALA A 194     -22.936   1.198  70.250  1.00 40.49     0.251 C 
ATOM   1832  O   ALA A 194     -22.385   0.098  70.337  1.00 43.65    -0.271 OA
ATOM   1833  CB  ALA A 194     -22.097   2.712  68.450  1.00 41.50     0.034 C 
ATOM   1834  N   GLY A 195     -24.241   1.363  70.420  1.00 45.24    -0.336 N 
ATOM   1835  HN  GLY A 195     -24.625   2.304  70.501  1.00  0.00     0.164 HD
ATOM   1836  CA  GLY A 195     -25.126   0.218  70.491  1.00 44.97     0.189 C 
ATOM   1837  C   GLY A 195     -25.094  -0.584  69.202  1.00 41.34     0.253 C 
ATOM   1838  O   GLY A 195     -24.594  -0.149  68.165  1.00 36.17    -0.270 OA
ATOM   1839  N   THR A 196     -25.632  -1.799  69.284  1.00 46.99    -0.336 N 
ATOM   1840  HN  THR A 196     -26.030  -2.118  70.167  1.00  0.00     0.164 HD
ATOM   1841  CA  THR A 196     -25.656  -2.677  68.121  1.00 44.32     0.186 C 
ATOM   1842  C   THR A 196     -26.484  -2.047  67.007  1.00 42.25     0.253 C 
ATOM   1843  O   THR A 196     -27.632  -1.647  67.220  1.00 43.57    -0.270 OA
ATOM   1844  CB  THR A 196     -26.221  -4.047  68.500  1.00 50.18     0.140 C 
ATOM   1845  CG2 THR A 196     -25.299  -4.751  69.496  1.00 47.04     0.034 C 
ATOM   1846  OG1 THR A 196     -27.517  -3.886  69.091  1.00 57.86    -0.382 OA
ATOM   1847  HG1 THR A 196     -27.868  -4.737  69.326  1.00  0.00     0.210 HD
ATOM   1848  N   ASP A 197     -25.890  -1.944  65.822  1.00 39.84    -0.337 N 
ATOM   1849  HN  ASP A 197     -24.947  -2.313  65.700  1.00  0.00     0.164 HD
ATOM   1850  CA  ASP A 197     -26.562  -1.315  64.698  1.00 44.43     0.170 C 
ATOM   1851  C   ASP A 197     -27.570  -2.272  64.069  1.00 46.88     0.252 C 
ATOM   1852  O   ASP A 197     -27.512  -3.491  64.252  1.00 43.30    -0.271 OA
ATOM   1853  CB  ASP A 197     -25.546  -0.857  63.650  1.00 42.52     0.129 C 
ATOM   1854  CG  ASP A 197     -26.040   0.322  62.828  1.00 49.91     0.188 C 
ATOM   1855  OD1 ASP A 197     -27.018   0.977  63.249  1.00 44.50    -0.647 OA
ATOM   1856  OD2 ASP A 197     -25.451   0.590  61.758  1.00 53.94    -0.647 OA
ATOM   1857  N   THR A 198     -28.514  -1.698  63.325  1.00 45.78    -0.336 N 
ATOM   1858  HN  THR A 198     -28.541  -0.680  63.267  1.00  0.00     0.164 HD
ATOM   1859  CA  THR A 198     -29.508  -2.467  62.591  1.00 43.48     0.186 C 
ATOM   1860  C   THR A 198     -29.667  -1.861  61.204  1.00 42.83     0.253 C 
ATOM   1861  O   THR A 198     -29.199  -0.753  60.928  1.00 42.47    -0.270 OA
ATOM   1862  CB  THR A 198     -30.859  -2.504  63.325  1.00 45.97     0.140 C 
ATOM   1863  CG2 THR A 198     -30.770  -3.375  64.573  1.00 45.49     0.034 C 
ATOM   1864  OG1 THR A 198     -31.240  -1.176  63.705  1.00 45.53    -0.382 OA
ATOM   1865  HG1 THR A 198     -31.295  -0.633  62.927  1.00  0.00     0.210 HD
ATOM   1866  N   THR A 199     -30.330  -2.603  60.321  1.00 36.93    -0.336 N 
ATOM   1867  HN  THR A 199     -30.673  -3.521  60.603  1.00  0.00     0.164 HD
ATOM   1868  CA  THR A 199     -30.579  -2.141  58.963  1.00 31.74     0.186 C 
ATOM   1869  C   THR A 199     -31.918  -1.415  58.910  1.00 34.82     0.253 C 
ATOM   1870  O   THR A 199     -32.911  -1.889  59.472  1.00 37.56    -0.270 OA
ATOM   1871  CB  THR A 199     -30.554  -3.316  57.983  1.00 36.04     0.140 C 
ATOM   1872  CG2 THR A 199     -30.877  -2.850  56.572  1.00 30.64     0.034 C 
ATOM   1873  OG1 THR A 199     -29.249  -3.907  57.987  1.00 36.03    -0.382 OA
ATOM   1874  HG1 THR A 199     -29.047  -4.198  58.868  1.00  0.00     0.210 HD
ATOM   1875  N   ILE A 200     -31.937  -0.255  58.255  1.00 32.15    -0.337 N 
ATOM   1876  HN  ILE A 200     -31.076   0.080  57.823  1.00  0.00     0.164 HD
ATOM   1877  CA  ILE A 200     -33.149   0.555  58.133  1.00 27.63     0.159 C 
ATOM   1878  C   ILE A 200     -33.992  -0.056  57.016  1.00 31.67     0.251 C 
ATOM   1879  O   ILE A 200     -33.732   0.163  55.832  1.00 31.60    -0.271 OA
ATOM   1880  CB  ILE A 200     -32.831   2.026  57.866  1.00 30.52     0.029 C 
ATOM   1881  CG1 ILE A 200     -31.832   2.550  58.906  1.00 34.91     0.002 C 
ATOM   1882  CG2 ILE A 200     -34.107   2.856  57.887  1.00 33.43     0.002 C 
ATOM   1883  CD1 ILE A 200     -30.742   3.430  58.320  1.00 31.80     0.000 C 
ATOM   1884  N   THR A 201     -35.018  -0.821  57.399  1.00 32.27    -0.336 N 
ATOM   1885  HN  THR A 201     -35.270  -0.864  58.386  1.00  0.00     0.164 HD
ATOM   1886  CA  THR A 201     -35.783  -1.595  56.428  1.00 29.44     0.186 C 
ATOM   1887  C   THR A 201     -36.497  -0.700  55.423  1.00 29.16     0.253 C 
ATOM   1888  O   THR A 201     -36.485  -0.981  54.219  1.00 29.12    -0.270 OA
ATOM   1889  CB  THR A 201     -36.792  -2.485  57.151  1.00 33.91     0.140 C 
ATOM   1890  CG2 THR A 201     -37.424  -3.476  56.180  1.00 32.04     0.034 C 
ATOM   1891  OG1 THR A 201     -36.127  -3.199  58.200  1.00 38.75    -0.382 OA
ATOM   1892  HG1 THR A 201     -35.733  -2.581  58.805  1.00  0.00     0.210 HD
ATOM   1893  N   VAL A 202     -37.129   0.378  55.895  1.00 25.35    -0.337 N 
ATOM   1894  HN  VAL A 202     -37.081   0.605  56.888  1.00  0.00     0.164 HD
ATOM   1895  CA  VAL A 202     -37.889   1.230  54.984  1.00 28.51     0.159 C 
ATOM   1896  C   VAL A 202     -36.976   1.848  53.932  1.00 29.63     0.251 C 
ATOM   1897  O   VAL A 202     -37.394   2.063  52.787  1.00 28.89    -0.271 OA
ATOM   1898  CB  VAL A 202     -38.680   2.299  55.767  1.00 28.72     0.029 C 
ATOM   1899  CG1 VAL A 202     -37.753   3.347  56.376  1.00 35.02     0.002 C 
ATOM   1900  CG2 VAL A 202     -39.719   2.956  54.863  1.00 37.13     0.002 C 
ATOM   1901  N   ASN A 203     -35.713   2.108  54.282  1.00 26.29    -0.337 N 
ATOM   1902  HN  ASN A 203     -35.401   1.920  55.235  1.00  0.00     0.164 HD
ATOM   1903  CA  ASN A 203     -34.777   2.660  53.308  1.00 27.51     0.169 C 
ATOM   1904  C   ASN A 203     -34.400   1.625  52.256  1.00 27.19     0.251 C 
ATOM   1905  O   ASN A 203     -34.257   1.958  51.073  1.00 25.46    -0.271 OA
ATOM   1906  CB  ASN A 203     -33.528   3.177  54.018  1.00 26.24     0.119 C 
ATOM   1907  CG  ASN A 203     -33.754   4.517  54.693  1.00 29.83     0.230 C 
ATOM   1908  ND2 ASN A 203     -32.669   5.172  55.088  1.00 28.46    -0.369 N 
ATOM   1909 1HD2 ASN A 203     -32.821   6.073  55.542  1.00  0.00     0.159 HD
ATOM   1910 2HD2 ASN A 203     -31.726   4.808  54.949  1.00  0.00     0.159 HD
ATOM   1911  OD1 ASN A 203     -34.891   4.956  54.861  1.00 28.29    -0.273 OA
ATOM   1912  N   VAL A 204     -34.214   0.370  52.670  1.00 26.61    -0.338 N 
ATOM   1913  HN  VAL A 204     -34.288   0.150  53.663  1.00  0.00     0.164 HD
ATOM   1914  CA  VAL A 204     -33.906  -0.690  51.716  1.00 32.82     0.159 C 
ATOM   1915  C   VAL A 204     -35.040  -0.844  50.711  1.00 29.74     0.251 C 
ATOM   1916  O   VAL A 204     -34.807  -0.967  49.502  1.00 28.90    -0.271 OA
ATOM   1917  CB  VAL A 204     -33.621  -2.010  52.457  1.00 31.48     0.029 C 
ATOM   1918  CG1 VAL A 204     -33.533  -3.169  51.473  1.00 32.37     0.002 C 
ATOM   1919  CG2 VAL A 204     -32.340  -1.898  53.274  1.00 25.79     0.002 C 
ATOM   1920  N   LEU A 205     -36.285  -0.821  51.192  1.00 24.52    -0.338 N 
ATOM   1921  HN  LEU A 205     -36.439  -0.706  52.194  1.00  0.00     0.164 HD
ATOM   1922  CA  LEU A 205     -37.427  -0.959  50.296  1.00 29.93     0.159 C 
ATOM   1923  C   LEU A 205     -37.496   0.202  49.313  1.00 32.36     0.251 C 
ATOM   1924  O   LEU A 205     -37.736  -0.004  48.117  1.00 29.63    -0.271 OA
ATOM   1925  CB  LEU A 205     -38.719  -1.064  51.106  1.00 28.96     0.032 C 
ATOM   1926  CG  LEU A 205     -38.909  -2.391  51.846  1.00 31.63     0.002 C 
ATOM   1927  CD1 LEU A 205     -40.048  -2.299  52.851  1.00 33.11     0.000 C 
ATOM   1928  CD2 LEU A 205     -39.150  -3.529  50.861  1.00 34.17     0.000 C 
ATOM   1929  N   ALA A 206     -37.274   1.428  49.797  1.00 23.61    -0.338 N 
ATOM   1930  HN  ALA A 206     -37.117   1.556  50.797  1.00  0.00     0.164 HD
ATOM   1931  CA  ALA A 206     -37.254   2.585  48.909  1.00 27.19     0.159 C 
ATOM   1932  C   ALA A 206     -36.149   2.457  47.869  1.00 28.98     0.251 C 
ATOM   1933  O   ALA A 206     -36.335   2.820  46.701  1.00 33.32    -0.271 OA
ATOM   1934  CB  ALA A 206     -37.078   3.866  49.724  1.00 29.00     0.034 C 
ATOM   1935  N   TRP A 207     -34.994   1.937  48.277  1.00 27.81    -0.337 N 
ATOM   1936  HN  TRP A 207     -34.876   1.682  49.257  1.00  0.00     0.164 HD
ATOM   1937  CA  TRP A 207     -33.895   1.727  47.343  1.00 30.00     0.164 C 
ATOM   1938  C   TRP A 207     -34.240   0.649  46.317  1.00 30.40     0.251 C 
ATOM   1939  O   TRP A 207     -33.861   0.756  45.145  1.00 28.79    -0.271 OA
ATOM   1940  CB  TRP A 207     -32.637   1.373  48.131  1.00 25.67     0.060 C 
ATOM   1941  CG  TRP A 207     -31.470   0.940  47.320  1.00 33.79    -0.001 A 
ATOM   1942  CD1 TRP A 207     -30.667   1.727  46.548  1.00 35.00     0.068 A 
ATOM   1943  CD2 TRP A 207     -30.947  -0.387  47.223  1.00 36.24     0.013 A 
ATOM   1944  CE2 TRP A 207     -29.835  -0.335  46.362  1.00 37.32     0.056 A 
ATOM   1945  CE3 TRP A 207     -31.317  -1.616  47.775  1.00 33.98     0.001 A 
ATOM   1946  NE1 TRP A 207     -29.681   0.967  45.966  1.00 32.82    -0.352 N 
ATOM   1947  HE1 TRP A 207     -28.954   1.315  45.341  1.00  0.00     0.166 HD
ATOM   1948  CZ2 TRP A 207     -29.087  -1.465  46.043  1.00 42.21     0.017 A 
ATOM   1949  CZ3 TRP A 207     -30.575  -2.736  47.456  1.00 40.91     0.000 A 
ATOM   1950  CH2 TRP A 207     -29.471  -2.653  46.601  1.00 41.27     0.002 A 
ATOM   1951  N   LEU A 208     -34.968  -0.391  46.733  1.00 24.19    -0.338 N 
ATOM   1952  HN  LEU A 208     -35.201  -0.486  47.721  1.00  0.00     0.164 HD
ATOM   1953  CA  LEU A 208     -35.431  -1.393  45.774  1.00 31.99     0.159 C 
ATOM   1954  C   LEU A 208     -36.389  -0.777  44.764  1.00 30.77     0.251 C 
ATOM   1955  O   LEU A 208     -36.353  -1.115  43.575  1.00 34.77    -0.271 OA
ATOM   1956  CB  LEU A 208     -36.102  -2.558  46.501  1.00 29.73     0.032 C 
ATOM   1957  CG  LEU A 208     -35.209  -3.462  47.353  1.00 29.52     0.002 C 
ATOM   1958  CD1 LEU A 208     -36.033  -4.572  47.984  1.00 32.77     0.000 C 
ATOM   1959  CD2 LEU A 208     -34.063  -4.042  46.534  1.00 32.68     0.000 C 
ATOM   1960  N   TYR A 209     -37.253   0.131  45.221  1.00 29.40    -0.337 N 
ATOM   1961  HN  TYR A 209     -37.303   0.324  46.221  1.00  0.00     0.164 HD
ATOM   1962  CA  TYR A 209     -38.127   0.849  44.300  1.00 32.15     0.164 C 
ATOM   1963  C   TYR A 209     -37.321   1.685  43.316  1.00 35.91     0.251 C 
ATOM   1964  O   TYR A 209     -37.663   1.760  42.130  1.00 32.30    -0.271 OA
ATOM   1965  CB  TYR A 209     -39.101   1.729  45.080  1.00 31.86     0.058 C 
ATOM   1966  CG  TYR A 209     -40.327   0.987  45.557  1.00 38.62    -0.020 A 
ATOM   1967  CD1 TYR A 209     -41.269   0.509  44.651  1.00 41.30    -0.002 A 
ATOM   1968  CD2 TYR A 209     -40.542   0.758  46.909  1.00 29.25    -0.002 A 
ATOM   1969  CE1 TYR A 209     -42.389  -0.173  45.081  1.00 41.42     0.024 A 
ATOM   1970  CE2 TYR A 209     -41.661   0.079  47.348  1.00 36.39     0.024 A 
ATOM   1971  CZ  TYR A 209     -42.580  -0.384  46.431  1.00 40.07     0.089 A 
ATOM   1972  OH  TYR A 209     -43.694  -1.061  46.864  1.00 40.96    -0.359 OA
ATOM   1973  HH  TYR A 209     -43.826  -1.206  47.794  1.00  0.00     0.217 HD
ATOM   1974  N   ALA A 210     -36.247   2.324  43.788  1.00 33.19    -0.338 N 
ATOM   1975  HN  ALA A 210     -36.036   2.294  44.785  1.00  0.00     0.164 HD
ATOM   1976  CA  ALA A 210     -35.374   3.065  42.883  1.00 33.98     0.159 C 
ATOM   1977  C   ALA A 210     -34.768   2.154  41.826  1.00 33.66     0.251 C 
ATOM   1978  O   ALA A 210     -34.575   2.573  40.679  1.00 31.08    -0.271 OA
ATOM   1979  CB  ALA A 210     -34.269   3.768  43.670  1.00 38.79     0.034 C 
ATOM   1980  N   ALA A 211     -34.458   0.910  42.192  1.00 30.49    -0.338 N 
ATOM   1981  HN  ALA A 211     -34.578   0.624  43.164  1.00  0.00     0.164 HD
ATOM   1982  CA  ALA A 211     -33.949  -0.046  41.216  1.00 39.09     0.159 C 
ATOM   1983  C   ALA A 211     -34.984  -0.340  40.138  1.00 38.79     0.251 C 
ATOM   1984  O   ALA A 211     -34.647  -0.406  38.950  1.00 41.79    -0.271 OA
ATOM   1985  CB  ALA A 211     -33.528  -1.336  41.917  1.00 37.47     0.034 C 
ATOM   1986  N   VAL A 212     -36.248  -0.511  40.530  1.00 37.94    -0.338 N 
ATOM   1987  HN  VAL A 212     -36.486  -0.435  41.519  1.00  0.00     0.164 HD
ATOM   1988  CA  VAL A 212     -37.294  -0.806  39.554  1.00 41.68     0.159 C 
ATOM   1989  C   VAL A 212     -37.536   0.397  38.649  1.00 44.26     0.251 C 
ATOM   1990  O   VAL A 212     -37.723   0.250  37.435  1.00 45.54    -0.271 OA
ATOM   1991  CB  VAL A 212     -38.584  -1.251  40.268  1.00 36.18     0.029 C 
ATOM   1992  CG1 VAL A 212     -39.709  -1.453  39.257  1.00 41.99     0.002 C 
ATOM   1993  CG2 VAL A 212     -38.340  -2.526  41.060  1.00 30.66     0.002 C 
ATOM   1994  N   ILE A 213     -37.534   1.604  39.220  1.00 38.36    -0.338 N 
ATOM   1995  HN  ILE A 213     -37.432   1.683  40.232  1.00  0.00     0.164 HD
ATOM   1996  CA  ILE A 213     -37.676   2.809  38.413  1.00 40.38     0.159 C 
ATOM   1997  C   ILE A 213     -36.531   2.937  37.417  1.00 46.28     0.251 C 
ATOM   1998  O   ILE A 213     -36.686   3.570  36.368  1.00 53.06    -0.271 OA
ATOM   1999  CB  ILE A 213     -37.778   4.049  39.327  1.00 45.48     0.029 C 
ATOM   2000  CG1 ILE A 213     -38.942   3.896  40.305  1.00 44.71     0.002 C 
ATOM   2001  CG2 ILE A 213     -37.978   5.310  38.516  1.00 51.20     0.002 C 
ATOM   2002  CD1 ILE A 213     -39.181   5.118  41.169  1.00 39.80     0.000 C 
ATOM   2003  N   ASN A 214     -35.388   2.317  37.706  1.00 43.29    -0.337 N 
ATOM   2004  HN  ASN A 214     -35.319   1.810  38.588  1.00  0.00     0.164 HD
ATOM   2005  CA  ASN A 214     -34.233   2.330  36.820  1.00 48.73     0.169 C 
ATOM   2006  C   ASN A 214     -34.070   1.027  36.040  1.00 50.97     0.251 C 
ATOM   2007  O   ASN A 214     -33.032   0.824  35.402  1.00 48.99    -0.271 OA
ATOM   2008  CB  ASN A 214     -32.967   2.631  37.623  1.00 43.93     0.119 C 
ATOM   2009  CG  ASN A 214     -32.889   4.084  38.059  1.00 46.58     0.230 C 
ATOM   2010  ND2 ASN A 214     -33.605   4.424  39.126  1.00 47.15    -0.369 N 
ATOM   2011 1HD2 ASN A 214     -34.177   3.754  39.640  1.00  0.00     0.159 HD
ATOM   2012 2HD2 ASN A 214     -33.553   5.400  39.419  1.00  0.00     0.159 HD
ATOM   2013  OD1 ASN A 214     -32.199   4.893  37.439  1.00 46.71    -0.273 OA
ATOM   2014  N   GLY A 215     -35.061   0.139  36.085  1.00 57.06    -0.336 N 
ATOM   2015  HN  GLY A 215     -35.838   0.288  36.728  1.00  0.00     0.164 HD
ATOM   2016  CA  GLY A 215     -35.055  -1.036  35.236  1.00 51.99     0.189 C 
ATOM   2017  C   GLY A 215     -34.279  -2.226  35.741  1.00 53.30     0.253 C 
ATOM   2018  O   GLY A 215     -33.980  -3.131  34.956  1.00 56.76    -0.270 OA
ATOM   2019  N   ASP A 216     -33.937  -2.261  37.021  1.00 47.22    -0.337 N 
ATOM   2020  HN  ASP A 216     -34.069  -1.424  37.589  1.00  0.00     0.164 HD
ATOM   2021  CA  ASP A 216     -33.378  -3.455  37.645  1.00 50.45     0.170 C 
ATOM   2022  C   ASP A 216     -34.545  -4.180  38.300  1.00 54.59     0.252 C 
ATOM   2023  O   ASP A 216     -35.040  -3.761  39.349  1.00 51.68    -0.271 OA
ATOM   2024  CB  ASP A 216     -32.290  -3.094  38.650  1.00 57.18     0.129 C 
ATOM   2025  CG  ASP A 216     -30.902  -3.415  38.138  1.00 63.16     0.188 C 
ATOM   2026  OD1 ASP A 216     -30.782  -3.781  36.948  1.00 67.66    -0.647 OA
ATOM   2027  OD2 ASP A 216     -29.933  -3.289  38.917  1.00 61.83    -0.647 OA
ATOM   2028  N   ARG A 217     -34.998  -5.265  37.667  1.00 50.48    -0.338 N 
ATOM   2029  HN  ARG A 217     -34.487  -5.616  36.857  1.00  0.00     0.164 HD
ATOM   2030  CA  ARG A 217     -36.200  -5.960  38.100  1.00 44.30     0.159 C 
ATOM   2031  C   ARG A 217     -35.988  -7.435  38.398  1.00 40.81     0.251 C 
ATOM   2032  O   ARG A 217     -36.967  -8.131  38.690  1.00 40.95    -0.271 OA
ATOM   2033  CB  ARG A 217     -37.303  -5.831  37.039  1.00 41.32     0.034 C 
ATOM   2034  CG  ARG A 217     -37.745  -4.411  36.760  1.00 43.62     0.027 C 
ATOM   2035  CD  ARG A 217     -38.835  -4.386  35.701  1.00 41.82     0.116 C 
ATOM   2036  NE  ARG A 217     -40.031  -5.106  36.126  1.00 42.36    -0.212 N 
ATOM   2037  HE  ARG A 217     -40.024  -6.124  36.060  1.00  0.00     0.178 HD
ATOM   2038  CZ  ARG A 217     -41.128  -4.520  36.593  1.00 43.84     0.666 C 
ATOM   2039  NH1 ARG A 217     -41.183  -3.200  36.696  1.00 44.73    -0.235 N 
ATOM   2040 1HH1 ARG A 217     -40.380  -2.637  36.415  1.00  0.00     0.174 HD
ATOM   2041 2HH1 ARG A 217     -42.025  -2.750  37.055  1.00  0.00     0.174 HD
ATOM   2042  NH2 ARG A 217     -42.171  -5.252  36.958  1.00 41.07    -0.235 N 
ATOM   2043 1HH2 ARG A 217     -42.129  -6.268  36.879  1.00  0.00     0.174 HD
ATOM   2044 2HH2 ARG A 217     -43.013  -4.802  37.317  1.00  0.00     0.174 HD
ATOM   2045  N   TRP A 218     -34.751  -7.933  38.346  1.00 37.05    -0.337 N 
ATOM   2046  HN  TRP A 218     -33.958  -7.305  38.214  1.00  0.00     0.164 HD
ATOM   2047  CA  TRP A 218     -34.522  -9.367  38.476  1.00 40.92     0.164 C 
ATOM   2048  C   TRP A 218     -34.923  -9.907  39.842  1.00 45.30     0.251 C 
ATOM   2049  O   TRP A 218     -35.168 -11.111  39.970  1.00 40.76    -0.271 OA
ATOM   2050  CB  TRP A 218     -33.052  -9.690  38.198  1.00 45.04     0.060 C 
ATOM   2051  CG  TRP A 218     -32.093  -9.102  39.190  1.00 48.57    -0.001 A 
ATOM   2052  CD1 TRP A 218     -31.410  -7.924  39.074  1.00 44.28     0.068 A 
ATOM   2053  CD2 TRP A 218     -31.699  -9.671  40.445  1.00 43.79     0.013 A 
ATOM   2054  CE2 TRP A 218     -30.778  -8.783  41.035  1.00 44.71     0.056 A 
ATOM   2055  CE3 TRP A 218     -32.037 -10.844  41.126  1.00 46.65     0.001 A 
ATOM   2056  NE1 TRP A 218     -30.618  -7.726  40.179  1.00 49.04    -0.352 N 
ATOM   2057  HE1 TRP A 218     -30.010  -6.922  40.336  1.00  0.00     0.166 HD
ATOM   2058  CZ2 TRP A 218     -30.194  -9.031  42.275  1.00 50.64     0.017 A 
ATOM   2059  CZ3 TRP A 218     -31.456 -11.088  42.356  1.00 50.29     0.000 A 
ATOM   2060  CH2 TRP A 218     -30.546 -10.186  42.918  1.00 55.46     0.002 A 
ATOM   2061  N   PHE A 219     -34.998  -9.053  40.862  1.00 40.37    -0.337 N 
ATOM   2062  HN  PHE A 219     -34.818  -8.063  40.693  1.00  0.00     0.164 HD
ATOM   2063  CA  PHE A 219     -35.329  -9.490  42.212  1.00 37.97     0.164 C 
ATOM   2064  C   PHE A 219     -36.829  -9.554  42.474  1.00 33.05     0.251 C 
ATOM   2065  O   PHE A 219     -37.234 -10.057  43.526  1.00 41.67    -0.271 OA
ATOM   2066  CB  PHE A 219     -34.674  -8.559  43.243  1.00 36.38     0.058 C 
ATOM   2067  CG  PHE A 219     -34.949  -7.105  42.999  1.00 34.86    -0.020 A 
ATOM   2068  CD1 PHE A 219     -36.106  -6.516  43.480  1.00 33.66    -0.004 A 
ATOM   2069  CD2 PHE A 219     -34.059  -6.330  42.276  1.00 37.16    -0.004 A 
ATOM   2070  CE1 PHE A 219     -36.367  -5.179  43.250  1.00 35.75    -0.000 A 
ATOM   2071  CE2 PHE A 219     -34.314  -4.995  42.041  1.00 40.25    -0.000 A 
ATOM   2072  CZ  PHE A 219     -35.470  -4.417  42.529  1.00 37.97    -0.000 A 
ATOM   2073  N   LEU A 220     -37.657  -9.044  41.566  1.00 34.39    -0.338 N 
ATOM   2074  HN  LEU A 220     -37.278  -8.611  40.724  1.00  0.00     0.164 HD
ATOM   2075  CA  LEU A 220     -39.098  -9.098  41.763  1.00 35.01     0.159 C 
ATOM   2076  C   LEU A 220     -39.597 -10.537  41.675  1.00 43.40     0.251 C 
ATOM   2077  O   LEU A 220     -38.975 -11.396  41.045  1.00 38.39    -0.271 OA
ATOM   2078  CB  LEU A 220     -39.812  -8.233  40.726  1.00 37.50     0.032 C 
ATOM   2079  CG  LEU A 220     -39.598  -6.725  40.844  1.00 34.66     0.002 C 
ATOM   2080  CD1 LEU A 220     -40.225  -6.016  39.666  1.00 40.24     0.000 C 
ATOM   2081  CD2 LEU A 220     -40.173  -6.205  42.151  1.00 39.43     0.000 C 
ATOM   2082  N   ASN A 221     -40.730 -10.799  42.326  1.00 42.80    -0.337 N 
ATOM   2083  HN  ASN A 221     -41.200 -10.049  42.833  1.00  0.00     0.164 HD
ATOM   2084  CA  ASN A 221     -41.311 -12.133  42.328  1.00 50.68     0.169 C 
ATOM   2085  C   ASN A 221     -42.827 -12.024  42.387  1.00 52.03     0.251 C 
ATOM   2086  O   ASN A 221     -43.388 -10.971  42.699  1.00 48.70    -0.271 OA
ATOM   2087  CB  ASN A 221     -40.774 -12.986  43.490  1.00 47.59     0.119 C 
ATOM   2088  CG  ASN A 221     -40.939 -12.318  44.852  1.00 53.26     0.230 C 
ATOM   2089  ND2 ASN A 221     -39.965 -12.528  45.729  1.00 53.68    -0.369 N 
ATOM   2090 1HD2 ASN A 221     -40.075 -12.081  46.639  1.00  0.00     0.159 HD
ATOM   2091 2HD2 ASN A 221     -39.144 -13.092  45.510  1.00  0.00     0.159 HD
ATOM   2092  OD1 ASN A 221     -41.931 -11.637  45.117  1.00 59.10    -0.273 OA
ATOM   2093  N   ARG A 222     -43.487 -13.142  42.077  1.00 55.94    -0.338 N 
ATOM   2094  HN  ARG A 222     -42.962 -13.966  41.784  1.00  0.00     0.164 HD
ATOM   2095  CA  ARG A 222     -44.941 -13.211  42.148  1.00 56.09     0.159 C 
ATOM   2096  C   ARG A 222     -45.452 -13.245  43.582  1.00 59.27     0.251 C 
ATOM   2097  O   ARG A 222     -46.616 -12.906  43.817  1.00 61.44    -0.271 OA
ATOM   2098  CB  ARG A 222     -45.441 -14.448  41.400  1.00 60.07     0.034 C 
ATOM   2099  CG  ARG A 222     -44.940 -15.753  42.004  1.00 65.26     0.027 C 
ATOM   2100  CD  ARG A 222     -45.235 -16.959  41.126  1.00 65.02     0.116 C 
ATOM   2101  NE  ARG A 222     -44.225 -18.002  41.295  1.00 66.07    -0.212 N 
ATOM   2102  HE  ARG A 222     -43.438 -18.012  40.646  1.00  0.00     0.178 HD
ATOM   2103  CZ  ARG A 222     -44.264 -18.939  42.238  1.00 70.73     0.666 C 
ATOM   2104  NH1 ARG A 222     -45.266 -18.967  43.106  1.00 71.85    -0.235 N 
ATOM   2105 1HH1 ARG A 222     -46.008 -18.269  43.046  1.00  0.00     0.174 HD
ATOM   2106 2HH1 ARG A 222     -45.296 -19.686  43.829  1.00  0.00     0.174 HD
ATOM   2107  NH2 ARG A 222     -43.299 -19.847  42.316  1.00 69.19    -0.235 N 
ATOM   2108 1HH2 ARG A 222     -42.528 -19.825  41.648  1.00  0.00     0.174 HD
ATOM   2109 2HH2 ARG A 222     -43.329 -20.566  43.039  1.00  0.00     0.174 HD
ATOM   2110  N   PHE A 223     -44.615 -13.647  44.538  1.00 56.83    -0.337 N 
ATOM   2111  HN  PHE A 223     -43.641 -13.843  44.305  1.00  0.00     0.164 HD
ATOM   2112  CA  PHE A 223     -45.073 -13.809  45.909  1.00 57.94     0.164 C 
ATOM   2113  C   PHE A 223     -45.474 -12.470  46.515  1.00 54.71     0.251 C 
ATOM   2114  O   PHE A 223     -45.073 -11.396  46.060  1.00 54.54    -0.271 OA
ATOM   2115  CB  PHE A 223     -43.990 -14.431  46.795  1.00 54.67     0.058 C 
ATOM   2116  CG  PHE A 223     -43.203 -15.525  46.139  1.00 62.77    -0.020 A 
ATOM   2117  CD1 PHE A 223     -43.804 -16.722  45.786  1.00 67.22    -0.004 A 
ATOM   2118  CD2 PHE A 223     -41.848 -15.367  45.903  1.00 63.46    -0.004 A 
ATOM   2119  CE1 PHE A 223     -43.071 -17.732  45.194  1.00 63.98    -0.000 A 
ATOM   2120  CE2 PHE A 223     -41.110 -16.371  45.309  1.00 70.43    -0.000 A 
ATOM   2121  CZ  PHE A 223     -41.722 -17.556  44.955  1.00 65.78    -0.000 A 
ATOM   2122  N   THR A 224     -46.285 -12.554  47.564  1.00 53.53    -0.336 N 
ATOM   2123  HN  THR A 224     -46.790 -13.426  47.724  1.00  0.00     0.164 HD
ATOM   2124  CA  THR A 224     -46.481 -11.456  48.491  1.00 55.98     0.186 C 
ATOM   2125  C   THR A 224     -46.438 -12.033  49.897  1.00 57.63     0.253 C 
ATOM   2126  O   THR A 224     -46.279 -13.242  50.089  1.00 56.86    -0.270 OA
ATOM   2127  CB  THR A 224     -47.792 -10.707  48.229  1.00 59.31     0.140 C 
ATOM   2128  CG2 THR A 224     -48.985 -11.580  48.575  1.00 60.97     0.034 C 
ATOM   2129  OG1 THR A 224     -47.824  -9.517  49.028  1.00 55.66    -0.382 OA
ATOM   2130  HG1 THR A 224     -47.078  -8.971  48.812  1.00  0.00     0.210 HD
ATOM   2131  N   THR A 225     -46.573 -11.161  50.890  1.00 54.57    -0.336 N 
ATOM   2132  HN  THR A 225     -46.740 -10.177  50.679  1.00  0.00     0.164 HD
ATOM   2133  CA  THR A 225     -46.485 -11.595  52.273  1.00 52.69     0.186 C 
ATOM   2134  C   THR A 225     -47.290 -10.645  53.143  1.00 52.27     0.253 C 
ATOM   2135  O   THR A 225     -47.620  -9.528  52.737  1.00 50.47    -0.270 OA
ATOM   2136  CB  THR A 225     -45.028 -11.652  52.753  1.00 53.17     0.140 C 
ATOM   2137  CG2 THR A 225     -44.402 -10.264  52.728  1.00 48.37     0.034 C 
ATOM   2138  OG1 THR A 225     -44.980 -12.167  54.089  1.00 57.11    -0.382 OA
ATOM   2139  HG1 THR A 225     -44.078 -12.202  54.386  1.00  0.00     0.210 HD
ATOM   2140  N   THR A 226     -47.615 -11.111  54.344  1.00 49.03    -0.336 N 
ATOM   2141  HN  THR A 226     -47.447 -12.091  54.571  1.00  0.00     0.164 HD
ATOM   2142  CA  THR A 226     -48.208 -10.232  55.334  1.00 48.22     0.186 C 
ATOM   2143  C   THR A 226     -47.117  -9.408  56.008  1.00 46.83     0.253 C 
ATOM   2144  O   THR A 226     -45.937  -9.772  56.009  1.00 49.97    -0.270 OA
ATOM   2145  CB  THR A 226     -48.989 -11.033  56.379  1.00 52.30     0.140 C 
ATOM   2146  CG2 THR A 226     -50.042 -11.904  55.705  1.00 52.65     0.034 C 
ATOM   2147  OG1 THR A 226     -48.089 -11.869  57.116  1.00 53.45    -0.382 OA
ATOM   2148  HG1 THR A 226     -47.432 -11.326  57.536  1.00  0.00     0.210 HD
ATOM   2149  N   LEU A 227     -47.525  -8.273  56.577  1.00 42.39    -0.337 N 
ATOM   2150  HN  LEU A 227     -48.508  -8.004  56.527  1.00  0.00     0.164 HD
ATOM   2151  CA  LEU A 227     -46.570  -7.416  57.270  1.00 45.66     0.159 C 
ATOM   2152  C   LEU A 227     -45.949  -8.127  58.466  1.00 49.04     0.251 C 
ATOM   2153  O   LEU A 227     -44.764  -7.928  58.760  1.00 46.97    -0.271 OA
ATOM   2154  CB  LEU A 227     -47.253  -6.122  57.712  1.00 48.16     0.032 C 
ATOM   2155  CG  LEU A 227     -46.376  -5.108  58.448  1.00 51.62     0.002 C 
ATOM   2156  CD1 LEU A 227     -45.143  -4.775  57.628  1.00 51.15     0.000 C 
ATOM   2157  CD2 LEU A 227     -47.161  -3.850  58.777  1.00 50.64     0.000 C 
ATOM   2158  N   ASN A 228     -46.720  -8.972  59.152  1.00 48.30    -0.337 N 
ATOM   2159  HN  ASN A 228     -47.676  -9.151  58.846  1.00  0.00     0.164 HD
ATOM   2160  CA  ASN A 228     -46.199  -9.642  60.340  1.00 51.61     0.169 C 
ATOM   2161  C   ASN A 228     -45.216 -10.746  59.972  1.00 49.64     0.251 C 
ATOM   2162  O   ASN A 228     -44.192 -10.919  60.642  1.00 51.50    -0.271 OA
ATOM   2163  CB  ASN A 228     -47.348 -10.207  61.171  1.00 53.02     0.119 C 
ATOM   2164  CG  ASN A 228     -47.973  -9.168  62.074  1.00 59.99     0.230 C 
ATOM   2165  ND2 ASN A 228     -47.188  -8.646  63.012  1.00 66.10    -0.369 N 
ATOM   2166 1HD2 ASN A 228     -47.610  -7.945  63.621  1.00  0.00     0.159 HD
ATOM   2167 2HD2 ASN A 228     -46.213  -8.922  63.131  1.00  0.00     0.159 HD
ATOM   2168  OD1 ASN A 228     -49.149  -8.835  61.931  1.00 64.81    -0.273 OA
ATOM   2169  N   ASP A 229     -45.510 -11.507  58.915  1.00 52.39    -0.337 N 
ATOM   2170  HN  ASP A 229     -46.378 -11.356  58.402  1.00  0.00     0.164 HD
ATOM   2171  CA  ASP A 229     -44.586 -12.555  58.496  1.00 54.74     0.170 C 
ATOM   2172  C   ASP A 229     -43.294 -11.969  57.941  1.00 50.55     0.252 C 
ATOM   2173  O   ASP A 229     -42.233 -12.594  58.054  1.00 48.34    -0.271 OA
ATOM   2174  CB  ASP A 229     -45.253 -13.470  57.469  1.00 52.53     0.129 C 
ATOM   2175  CG  ASP A 229     -46.029 -14.603  58.118  1.00 65.27     0.188 C 
ATOM   2176  OD1 ASP A 229     -46.826 -14.328  59.042  1.00 64.63    -0.647 OA
ATOM   2177  OD2 ASP A 229     -45.841 -15.768  57.709  1.00 74.50    -0.647 OA
ATOM   2178  N   PHE A 230     -43.360 -10.775  57.348  1.00 45.37    -0.337 N 
ATOM   2179  HN  PHE A 230     -44.267 -10.341  57.175  1.00  0.00     0.164 HD
ATOM   2180  CA  PHE A 230     -42.136 -10.090  56.947  1.00 47.92     0.164 C 
ATOM   2181  C   PHE A 230     -41.338  -9.645  58.167  1.00 44.34     0.251 C 
ATOM   2182  O   PHE A 230     -40.121  -9.849  58.232  1.00 46.61    -0.271 OA
ATOM   2183  CB  PHE A 230     -42.463  -8.894  56.055  1.00 44.01     0.058 C 
ATOM   2184  CG  PHE A 230     -41.266  -8.058  55.712  1.00 45.65    -0.020 A 
ATOM   2185  CD1 PHE A 230     -40.393  -8.454  54.712  1.00 40.19    -0.004 A 
ATOM   2186  CD2 PHE A 230     -41.007  -6.881  56.398  1.00 46.26    -0.004 A 
ATOM   2187  CE1 PHE A 230     -39.288  -7.689  54.396  1.00 44.52    -0.000 A 
ATOM   2188  CE2 PHE A 230     -39.902  -6.114  56.090  1.00 44.60    -0.000 A 
ATOM   2189  CZ  PHE A 230     -39.041  -6.516  55.088  1.00 47.45    -0.000 A 
ATOM   2190  N   ASN A 231     -42.012  -9.037  59.147  1.00 46.56    -0.337 N 
ATOM   2191  HN  ASN A 231     -43.017  -8.893  59.053  1.00  0.00     0.164 HD
ATOM   2192  CA  ASN A 231     -41.326  -8.576  60.351  1.00 48.44     0.169 C 
ATOM   2193  C   ASN A 231     -40.714  -9.725  61.141  1.00 46.97     0.251 C 
ATOM   2194  O   ASN A 231     -39.768  -9.503  61.906  1.00 51.65    -0.271 OA
ATOM   2195  CB  ASN A 231     -42.292  -7.783  61.234  1.00 43.60     0.119 C 
ATOM   2196  CG  ASN A 231     -42.506  -6.366  60.736  1.00 46.77     0.230 C 
ATOM   2197  ND2 ASN A 231     -43.734  -5.874  60.854  1.00 48.01    -0.369 N 
ATOM   2198 1HD2 ASN A 231     -43.878  -4.921  60.519  1.00  0.00     0.159 HD
ATOM   2199 2HD2 ASN A 231     -44.502  -6.407  61.261  1.00  0.00     0.159 HD
ATOM   2200  OD1 ASN A 231     -41.579  -5.723  60.245  1.00 50.66    -0.273 OA
ATOM   2201  N   LEU A 232     -41.227 -10.945  60.974  1.00 49.63    -0.338 N 
ATOM   2202  HN  LEU A 232     -42.053 -11.073  60.390  1.00  0.00     0.164 HD
ATOM   2203  CA  LEU A 232     -40.612 -12.097  61.623  1.00 48.70     0.159 C 
ATOM   2204  C   LEU A 232     -39.264 -12.426  60.994  1.00 52.11     0.251 C 
ATOM   2205  O   LEU A 232     -38.316 -12.795  61.698  1.00 54.99    -0.271 OA
ATOM   2206  CB  LEU A 232     -41.549 -13.301  61.548  1.00 51.82     0.032 C 
ATOM   2207  CG  LEU A 232     -42.559 -13.437  62.687  1.00 55.80     0.002 C 
ATOM   2208  CD1 LEU A 232     -43.533 -14.565  62.395  1.00 56.78     0.000 C 
ATOM   2209  CD2 LEU A 232     -41.847 -13.667  64.011  1.00 49.80     0.000 C 
ATOM   2210  N   VAL A 233     -39.159 -12.300  59.671  1.00 47.57    -0.338 N 
ATOM   2211  HN  VAL A 233     -39.975 -12.032  59.121  1.00  0.00     0.164 HD
ATOM   2212  CA  VAL A 233     -37.885 -12.543  59.004  1.00 49.29     0.159 C 
ATOM   2213  C   VAL A 233     -36.951 -11.348  59.171  1.00 48.75     0.251 C 
ATOM   2214  O   VAL A 233     -35.729 -11.520  59.265  1.00 48.98    -0.271 OA
ATOM   2215  CB  VAL A 233     -38.125 -12.883  57.522  1.00 52.84     0.029 C 
ATOM   2216  CG1 VAL A 233     -36.807 -13.088  56.787  1.00 49.34     0.002 C 
ATOM   2217  CG2 VAL A 233     -38.999 -14.126  57.403  1.00 53.66     0.002 C 
ATOM   2218  N   ALA A 234     -37.500 -10.132  59.226  1.00 49.49    -0.338 N 
ATOM   2219  HN  ALA A 234     -38.511 -10.029  59.135  1.00  0.00     0.164 HD
ATOM   2220  CA  ALA A 234     -36.667  -8.948  59.415  1.00 48.78     0.159 C 
ATOM   2221  C   ALA A 234     -35.919  -9.004  60.740  1.00 48.06     0.251 C 
ATOM   2222  O   ALA A 234     -34.751  -8.606  60.820  1.00 46.96    -0.271 OA
ATOM   2223  CB  ALA A 234     -37.525  -7.685  59.339  1.00 47.20     0.034 C 
ATOM   2224  N   MET A 235     -36.577  -9.500  61.790  1.00 53.09    -0.337 N 
ATOM   2225  HN  MET A 235     -37.542  -9.813  61.679  1.00  0.00     0.164 HD
ATOM   2226  CA  MET A 235     -35.932  -9.600  63.095  1.00 50.77     0.160 C 
ATOM   2227  C   MET A 235     -34.744 -10.553  63.055  1.00 53.71     0.251 C 
ATOM   2228  O   MET A 235     -33.695 -10.274  63.648  1.00 54.72    -0.271 OA
ATOM   2229  CB  MET A 235     -36.949 -10.056  64.140  1.00 54.36     0.043 C 
ATOM   2230  CG  MET A 235     -37.515  -8.935  64.990  1.00 65.22     0.060 C 
ATOM   2231  SD  MET A 235     -38.577  -9.563  66.304  1.00 92.29    -0.139 SA
ATOM   2232  CE  MET A 235     -40.106  -8.702  65.946  1.00 69.89     0.069 C 
ATOM   2233  N   LYS A 236     -34.886 -11.682  62.357  1.00 54.00    -0.338 N 
ATOM   2234  HN  LYS A 236     -35.752 -11.857  61.847  1.00  0.00     0.164 HD
ATOM   2235  CA  LYS A 236     -33.811 -12.668  62.319  1.00 53.46     0.159 C 
ATOM   2236  C   LYS A 236     -32.583 -12.138  61.589  1.00 54.33     0.251 C 
ATOM   2237  O   LYS A 236     -31.460 -12.570  61.876  1.00 56.97    -0.271 OA
ATOM   2238  CB  LYS A 236     -34.312 -13.960  61.667  1.00 52.33     0.032 C 
ATOM   2239  CG  LYS A 236     -33.318 -15.117  61.703  1.00 66.99     0.004 C 
ATOM   2240  CD  LYS A 236     -33.097 -15.706  60.313  1.00 65.19     0.032 C 
ATOM   2241  CE  LYS A 236     -32.127 -16.881  60.349  1.00 68.35     0.206 C 
ATOM   2242  NZ  LYS A 236     -30.743 -16.469  59.985  1.00 64.44    -0.064 N 
ATOM   2243  HZ1 LYS A 236     -30.094 -17.255  60.009  1.00  0.00     0.275 HD
ATOM   2244  HZ2 LYS A 236     -30.418 -15.701  60.573  1.00  0.00     0.275 HD
ATOM   2245  HZ3 LYS A 236     -30.722 -15.998  59.080  1.00  0.00     0.275 HD
ATOM   2246  N   TYR A 237     -32.767 -11.194  60.664  1.00 51.79    -0.337 N 
ATOM   2247  HN  TYR A 237     -33.712 -10.851  60.495  1.00  0.00     0.164 HD
ATOM   2248  CA  TYR A 237     -31.669 -10.635  59.886  1.00 48.40     0.164 C 
ATOM   2249  C   TYR A 237     -31.263  -9.241  60.357  1.00 44.56     0.251 C 
ATOM   2250  O   TYR A 237     -30.594  -8.514  59.614  1.00 45.99    -0.271 OA
ATOM   2251  CB  TYR A 237     -32.038 -10.611  58.403  1.00 47.49     0.058 C 
ATOM   2252  CG  TYR A 237     -32.070 -11.986  57.776  1.00 48.61    -0.020 A 
ATOM   2253  CD1 TYR A 237     -33.236 -12.740  57.768  1.00 49.28    -0.002 A 
ATOM   2254  CD2 TYR A 237     -30.932 -12.533  57.198  1.00 45.03    -0.002 A 
ATOM   2255  CE1 TYR A 237     -33.270 -13.999  57.199  1.00 53.32     0.024 A 
ATOM   2256  CE2 TYR A 237     -30.957 -13.791  56.625  1.00 55.42     0.024 A 
ATOM   2257  CZ  TYR A 237     -32.127 -14.520  56.630  1.00 53.48     0.089 A 
ATOM   2258  OH  TYR A 237     -32.156 -15.773  56.063  1.00 58.56    -0.359 OA
ATOM   2259  HH  TYR A 237     -31.369 -16.132  55.671  1.00  0.00     0.217 HD
ATOM   2260  N   ASN A 238     -31.656  -8.860  61.574  1.00 41.96    -0.337 N 
ATOM   2261  HN  ASN A 238     -32.257  -9.487  62.109  1.00  0.00     0.164 HD
ATOM   2262  CA  ASN A 238     -31.266  -7.584  62.179  1.00 43.69     0.169 C 
ATOM   2263  C   ASN A 238     -31.781  -6.395  61.371  1.00 41.81     0.251 C 
ATOM   2264  O   ASN A 238     -31.085  -5.395  61.183  1.00 40.35    -0.271 OA
ATOM   2265  CB  ASN A 238     -29.751  -7.495  62.368  1.00 43.88     0.119 C 
ATOM   2266  CG  ASN A 238     -29.368  -6.690  63.590  1.00 56.10     0.230 C 
ATOM   2267  ND2 ASN A 238     -28.183  -6.090  63.558  1.00 54.88    -0.369 N 
ATOM   2268 1HD2 ASN A 238     -27.553  -6.159  62.759  1.00  0.00     0.159 HD
ATOM   2269 2HD2 ASN A 238     -27.925  -5.547  64.382  1.00  0.00     0.159 HD
ATOM   2270  OD1 ASN A 238     -30.129  -6.607  64.555  1.00 62.88    -0.273 OA
ATOM   2271  N   TYR A 239     -33.010  -6.505  60.889  1.00 38.69    -0.337 N 
ATOM   2272  HN  TYR A 239     -33.493  -7.399  60.978  1.00  0.00     0.164 HD
ATOM   2273  CA  TYR A 239     -33.696  -5.402  60.238  1.00 39.32     0.164 C 
ATOM   2274  C   TYR A 239     -34.708  -4.804  61.204  1.00 38.51     0.251 C 
ATOM   2275  O   TYR A 239     -35.294  -5.508  62.030  1.00 38.54    -0.271 OA
ATOM   2276  CB  TYR A 239     -34.407  -5.865  58.964  1.00 31.86     0.058 C 
ATOM   2277  CG  TYR A 239     -33.535  -5.896  57.729  1.00 33.37    -0.020 A 
ATOM   2278  CD1 TYR A 239     -32.333  -6.591  57.718  1.00 34.93    -0.002 A 
ATOM   2279  CD2 TYR A 239     -33.919  -5.231  56.571  1.00 30.17    -0.002 A 
ATOM   2280  CE1 TYR A 239     -31.537  -6.622  56.588  1.00 32.29     0.024 A 
ATOM   2281  CE2 TYR A 239     -33.131  -5.258  55.437  1.00 29.18     0.024 A 
ATOM   2282  CZ  TYR A 239     -31.942  -5.955  55.450  1.00 37.65     0.089 A 
ATOM   2283  OH  TYR A 239     -31.156  -5.980  54.321  1.00 36.69    -0.359 OA
ATOM   2284  HH  TYR A 239     -31.435  -5.521  53.538  1.00  0.00     0.217 HD
ATOM   2285  N   GLU A 240     -34.902  -3.493  61.101  1.00 39.06    -0.337 N 
ATOM   2286  HN  GLU A 240     -34.334  -2.942  60.458  1.00  0.00     0.164 HD
ATOM   2287  CA  GLU A 240     -35.923  -2.847  61.905  1.00 42.92     0.160 C 
ATOM   2288  C   GLU A 240     -37.303  -3.353  61.489  1.00 41.12     0.254 C 
ATOM   2289  O   GLU A 240     -37.515  -3.716  60.328  1.00 45.06    -0.270 OA
ATOM   2290  CB  GLU A 240     -35.855  -1.332  61.747  1.00 44.20     0.043 C 
ATOM   2291  CG  GLU A 240     -34.535  -0.722  62.160  1.00 48.78     0.100 C 
ATOM   2292  CD  GLU A 240     -34.580   0.793  62.139  1.00 56.14     0.185 C 
ATOM   2293  OE1 GLU A 240     -35.333   1.354  61.314  1.00 60.07    -0.647 OA
ATOM   2294  OE2 GLU A 240     -33.873   1.420  62.955  1.00 63.46    -0.647 OA
ATOM   2295  N   PRO A 241     -38.256  -3.403  62.417  1.00 48.67    -0.312 N 
ATOM   2296  CA  PRO A 241     -39.609  -3.826  62.045  1.00 45.16     0.163 C 
ATOM   2297  C   PRO A 241     -40.261  -2.817  61.115  1.00 45.46     0.251 C 
ATOM   2298  O   PRO A 241     -40.108  -1.604  61.275  1.00 48.99    -0.271 OA
ATOM   2299  CB  PRO A 241     -40.343  -3.910  63.389  1.00 48.53     0.034 C 
ATOM   2300  CG  PRO A 241     -39.568  -3.015  64.300  1.00 52.68     0.027 C 
ATOM   2301  CD  PRO A 241     -38.137  -3.135  63.861  1.00 44.90     0.105 C 
ATOM   2302  N   LEU A 242     -40.978  -3.331  60.123  1.00 49.77    -0.338 N 
ATOM   2303  HN  LEU A 242     -41.014  -4.344  60.009  1.00  0.00     0.164 HD
ATOM   2304  CA  LEU A 242     -41.714  -2.487  59.195  1.00 48.66     0.159 C 
ATOM   2305  C   LEU A 242     -43.091  -2.192  59.772  1.00 47.98     0.251 C 
ATOM   2306  O   LEU A 242     -43.812  -3.109  60.177  1.00 49.29    -0.271 OA
ATOM   2307  CB  LEU A 242     -41.839  -3.156  57.826  1.00 47.55     0.032 C 
ATOM   2308  CG  LEU A 242     -42.186  -2.204  56.680  1.00 47.82     0.002 C 
ATOM   2309  CD1 LEU A 242     -40.977  -1.372  56.284  1.00 40.91     0.000 C 
ATOM   2310  CD2 LEU A 242     -42.720  -2.974  55.489  1.00 44.30     0.000 C 
ATOM   2311  N   THR A 243     -43.443  -0.915  59.819  1.00 48.55    -0.336 N 
ATOM   2312  HN  THR A 243     -42.794  -0.215  59.458  1.00  0.00     0.164 HD
ATOM   2313  CA  THR A 243     -44.714  -0.471  60.363  1.00 49.68     0.186 C 
ATOM   2314  C   THR A 243     -45.681  -0.123  59.238  1.00 49.80     0.253 C 
ATOM   2315  O   THR A 243     -45.304  -0.004  58.070  1.00 48.81    -0.270 OA
ATOM   2316  CB  THR A 243     -44.514   0.741  61.276  1.00 48.11     0.140 C 
ATOM   2317  CG2 THR A 243     -43.557   0.402  62.407  1.00 46.82     0.034 C 
ATOM   2318  OG1 THR A 243     -43.978   1.827  60.510  1.00 54.05    -0.382 OA
ATOM   2319  HG1 THR A 243     -44.576   2.039  59.803  1.00  0.00     0.210 HD
ATOM   2320  N   GLN A 244     -46.952   0.042  59.611  1.00 51.94    -0.337 N 
ATOM   2321  HN  GLN A 244     -47.230  -0.155  60.573  1.00  0.00     0.164 HD
ATOM   2322  CA  GLN A 244     -47.945   0.503  58.647  1.00 52.11     0.160 C 
ATOM   2323  C   GLN A 244     -47.622   1.905  58.148  1.00 51.32     0.251 C 
ATOM   2324  O   GLN A 244     -47.933   2.243  56.999  1.00 48.72    -0.271 OA
ATOM   2325  CB  GLN A 244     -49.340   0.468  59.273  1.00 50.87     0.042 C 
ATOM   2326  CG  GLN A 244     -50.468   0.676  58.278  1.00 53.84     0.090 C 
ATOM   2327  CD  GLN A 244     -50.538  -0.430  57.244  1.00 56.20     0.227 C 
ATOM   2328  NE2 GLN A 244     -50.845  -0.063  56.005  1.00 58.53    -0.369 N 
ATOM   2329 1HE2 GLN A 244     -51.026   0.907  55.747  1.00  0.00     0.159 HD
ATOM   2330 2HE2 GLN A 244     -50.892  -0.807  55.309  1.00  0.00     0.159 HD
ATOM   2331  OE1 GLN A 244     -50.320  -1.600  57.555  1.00 58.17    -0.273 OA
ATOM   2332  N   ASP A 245     -46.993   2.729  58.991  1.00 46.05    -0.337 N 
ATOM   2333  HN  ASP A 245     -46.780   2.416  59.938  1.00  0.00     0.164 HD
ATOM   2334  CA  ASP A 245     -46.608   4.073  58.570  1.00 47.22     0.170 C 
ATOM   2335  C   ASP A 245     -45.507   4.027  57.517  1.00 48.76     0.252 C 
ATOM   2336  O   ASP A 245     -45.471   4.870  56.612  1.00 47.21    -0.271 OA
ATOM   2337  CB  ASP A 245     -46.163   4.891  59.784  1.00 53.34     0.129 C 
ATOM   2338  CG  ASP A 245     -45.617   6.252  59.402  1.00 59.15     0.188 C 
ATOM   2339  OD1 ASP A 245     -46.221   6.913  58.528  1.00 56.28    -0.647 OA
ATOM   2340  OD2 ASP A 245     -44.585   6.663  59.975  1.00 66.63    -0.647 OA
ATOM   2341  N   HIS A 246     -44.597   3.055  57.622  1.00 46.21    -0.337 N 
ATOM   2342  HN  HIS A 246     -44.618   2.426  58.425  1.00  0.00     0.164 HD
ATOM   2343  CA  HIS A 246     -43.573   2.886  56.596  1.00 44.74     0.165 C 
ATOM   2344  C   HIS A 246     -44.199   2.533  55.254  1.00 48.90     0.251 C 
ATOM   2345  O   HIS A 246     -43.789   3.055  54.209  1.00 45.87    -0.271 OA
ATOM   2346  CB  HIS A 246     -42.577   1.804  57.017  1.00 45.22     0.077 C 
ATOM   2347  CG  HIS A 246     -41.759   2.161  58.219  1.00 48.51     0.054 A 
ATOM   2348  CD2 HIS A 246     -41.286   3.353  58.655  1.00 46.54     0.086 A 
ATOM   2349  ND1 HIS A 246     -41.328   1.222  59.131  1.00 48.67    -0.340 N 
ATOM   2350  HD1 HIS A 246     -41.520   0.221  59.082  1.00  0.00     0.167 HD
ATOM   2351  CE1 HIS A 246     -40.628   1.819  60.079  1.00 49.06     0.151 A 
ATOM   2352  NE2 HIS A 246     -40.587   3.112  59.814  1.00 50.67    -0.336 N 
ATOM   2353  HE2 HIS A 246     -40.113   3.818  60.378  1.00  0.00     0.168 HD
ATOM   2354  N   VAL A 247     -45.196   1.646  55.264  1.00 47.49    -0.338 N 
ATOM   2355  HN  VAL A 247     -45.470   1.208  56.143  1.00  0.00     0.164 HD
ATOM   2356  CA  VAL A 247     -45.899   1.294  54.035  1.00 48.30     0.159 C 
ATOM   2357  C   VAL A 247     -46.559   2.527  53.430  1.00 47.59     0.251 C 
ATOM   2358  O   VAL A 247     -46.516   2.737  52.211  1.00 46.23    -0.271 OA
ATOM   2359  CB  VAL A 247     -46.920   0.176  54.313  1.00 47.15     0.029 C 
ATOM   2360  CG1 VAL A 247     -47.768  -0.096  53.081  1.00 51.15     0.002 C 
ATOM   2361  CG2 VAL A 247     -46.205  -1.085  54.769  1.00 49.31     0.002 C 
ATOM   2362  N   ASP A 248     -47.163   3.370  54.270  1.00 47.80    -0.337 N 
ATOM   2363  HN  ASP A 248     -47.190   3.158  55.267  1.00  0.00     0.164 HD
ATOM   2364  CA  ASP A 248     -47.785   4.593  53.772  1.00 52.24     0.170 C 
ATOM   2365  C   ASP A 248     -46.749   5.528  53.161  1.00 50.68     0.252 C 
ATOM   2366  O   ASP A 248     -47.008   6.170  52.136  1.00 47.21    -0.271 OA
ATOM   2367  CB  ASP A 248     -48.540   5.294  54.903  1.00 55.56     0.129 C 
ATOM   2368  CG  ASP A 248     -49.734   4.495  55.392  1.00 57.55     0.188 C 
ATOM   2369  OD1 ASP A 248     -50.013   3.421  54.818  1.00 61.03    -0.647 OA
ATOM   2370  OD2 ASP A 248     -50.390   4.940  56.357  1.00 65.42    -0.647 OA
ATOM   2371  N   ILE A 249     -45.568   5.618  53.778  1.00 45.81    -0.338 N 
ATOM   2372  HN  ILE A 249     -45.401   5.079  54.628  1.00  0.00     0.164 HD
ATOM   2373  CA  ILE A 249     -44.514   6.478  53.250  1.00 44.32     0.159 C 
ATOM   2374  C   ILE A 249     -44.045   5.973  51.890  1.00 40.82     0.251 C 
ATOM   2375  O   ILE A 249     -43.728   6.763  50.993  1.00 42.20    -0.271 OA
ATOM   2376  CB  ILE A 249     -43.355   6.575  54.260  1.00 46.95     0.029 C 
ATOM   2377  CG1 ILE A 249     -43.791   7.378  55.487  1.00 50.40     0.002 C 
ATOM   2378  CG2 ILE A 249     -42.131   7.215  53.627  1.00 45.42     0.002 C 
ATOM   2379  CD1 ILE A 249     -42.835   7.277  56.655  1.00 51.56     0.000 C 
ATOM   2380  N   LEU A 250     -44.012   4.655  51.706  1.00 42.82    -0.338 N 
ATOM   2381  HN  LEU A 250     -44.257   4.039  52.481  1.00  0.00     0.164 HD
ATOM   2382  CA  LEU A 250     -43.634   4.070  50.425  1.00 40.40     0.159 C 
ATOM   2383  C   LEU A 250     -44.757   4.122  49.395  1.00 45.16     0.251 C 
ATOM   2384  O   LEU A 250     -44.560   3.659  48.266  1.00 40.12    -0.271 OA
ATOM   2385  CB  LEU A 250     -43.182   2.623  50.626  1.00 38.13     0.032 C 
ATOM   2386  CG  LEU A 250     -41.894   2.428  51.430  1.00 37.91     0.002 C 
ATOM   2387  CD1 LEU A 250     -41.745   0.975  51.840  1.00 35.47     0.000 C 
ATOM   2388  CD2 LEU A 250     -40.684   2.891  50.633  1.00 33.20     0.000 C 
ATOM   2389  N   GLY A 251     -45.913   4.676  49.757  1.00 46.10    -0.336 N 
ATOM   2390  HN  GLY A 251     -45.994   5.055  50.701  1.00  0.00     0.164 HD
ATOM   2391  CA  GLY A 251     -47.058   4.768  48.881  1.00 44.24     0.189 C 
ATOM   2392  C   GLY A 251     -46.768   5.358  47.513  1.00 44.83     0.257 C 
ATOM   2393  O   GLY A 251     -47.037   4.731  46.483  1.00 46.65    -0.270 OA
ATOM   2394  N   PRO A 252     -46.237   6.586  47.471  1.00 41.54    -0.312 N 
ATOM   2395  CA  PRO A 252     -45.919   7.194  46.166  1.00 41.76     0.163 C 
ATOM   2396  C   PRO A 252     -45.034   6.326  45.286  1.00 46.39     0.251 C 
ATOM   2397  O   PRO A 252     -45.296   6.209  44.082  1.00 45.32    -0.271 OA
ATOM   2398  CB  PRO A 252     -45.229   8.505  46.559  1.00 38.53     0.034 C 
ATOM   2399  CG  PRO A 252     -45.837   8.856  47.869  1.00 44.51     0.027 C 
ATOM   2400  CD  PRO A 252     -46.080   7.549  48.577  1.00 44.54     0.105 C 
ATOM   2401  N   LEU A 253     -43.999   5.703  45.853  1.00 43.00    -0.338 N 
ATOM   2402  HN  LEU A 253     -43.785   5.863  46.837  1.00  0.00     0.164 HD
ATOM   2403  CA  LEU A 253     -43.173   4.793  45.065  1.00 42.82     0.159 C 
ATOM   2404  C   LEU A 253     -43.956   3.553  44.652  1.00 44.30     0.251 C 
ATOM   2405  O   LEU A 253     -43.738   3.009  43.563  1.00 40.02    -0.271 OA
ATOM   2406  CB  LEU A 253     -41.924   4.400  45.852  1.00 41.17     0.032 C 
ATOM   2407  CG  LEU A 253     -40.988   5.560  46.195  1.00 39.11     0.002 C 
ATOM   2408  CD1 LEU A 253     -39.780   5.076  46.977  1.00 35.23     0.000 C 
ATOM   2409  CD2 LEU A 253     -40.558   6.281  44.927  1.00 40.54     0.000 C 
ATOM   2410  N   SER A 254     -44.864   3.089  45.514  1.00 44.82    -0.336 N 
ATOM   2411  HN  SER A 254     -44.974   3.537  46.424  1.00  0.00     0.164 HD
ATOM   2412  CA  SER A 254     -45.700   1.946  45.164  1.00 42.28     0.189 C 
ATOM   2413  C   SER A 254     -46.599   2.262  43.976  1.00 45.82     0.254 C 
ATOM   2414  O   SER A 254     -46.779   1.426  43.084  1.00 46.50    -0.270 OA
ATOM   2415  CB  SER A 254     -46.540   1.522  46.368  1.00 43.12     0.169 C 
ATOM   2416  OG  SER A 254     -47.112   0.242  46.161  1.00 47.94    -0.380 OA
ATOM   2417  HG  SER A 254     -47.634  -0.022  46.910  1.00  0.00     0.211 HD
ATOM   2418  N   ALA A 255     -47.173   3.465  43.946  1.00 43.38    -0.337 N 
ATOM   2419  HN  ALA A 255     -46.976   4.136  44.688  1.00  0.00     0.164 HD
ATOM   2420  CA  ALA A 255     -48.080   3.832  42.862  1.00 50.75     0.159 C 
ATOM   2421  C   ALA A 255     -47.334   4.000  41.546  1.00 50.11     0.251 C 
ATOM   2422  O   ALA A 255     -47.790   3.519  40.502  1.00 55.37    -0.271 OA
ATOM   2423  CB  ALA A 255     -48.831   5.117  43.218  1.00 39.58     0.034 C 
ATOM   2424  N   GLN A 256     -46.184   4.676  41.576  1.00 51.88    -0.338 N 
ATOM   2425  HN  GLN A 256     -45.815   5.004  42.469  1.00  0.00     0.164 HD
ATOM   2426  CA  GLN A 256     -45.448   4.952  40.347  1.00 48.60     0.160 C 
ATOM   2427  C   GLN A 256     -44.941   3.670  39.696  1.00 47.52     0.251 C 
ATOM   2428  O   GLN A 256     -44.903   3.564  38.465  1.00 54.23    -0.271 OA
ATOM   2429  CB  GLN A 256     -44.288   5.903  40.641  1.00 47.67     0.042 C 
ATOM   2430  CG  GLN A 256     -43.342   6.114  39.474  1.00 51.00     0.090 C 
ATOM   2431  CD  GLN A 256     -42.167   6.996  39.833  1.00 59.51     0.227 C 
ATOM   2432  NE2 GLN A 256     -41.200   7.091  38.927  1.00 56.99    -0.369 N 
ATOM   2433 1HE2 GLN A 256     -40.408   7.686  39.169  1.00  0.00     0.159 HD
ATOM   2434 2HE2 GLN A 256     -41.235   6.605  38.031  1.00  0.00     0.159 HD
ATOM   2435  OE1 GLN A 256     -42.125   7.583  40.914  1.00 64.03    -0.273 OA
ATOM   2436  N   THR A 257     -44.553   2.683  40.502  1.00 41.70    -0.336 N 
ATOM   2437  HN  THR A 257     -44.635   2.798  41.512  1.00  0.00     0.164 HD
ATOM   2438  CA  THR A 257     -44.013   1.441  39.963  1.00 44.99     0.186 C 
ATOM   2439  C   THR A 257     -45.072   0.371  39.731  1.00 40.51     0.253 C 
ATOM   2440  O   THR A 257     -44.798  -0.605  39.026  1.00 41.29    -0.270 OA
ATOM   2441  CB  THR A 257     -42.939   0.877  40.899  1.00 43.66     0.140 C 
ATOM   2442  CG2 THR A 257     -41.851   1.910  41.142  1.00 43.61     0.034 C 
ATOM   2443  OG1 THR A 257     -43.537   0.515  42.150  1.00 42.15    -0.382 OA
ATOM   2444  HG1 THR A 257     -44.217  -0.131  41.998  1.00  0.00     0.210 HD
ATOM   2445  N   GLY A 258     -46.263   0.525  40.303  1.00 42.01    -0.336 N 
ATOM   2446  HN  GLY A 258     -46.477   1.384  40.810  1.00  0.00     0.164 HD
ATOM   2447  CA  GLY A 258     -47.257  -0.524  40.207  1.00 41.59     0.189 C 
ATOM   2448  C   GLY A 258     -46.927  -1.771  40.992  1.00 48.41     0.253 C 
ATOM   2449  O   GLY A 258     -47.480  -2.836  40.706  1.00 50.72    -0.270 OA
ATOM   2450  N   ILE A 259     -46.033  -1.674  41.973  1.00 41.93    -0.337 N 
ATOM   2451  HN  ILE A 259     -45.599  -0.767  42.147  1.00  0.00     0.164 HD
ATOM   2452  CA  ILE A 259     -45.644  -2.802  42.811  1.00 44.08     0.159 C 
ATOM   2453  C   ILE A 259     -46.067  -2.490  44.238  1.00 47.35     0.251 C 
ATOM   2454  O   ILE A 259     -45.601  -1.507  44.830  1.00 43.94    -0.271 OA
ATOM   2455  CB  ILE A 259     -44.135  -3.077  42.732  1.00 47.10     0.029 C 
ATOM   2456  CG1 ILE A 259     -43.746  -3.488  41.312  1.00 45.86     0.002 C 
ATOM   2457  CG2 ILE A 259     -43.732  -4.149  43.736  1.00 42.78     0.002 C 
ATOM   2458  CD1 ILE A 259     -42.282  -3.312  41.015  1.00 46.49     0.000 C 
ATOM   2459  N   ALA A 260     -46.953  -3.319  44.786  1.00 42.53    -0.338 N 
ATOM   2460  HN  ALA A 260     -47.313  -4.103  44.241  1.00  0.00     0.164 HD
ATOM   2461  CA  ALA A 260     -47.414  -3.121  46.153  1.00 47.20     0.159 C 
ATOM   2462  C   ALA A 260     -46.257  -3.275  47.133  1.00 41.68     0.251 C 
ATOM   2463  O   ALA A 260     -45.310  -4.031  46.898  1.00 42.37    -0.271 OA
ATOM   2464  CB  ALA A 260     -48.527  -4.115  46.491  1.00 46.83     0.034 C 
ATOM   2465  N   VAL A 261     -46.343  -2.538  48.245  1.00 45.87    -0.338 N 
ATOM   2466  HN  VAL A 261     -47.169  -1.962  48.404  1.00  0.00     0.164 HD
ATOM   2467  CA  VAL A 261     -45.269  -2.547  49.236  1.00 39.93     0.159 C 
ATOM   2468  C   VAL A 261     -45.037  -3.957  49.762  1.00 40.73     0.251 C 
ATOM   2469  O   VAL A 261     -43.891  -4.409  49.885  1.00 40.24    -0.271 OA
ATOM   2470  CB  VAL A 261     -45.586  -1.561  50.377  1.00 44.41     0.029 C 
ATOM   2471  CG1 VAL A 261     -44.545  -1.670  51.478  1.00 36.99     0.002 C 
ATOM   2472  CG2 VAL A 261     -45.656  -0.135  49.845  1.00 39.57     0.002 C 
ATOM   2473  N   LEU A 262     -46.115  -4.681  50.067  1.00 41.46    -0.338 N 
ATOM   2474  HN  LEU A 262     -47.047  -4.286  49.940  1.00  0.00     0.164 HD
ATOM   2475  CA  LEU A 262     -45.963  -6.036  50.581  1.00 39.77     0.159 C 
ATOM   2476  C   LEU A 262     -45.454  -7.002  49.517  1.00 41.77     0.251 C 
ATOM   2477  O   LEU A 262     -44.885  -8.041  49.865  1.00 41.72    -0.271 OA
ATOM   2478  CB  LEU A 262     -47.287  -6.526  51.165  1.00 46.31     0.032 C 
ATOM   2479  CG  LEU A 262     -47.726  -5.780  52.431  1.00 46.16     0.002 C 
ATOM   2480  CD1 LEU A 262     -49.050  -6.315  52.948  1.00 44.70     0.000 C 
ATOM   2481  CD2 LEU A 262     -46.652  -5.860  53.512  1.00 45.04     0.000 C 
ATOM   2482  N   ASP A 263     -45.642  -6.684  48.234  1.00 41.07    -0.337 N 
ATOM   2483  HN  ASP A 263     -46.250  -5.904  47.985  1.00  0.00     0.164 HD
ATOM   2484  CA  ASP A 263     -44.977  -7.453  47.188  1.00 42.40     0.170 C 
ATOM   2485  C   ASP A 263     -43.474  -7.202  47.206  1.00 40.58     0.252 C 
ATOM   2486  O   ASP A 263     -42.678  -8.133  47.037  1.00 38.52    -0.271 OA
ATOM   2487  CB  ASP A 263     -45.565  -7.105  45.820  1.00 46.72     0.129 C 
ATOM   2488  CG  ASP A 263     -46.999  -7.576  45.665  1.00 54.78     0.188 C 
ATOM   2489  OD1 ASP A 263     -47.617  -7.951  46.683  1.00 48.94    -0.647 OA
ATOM   2490  OD2 ASP A 263     -47.511  -7.566  44.523  1.00 55.84    -0.647 OA
ATOM   2491  N   MET A 264     -43.070  -5.947  47.416  1.00 41.81    -0.337 N 
ATOM   2492  HN  MET A 264     -43.761  -5.203  47.507  1.00  0.00     0.164 HD
ATOM   2493  CA  MET A 264     -41.651  -5.630  47.516  1.00 42.41     0.160 C 
ATOM   2494  C   MET A 264     -41.029  -6.243  48.763  1.00 38.99     0.251 C 
ATOM   2495  O   MET A 264     -39.869  -6.667  48.730  1.00 40.46    -0.271 OA
ATOM   2496  CB  MET A 264     -41.450  -4.114  47.509  1.00 37.27     0.043 C 
ATOM   2497  CG  MET A 264     -40.023  -3.688  47.228  1.00 43.37     0.060 C 
ATOM   2498  SD  MET A 264     -39.470  -4.206  45.590  1.00 43.61    -0.139 SA
ATOM   2499  CE  MET A 264     -39.984  -2.812  44.593  1.00 38.90     0.069 C 
ATOM   2500  N   CYS A 265     -41.778  -6.303  49.867  1.00 37.17    -0.337 N 
ATOM   2501  HN  CYS A 265     -42.710  -5.888  49.874  1.00  0.00     0.164 HD
ATOM   2502  CA  CYS A 265     -41.263  -6.963  51.064  1.00 36.70     0.171 C 
ATOM   2503  C   CYS A 265     -41.013  -8.444  50.811  1.00 39.05     0.252 C 
ATOM   2504  O   CYS A 265     -40.025  -9.006  51.298  1.00 37.42    -0.271 OA
ATOM   2505  CB  CYS A 265     -42.235  -6.776  52.226  1.00 40.56     0.100 C 
ATOM   2506  SG  CYS A 265     -42.459  -5.056  52.709  1.00 48.05    -0.080 SA
ATOM   2507  N   ALA A 266     -41.900  -9.092  50.049  1.00 40.30    -0.337 N 
ATOM   2508  HN  ALA A 266     -42.733  -8.607  49.717  1.00  0.00     0.164 HD
ATOM   2509  CA  ALA A 266     -41.683 -10.489  49.690  1.00 41.32     0.159 C 
ATOM   2510  C   ALA A 266     -40.419 -10.654  48.859  1.00 40.09     0.251 C 
ATOM   2511  O   ALA A 266     -39.744 -11.685  48.953  1.00 48.12    -0.271 OA
ATOM   2512  CB  ALA A 266     -42.895 -11.030  48.932  1.00 48.56     0.034 C 
ATOM   2513  N   SER A 267     -40.084  -9.652  48.043  1.00 41.65    -0.336 N 
ATOM   2514  HN  SER A 267     -40.715  -8.859  47.931  1.00  0.00     0.164 HD
ATOM   2515  CA  SER A 267     -38.823  -9.681  47.310  1.00 44.36     0.189 C 
ATOM   2516  C   SER A 267     -37.637  -9.488  48.246  1.00 40.36     0.254 C 
ATOM   2517  O   SER A 267     -36.599 -10.141  48.085  1.00 41.05    -0.270 OA
ATOM   2518  CB  SER A 267     -38.823  -8.605  46.221  1.00 37.84     0.169 C 
ATOM   2519  OG  SER A 267     -39.803  -8.882  45.238  1.00 48.62    -0.380 OA
ATOM   2520  HG  SER A 267     -39.803  -8.214  44.562  1.00  0.00     0.211 HD
ATOM   2521  N   LEU A 268     -37.768  -8.585  49.221  1.00 37.82    -0.337 N 
ATOM   2522  HN  LEU A 268     -38.620  -8.028  49.286  1.00  0.00     0.164 HD
ATOM   2523  CA  LEU A 268     -36.698  -8.391  50.193  1.00 35.58     0.159 C 
ATOM   2524  C   LEU A 268     -36.493  -9.641  51.038  1.00 36.98     0.251 C 
ATOM   2525  O   LEU A 268     -35.353 -10.004  51.352  1.00 39.16    -0.271 OA
ATOM   2526  CB  LEU A 268     -37.012  -7.184  51.076  1.00 36.40     0.032 C 
ATOM   2527  CG  LEU A 268     -36.023  -6.852  52.196  1.00 34.88     0.002 C 
ATOM   2528  CD1 LEU A 268     -34.607  -6.791  51.652  1.00 30.88     0.000 C 
ATOM   2529  CD2 LEU A 268     -36.399  -5.538  52.870  1.00 32.00     0.000 C 
ATOM   2530  N   LYS A 269     -37.583 -10.310  51.419  1.00 38.78    -0.338 N 
ATOM   2531  HN  LYS A 269     -38.507  -9.955  51.173  1.00  0.00     0.164 HD
ATOM   2532  CA  LYS A 269     -37.460 -11.546  52.185  1.00 39.70     0.159 C 
ATOM   2533  C   LYS A 269     -36.647 -12.586  51.423  1.00 42.14     0.251 C 
ATOM   2534  O   LYS A 269     -35.806 -13.278  52.008  1.00 42.60    -0.271 OA
ATOM   2535  CB  LYS A 269     -38.846 -12.090  52.526  1.00 47.35     0.032 C 
ATOM   2536  CG  LYS A 269     -38.833 -13.461  53.181  1.00 52.52     0.004 C 
ATOM   2537  CD  LYS A 269     -40.243 -14.003  53.341  1.00 55.58     0.032 C 
ATOM   2538  CE  LYS A 269     -41.159 -12.972  53.982  1.00 53.92     0.206 C 
ATOM   2539  NZ  LYS A 269     -42.560 -13.462  54.089  1.00 58.28    -0.064 N 
ATOM   2540  HZ1 LYS A 269     -43.174 -12.771  54.519  1.00  0.00     0.275 HD
ATOM   2541  HZ2 LYS A 269     -42.604 -14.354  54.582  1.00  0.00     0.275 HD
ATOM   2542  HZ3 LYS A 269     -42.918 -13.762  53.182  1.00  0.00     0.275 HD
ATOM   2543  N   GLU A 270     -36.872 -12.698  50.112  1.00 44.66    -0.338 N 
ATOM   2544  HN  GLU A 270     -37.580 -12.115  49.666  1.00  0.00     0.164 HD
ATOM   2545  CA  GLU A 270     -36.107 -13.652  49.315  1.00 47.46     0.160 C 
ATOM   2546  C   GLU A 270     -34.653 -13.217  49.176  1.00 45.05     0.251 C 
ATOM   2547  O   GLU A 270     -33.745 -14.055  49.208  1.00 46.54    -0.271 OA
ATOM   2548  CB  GLU A 270     -36.754 -13.830  47.941  1.00 47.82     0.043 C 
ATOM   2549  CG  GLU A 270     -38.116 -14.501  47.987  1.00 54.47     0.100 C 
ATOM   2550  CD  GLU A 270     -38.153 -15.678  48.947  1.00 62.72     0.185 C 
ATOM   2551  OE1 GLU A 270     -38.847 -15.581  49.982  1.00 67.11    -0.647 OA
ATOM   2552  OE2 GLU A 270     -37.488 -16.698  48.667  1.00 68.55    -0.647 OA
ATOM   2553  N   LEU A 271     -34.411 -11.913  49.023  1.00 46.10    -0.338 N 
ATOM   2554  HN  LEU A 271     -35.187 -11.258  48.926  1.00  0.00     0.164 HD
ATOM   2555  CA  LEU A 271     -33.036 -11.424  48.995  1.00 43.33     0.159 C 
ATOM   2556  C   LEU A 271     -32.336 -11.686  50.321  1.00 43.95     0.251 C 
ATOM   2557  O   LEU A 271     -31.144 -12.010  50.351  1.00 45.57    -0.271 OA
ATOM   2558  CB  LEU A 271     -33.013  -9.933  48.663  1.00 41.35     0.032 C 
ATOM   2559  CG  LEU A 271     -33.514  -9.529  47.277  1.00 42.58     0.002 C 
ATOM   2560  CD1 LEU A 271     -33.547  -8.017  47.155  1.00 38.61     0.000 C 
ATOM   2561  CD2 LEU A 271     -32.641 -10.141  46.194  1.00 47.32     0.000 C 
ATOM   2562  N   LEU A 272     -33.064 -11.552  51.432  1.00 42.71    -0.338 N 
ATOM   2563  HN  LEU A 272     -34.037 -11.253  51.368  1.00  0.00     0.164 HD
ATOM   2564  CA  LEU A 272     -32.476 -11.831  52.737  1.00 42.18     0.159 C 
ATOM   2565  C   LEU A 272     -32.186 -13.316  52.908  1.00 49.70     0.251 C 
ATOM   2566  O   LEU A 272     -31.128 -13.692  53.426  1.00 55.09    -0.271 OA
ATOM   2567  CB  LEU A 272     -33.406 -11.337  53.844  1.00 40.66     0.032 C 
ATOM   2568  CG  LEU A 272     -33.456  -9.822  54.039  1.00 41.92     0.002 C 
ATOM   2569  CD1 LEU A 272     -34.455  -9.448  55.125  1.00 36.01     0.000 C 
ATOM   2570  CD2 LEU A 272     -32.070  -9.295  54.369  1.00 45.42     0.000 C 
ATOM   2571  N   GLN A 273     -33.108 -14.177  52.472  1.00 54.31    -0.338 N 
ATOM   2572  HN  GLN A 273     -33.932 -13.829  51.982  1.00  0.00     0.164 HD
ATOM   2573  CA  GLN A 273     -32.948 -15.610  52.690  1.00 52.72     0.160 C 
ATOM   2574  C   GLN A 273     -32.013 -16.241  51.665  1.00 51.94     0.251 C 
ATOM   2575  O   GLN A 273     -31.255 -17.159  51.997  1.00 57.50    -0.271 OA
ATOM   2576  CB  GLN A 273     -34.312 -16.301  52.660  1.00 50.38     0.042 C 
ATOM   2577  CG  GLN A 273     -35.159 -16.061  53.900  1.00 46.90     0.090 C 
ATOM   2578  CD  GLN A 273     -36.610 -16.458  53.703  1.00 54.81     0.227 C 
ATOM   2579  NE2 GLN A 273     -37.333 -16.627  54.804  1.00 60.02    -0.369 N 
ATOM   2580 1HE2 GLN A 273     -38.309 -16.894  54.672  1.00  0.00     0.159 HD
ATOM   2581 2HE2 GLN A 273     -36.946 -16.501  55.739  1.00  0.00     0.159 HD
ATOM   2582  OE1 GLN A 273     -37.077 -16.610  52.574  1.00 62.16    -0.273 OA
ATOM   2583  N   ASN A 274     -32.049 -15.767  50.419  1.00 51.30    -0.337 N 
ATOM   2584  HN  ASN A 274     -32.642 -14.964  50.209  1.00  0.00     0.164 HD
ATOM   2585  CA  ASN A 274     -31.262 -16.369  49.350  1.00 56.60     0.169 C 
ATOM   2586  C   ASN A 274     -29.989 -15.603  49.022  1.00 59.43     0.251 C 
ATOM   2587  O   ASN A 274     -29.054 -16.197  48.476  1.00 63.17    -0.271 OA
ATOM   2588  CB  ASN A 274     -32.100 -16.487  48.069  1.00 55.42     0.119 C 
ATOM   2589  CG  ASN A 274     -33.171 -17.554  48.165  1.00 60.86     0.230 C 
ATOM   2590  ND2 ASN A 274     -34.229 -17.267  48.915  1.00 62.32    -0.369 N 
ATOM   2591 1HD2 ASN A 274     -34.950 -17.985  48.980  1.00  0.00     0.159 HD
ATOM   2592 2HD2 ASN A 274     -34.327 -16.381  49.411  1.00  0.00     0.159 HD
ATOM   2593  OD1 ASN A 274     -33.053 -18.623  47.566  1.00 72.31    -0.273 OA
ATOM   2594  N   GLY A 275     -29.925 -14.314  49.334  1.00 58.19    -0.336 N 
ATOM   2595  HN  GLY A 275     -30.650 -13.898  49.919  1.00  0.00     0.164 HD
ATOM   2596  CA  GLY A 275     -28.836 -13.495  48.852  1.00 57.29     0.189 C 
ATOM   2597  C   GLY A 275     -29.084 -13.055  47.422  1.00 57.04     0.253 C 
ATOM   2598  O   GLY A 275     -30.191 -13.163  46.885  1.00 59.12    -0.270 OA
ATOM   2599  N   MET A 276     -28.022 -12.553  46.792  1.00 61.45    -0.337 N 
ATOM   2600  HN  MET A 276     -27.128 -12.508  47.281  1.00  0.00     0.164 HD
ATOM   2601  CA  MET A 276     -28.108 -12.067  45.421  1.00 65.15     0.160 C 
ATOM   2602  C   MET A 276     -27.543 -13.041  44.395  1.00 69.38     0.251 C 
ATOM   2603  O   MET A 276     -27.708 -12.806  43.193  1.00 66.56    -0.271 OA
ATOM   2604  CB  MET A 276     -27.391 -10.719  45.290  1.00 62.38     0.043 C 
ATOM   2605  CG  MET A 276     -27.939  -9.645  46.208  1.00 60.23     0.060 C 
ATOM   2606  SD  MET A 276     -27.565  -7.982  45.630  1.00 66.22    -0.139 SA
ATOM   2607  CE  MET A 276     -28.067  -7.028  47.058  1.00 53.47     0.069 C 
ATOM   2608  N   ASN A 277     -26.884 -14.116  44.838  1.00 72.35    -0.337 N 
ATOM   2609  HN  ASN A 277     -26.762 -14.228  45.845  1.00  0.00     0.164 HD
ATOM   2610  CA  ASN A 277     -26.327 -15.143  43.953  1.00 71.46     0.169 C 
ATOM   2611  C   ASN A 277     -25.335 -14.559  42.949  1.00 71.46     0.251 C 
ATOM   2612  O   ASN A 277     -25.184 -15.076  41.839  1.00 73.48    -0.271 OA
ATOM   2613  CB  ASN A 277     -27.432 -15.913  43.219  1.00 71.35     0.119 C 
ATOM   2614  CG  ASN A 277     -28.507 -16.432  44.157  1.00 73.97     0.230 C 
ATOM   2615  ND2 ASN A 277     -28.161 -17.434  44.959  1.00 69.85    -0.369 N 
ATOM   2616 1HD2 ASN A 277     -27.225 -17.839  44.961  1.00  0.00     0.159 HD
ATOM   2617 2HD2 ASN A 277     -28.883 -17.783  45.589  1.00  0.00     0.159 HD
ATOM   2618  OD1 ASN A 277     -29.638 -15.942  44.155  1.00 72.94    -0.273 OA
ATOM   2619  N   GLY A 278     -24.648 -13.481  43.329  1.00 71.53    -0.336 N 
ATOM   2620  HN  GLY A 278     -24.836 -13.074  44.245  1.00  0.00     0.164 HD
ATOM   2621  CA  GLY A 278     -23.645 -12.871  42.484  1.00 67.95     0.189 C 
ATOM   2622  C   GLY A 278     -24.130 -11.730  41.615  1.00 64.75     0.253 C 
ATOM   2623  O   GLY A 278     -23.308 -11.103  40.934  1.00 67.97    -0.270 OA
ATOM   2624  N   ARG A 279     -25.428 -11.441  41.609  1.00 62.62    -0.337 N 
ATOM   2625  HN  ARG A 279     -26.069 -12.010  42.162  1.00  0.00     0.164 HD
ATOM   2626  CA  ARG A 279     -25.953 -10.330  40.831  1.00 59.12     0.159 C 
ATOM   2627  C   ARG A 279     -25.818  -9.030  41.622  1.00 55.06     0.251 C 
ATOM   2628  O   ARG A 279     -25.367  -9.011  42.771  1.00 57.43    -0.271 OA
ATOM   2629  CB  ARG A 279     -27.405 -10.594  40.440  1.00 60.33     0.034 C 
ATOM   2630  CG  ARG A 279     -27.570 -11.557  39.275  1.00 63.84     0.027 C 
ATOM   2631  CD  ARG A 279     -28.905 -12.281  39.345  1.00 68.18     0.116 C 
ATOM   2632  NE  ARG A 279     -29.119 -12.902  40.648  1.00 70.38    -0.212 N 
ATOM   2633  HE  ARG A 279     -28.546 -12.582  41.429  1.00  0.00     0.178 HD
ATOM   2634  CZ  ARG A 279     -30.012 -13.858  40.884  1.00 69.49     0.666 C 
ATOM   2635  NH1 ARG A 279     -30.783 -14.305  39.901  1.00 67.53    -0.235 N 
ATOM   2636 1HH1 ARG A 279     -30.686 -13.916  38.963  1.00  0.00     0.174 HD
ATOM   2637 2HH1 ARG A 279     -31.468 -15.039  40.082  1.00  0.00     0.174 HD
ATOM   2638  NH2 ARG A 279     -30.138 -14.364  42.103  1.00 66.89    -0.235 N 
ATOM   2639 1HH2 ARG A 279     -29.545 -14.020  42.859  1.00  0.00     0.174 HD
ATOM   2640 2HH2 ARG A 279     -30.823 -15.098  42.284  1.00  0.00     0.174 HD
ATOM   2641  N   THR A 280     -26.208  -7.921  40.997  1.00 54.65    -0.336 N 
ATOM   2642  HN  THR A 280     -26.578  -7.994  40.049  1.00  0.00     0.164 HD
ATOM   2643  CA  THR A 280     -26.125  -6.609  41.619  1.00 55.38     0.186 C 
ATOM   2644  C   THR A 280     -27.437  -5.862  41.433  1.00 48.51     0.253 C 
ATOM   2645  O   THR A 280     -28.231  -6.161  40.537  1.00 47.29    -0.270 OA
ATOM   2646  CB  THR A 280     -24.972  -5.770  41.041  1.00 52.28     0.140 C 
ATOM   2647  CG2 THR A 280     -23.630  -6.443  41.303  1.00 49.72     0.034 C 
ATOM   2648  OG1 THR A 280     -25.157  -5.605  39.630  1.00 46.41    -0.382 OA
ATOM   2649  HG1 THR A 280     -24.445  -5.087  39.273  1.00  0.00     0.210 HD
ATOM   2650  N   ILE A 281     -27.651  -4.876  42.301  1.00 43.94    -0.337 N 
ATOM   2651  HN  ILE A 281     -26.971  -4.733  43.048  1.00  0.00     0.164 HD
ATOM   2652  CA  ILE A 281     -28.807  -3.990  42.240  1.00 42.28     0.159 C 
ATOM   2653  C   ILE A 281     -28.289  -2.561  42.260  1.00 45.99     0.251 C 
ATOM   2654  O   ILE A 281     -27.655  -2.144  43.237  1.00 44.13    -0.271 OA
ATOM   2655  CB  ILE A 281     -29.783  -4.226  43.404  1.00 41.17     0.029 C 
ATOM   2656  CG1 ILE A 281     -30.396  -5.625  43.321  1.00 45.22     0.002 C 
ATOM   2657  CG2 ILE A 281     -30.870  -3.169  43.401  1.00 42.29     0.002 C 
ATOM   2658  CD1 ILE A 281     -31.291  -5.969  44.494  1.00 38.80     0.000 C 
ATOM   2659  N   LEU A 282     -28.551  -1.817  41.185  1.00 43.42    -0.338 N 
ATOM   2660  HN  LEU A 282     -29.098  -2.226  40.428  1.00  0.00     0.164 HD
ATOM   2661  CA  LEU A 282     -28.085  -0.436  41.048  1.00 45.55     0.159 C 
ATOM   2662  C   LEU A 282     -26.576  -0.340  41.260  1.00 48.49     0.251 C 
ATOM   2663  O   LEU A 282     -26.065   0.624  41.835  1.00 44.81    -0.271 OA
ATOM   2664  CB  LEU A 282     -28.837   0.496  42.002  1.00 40.88     0.032 C 
ATOM   2665  CG  LEU A 282     -30.275   0.832  41.597  1.00 38.50     0.002 C 
ATOM   2666  CD1 LEU A 282     -30.966   1.675  42.660  1.00 39.59     0.000 C 
ATOM   2667  CD2 LEU A 282     -30.302   1.538  40.250  1.00 40.18     0.000 C 
ATOM   2668  N   GLY A 283     -25.856  -1.358  40.795  1.00 49.11    -0.336 N 
ATOM   2669  HN  GLY A 283     -26.335  -2.146  40.359  1.00  0.00     0.164 HD
ATOM   2670  CA  GLY A 283     -24.411  -1.377  40.891  1.00 44.63     0.189 C 
ATOM   2671  C   GLY A 283     -23.853  -1.802  42.229  1.00 48.29     0.253 C 
ATOM   2672  O   GLY A 283     -22.637  -1.709  42.429  1.00 55.31    -0.270 OA
ATOM   2673  N   SER A 284     -24.692  -2.267  43.151  1.00 47.17    -0.335 N 
ATOM   2674  HN  SER A 284     -25.682  -2.348  42.918  1.00  0.00     0.164 HD
ATOM   2675  CA  SER A 284     -24.250  -2.664  44.480  1.00 45.29     0.189 C 
ATOM   2676  C   SER A 284     -24.533  -4.144  44.698  1.00 46.85     0.254 C 
ATOM   2677  O   SER A 284     -25.549  -4.667  44.228  1.00 44.10    -0.270 OA
ATOM   2678  CB  SER A 284     -24.943  -1.834  45.565  1.00 46.80     0.169 C 
ATOM   2679  OG  SER A 284     -24.922  -2.502  46.814  1.00 53.09    -0.380 OA
ATOM   2680  HG  SER A 284     -25.352  -1.987  47.487  1.00  0.00     0.211 HD
ATOM   2681  N   ALA A 285     -23.631  -4.814  45.413  1.00 46.79    -0.337 N 
ATOM   2682  HN  ALA A 285     -22.818  -4.313  45.770  1.00  0.00     0.164 HD
ATOM   2683  CA  ALA A 285     -23.761  -6.234  45.705  1.00 51.03     0.159 C 
ATOM   2684  C   ALA A 285     -24.338  -6.510  47.087  1.00 46.81     0.251 C 
ATOM   2685  O   ALA A 285     -24.491  -7.678  47.456  1.00 46.60    -0.271 OA
ATOM   2686  CB  ALA A 285     -22.405  -6.932  45.562  1.00 46.17     0.034 C 
ATOM   2687  N   LEU A 286     -24.649  -5.475  47.862  1.00 43.24    -0.338 N 
ATOM   2688  HN  LEU A 286     -24.368  -4.540  47.567  1.00  0.00     0.164 HD
ATOM   2689  CA  LEU A 286     -25.374  -5.626  49.114  1.00 45.94     0.159 C 
ATOM   2690  C   LEU A 286     -26.571  -4.685  49.107  1.00 45.72     0.251 C 
ATOM   2691  O   LEU A 286     -26.720  -3.837  48.223  1.00 47.35    -0.271 OA
ATOM   2692  CB  LEU A 286     -24.476  -5.369  50.336  1.00 45.82     0.032 C 
ATOM   2693  CG  LEU A 286     -23.536  -4.160  50.370  1.00 50.04     0.002 C 
ATOM   2694  CD1 LEU A 286     -24.279  -2.883  50.742  1.00 53.18     0.000 C 
ATOM   2695  CD2 LEU A 286     -22.394  -4.413  51.345  1.00 49.74     0.000 C 
ATOM   2696  N   LEU A 287     -27.435  -4.846  50.103  1.00 42.06    -0.338 N 
ATOM   2697  HN  LEU A 287     -27.228  -5.532  50.829  1.00  0.00     0.164 HD
ATOM   2698  CA  LEU A 287     -28.669  -4.075  50.192  1.00 40.38     0.159 C 
ATOM   2699  C   LEU A 287     -28.382  -2.735  50.863  1.00 39.84     0.251 C 
ATOM   2700  O   LEU A 287     -27.935  -2.695  52.013  1.00 40.12    -0.271 OA
ATOM   2701  CB  LEU A 287     -29.731  -4.864  50.958  1.00 39.05     0.032 C 
ATOM   2702  CG  LEU A 287     -30.123  -6.191  50.295  1.00 45.31     0.002 C 
ATOM   2703  CD1 LEU A 287     -30.886  -7.097  51.252  1.00 36.67     0.000 C 
ATOM   2704  CD2 LEU A 287     -30.935  -5.939  49.037  1.00 39.45     0.000 C 
ATOM   2705  N   GLU A 288     -28.640  -1.645  50.143  1.00 44.85    -0.338 N 
ATOM   2706  HN  GLU A 288     -29.052  -1.750  49.216  1.00  0.00     0.164 HD
ATOM   2707  CA  GLU A 288     -28.350  -0.307  50.642  1.00 40.04     0.160 C 
ATOM   2708  C   GLU A 288     -29.492   0.210  51.505  1.00 35.96     0.251 C 
ATOM   2709  O   GLU A 288     -30.668   0.049  51.165  1.00 32.72    -0.271 OA
ATOM   2710  CB  GLU A 288     -28.115   0.653  49.475  1.00 41.13     0.043 C 
ATOM   2711  CG  GLU A 288     -27.048   0.196  48.498  1.00 45.27     0.100 C 
ATOM   2712  CD  GLU A 288     -25.653   0.309  49.077  1.00 55.77     0.185 C 
ATOM   2713  OE1 GLU A 288     -25.448   1.161  49.970  1.00 59.23    -0.647 OA
ATOM   2714  OE2 GLU A 288     -24.763  -0.451  48.640  1.00 55.98    -0.647 OA
ATOM   2715  N   ASP A 289     -29.143   0.857  52.622  1.00 34.16    -0.337 N 
ATOM   2716  HN  ASP A 289     -28.155   0.985  52.841  1.00  0.00     0.164 HD
ATOM   2717  CA  ASP A 289     -30.154   1.383  53.532  1.00 31.01     0.170 C 
ATOM   2718  C   ASP A 289     -29.942   2.860  53.856  1.00 33.18     0.252 C 
ATOM   2719  O   ASP A 289     -30.501   3.358  54.839  1.00 31.62    -0.271 OA
ATOM   2720  CB  ASP A 289     -30.207   0.550  54.818  1.00 33.58     0.129 C 
ATOM   2721  CG  ASP A 289     -29.037   0.816  55.751  1.00 37.20     0.188 C 
ATOM   2722  OD1 ASP A 289     -27.966   1.262  55.285  1.00 34.83    -0.647 OA
ATOM   2723  OD2 ASP A 289     -29.189   0.553  56.963  1.00 37.55    -0.647 OA
ATOM   2724  N   GLU A 290     -29.169   3.582  53.043  1.00 31.12    -0.337 N 
ATOM   2725  HN  GLU A 290     -28.762   3.136  52.221  1.00  0.00     0.164 HD
ATOM   2726  CA  GLU A 290     -28.889   4.990  53.297  1.00 36.93     0.160 C 
ATOM   2727  C   GLU A 290     -29.629   5.917  52.336  1.00 37.18     0.251 C 
ATOM   2728  O   GLU A 290     -29.245   7.081  52.188  1.00 37.11    -0.271 OA
ATOM   2729  CB  GLU A 290     -27.381   5.250  53.248  1.00 43.36     0.043 C 
ATOM   2730  CG  GLU A 290     -26.574   4.434  54.264  1.00 40.64     0.100 C 
ATOM   2731  CD  GLU A 290     -25.698   5.295  55.167  1.00 51.27     0.185 C 
ATOM   2732  OE1 GLU A 290     -25.326   6.416  54.754  1.00 46.62    -0.647 OA
ATOM   2733  OE2 GLU A 290     -25.385   4.851  56.297  1.00 46.01    -0.647 OA
ATOM   2734  N   PHE A 291     -30.685   5.428  51.685  1.00 32.66    -0.337 N 
ATOM   2735  HN  PHE A 291     -30.896   4.434  51.779  1.00  0.00     0.164 HD
ATOM   2736  CA  PHE A 291     -31.553   6.246  50.845  1.00 30.74     0.164 C 
ATOM   2737  C   PHE A 291     -32.949   6.249  51.449  1.00 29.60     0.251 C 
ATOM   2738  O   PHE A 291     -33.578   5.193  51.569  1.00 33.64    -0.271 OA
ATOM   2739  CB  PHE A 291     -31.607   5.719  49.407  1.00 35.66     0.058 C 
ATOM   2740  CG  PHE A 291     -30.293   5.774  48.684  1.00 35.67    -0.020 A 
ATOM   2741  CD1 PHE A 291     -29.854   6.953  48.105  1.00 42.11    -0.004 A 
ATOM   2742  CD2 PHE A 291     -29.505   4.640  48.565  1.00 40.47    -0.004 A 
ATOM   2743  CE1 PHE A 291     -28.648   7.004  47.429  1.00 40.58    -0.000 A 
ATOM   2744  CE2 PHE A 291     -28.297   4.684  47.894  1.00 43.61    -0.000 A 
ATOM   2745  CZ  PHE A 291     -27.868   5.869  47.325  1.00 46.83    -0.000 A 
ATOM   2746  N   THR A 292     -33.431   7.423  51.826  1.00 29.49    -0.336 N 
ATOM   2747  HN  THR A 292     -32.842   8.253  51.768  1.00  0.00     0.164 HD
ATOM   2748  CA  THR A 292     -34.790   7.539  52.321  1.00 33.16     0.187 C 
ATOM   2749  C   THR A 292     -35.777   7.512  51.158  1.00 35.24     0.257 C 
ATOM   2750  O   THR A 292     -35.393   7.694  50.000  1.00 31.65    -0.270 OA
ATOM   2751  CB  THR A 292     -34.954   8.831  53.115  1.00 34.32     0.140 C 
ATOM   2752  CG2 THR A 292     -33.830   8.980  54.127  1.00 34.10     0.034 C 
ATOM   2753  OG1 THR A 292     -34.933   9.948  52.216  1.00 36.07    -0.382 OA
ATOM   2754  HG1 THR A 292     -35.636   9.855  51.583  1.00  0.00     0.210 HD
ATOM   2755  N   PRO A 293     -37.060   7.263  51.435  1.00 31.70    -0.312 N 
ATOM   2756  CA  PRO A 293     -38.063   7.422  50.370  1.00 33.34     0.163 C 
ATOM   2757  C   PRO A 293     -38.046   8.805  49.740  1.00 38.05     0.251 C 
ATOM   2758  O   PRO A 293     -38.254   8.928  48.527  1.00 34.29    -0.271 OA
ATOM   2759  CB  PRO A 293     -39.381   7.127  51.096  1.00 31.59     0.034 C 
ATOM   2760  CG  PRO A 293     -38.994   6.172  52.168  1.00 33.95     0.027 C 
ATOM   2761  CD  PRO A 293     -37.627   6.614  52.632  1.00 36.95     0.105 C 
ATOM   2762  N   PHE A 294     -37.783   9.850  50.530  1.00 38.90    -0.337 N 
ATOM   2763  HN  PHE A 294     -37.671   9.708  51.534  1.00  0.00     0.164 HD
ATOM   2764  CA  PHE A 294     -37.654  11.193  49.971  1.00 39.04     0.164 C 
ATOM   2765  C   PHE A 294     -36.483  11.273  49.001  1.00 37.27     0.251 C 
ATOM   2766  O   PHE A 294     -36.600  11.852  47.914  1.00 37.30    -0.271 OA
ATOM   2767  CB  PHE A 294     -37.488  12.217  51.098  1.00 41.29     0.058 C 
ATOM   2768  CG  PHE A 294     -37.034  13.576  50.625  1.00 49.76    -0.020 A 
ATOM   2769  CD1 PHE A 294     -37.954  14.506  50.168  1.00 49.35    -0.004 A 
ATOM   2770  CD2 PHE A 294     -35.690  13.924  50.641  1.00 47.97    -0.004 A 
ATOM   2771  CE1 PHE A 294     -37.544  15.755  49.732  1.00 48.96    -0.000 A 
ATOM   2772  CE2 PHE A 294     -35.274  15.168  50.204  1.00 51.55    -0.000 A 
ATOM   2773  CZ  PHE A 294     -36.203  16.086  49.750  1.00 51.90    -0.000 A 
ATOM   2774  N   ASP A 295     -35.334  10.711  49.389  1.00 36.76    -0.337 N 
ATOM   2775  HN  ASP A 295     -35.273  10.275  50.309  1.00  0.00     0.164 HD
ATOM   2776  CA  ASP A 295     -34.165  10.713  48.514  1.00 38.09     0.170 C 
ATOM   2777  C   ASP A 295     -34.469  10.030  47.185  1.00 39.73     0.252 C 
ATOM   2778  O   ASP A 295     -34.008  10.477  46.129  1.00 37.90    -0.271 OA
ATOM   2779  CB  ASP A 295     -32.988  10.024  49.208  1.00 36.66     0.129 C 
ATOM   2780  CG  ASP A 295     -32.491  10.793  50.423  1.00 45.08     0.188 C 
ATOM   2781  OD1 ASP A 295     -32.481  12.042  50.372  1.00 50.40    -0.647 OA
ATOM   2782  OD2 ASP A 295     -32.106  10.149  51.426  1.00 38.53    -0.647 OA
ATOM   2783  N   VAL A 296     -35.249   8.948  47.219  1.00 36.71    -0.338 N 
ATOM   2784  HN  VAL A 296     -35.626   8.625  48.110  1.00  0.00     0.164 HD
ATOM   2785  CA  VAL A 296     -35.568   8.223  45.993  1.00 38.34     0.159 C 
ATOM   2786  C   VAL A 296     -36.522   9.037  45.126  1.00 41.89     0.251 C 
ATOM   2787  O   VAL A 296     -36.308   9.190  43.917  1.00 45.81    -0.271 OA
ATOM   2788  CB  VAL A 296     -36.147   6.837  46.327  1.00 35.34     0.029 C 
ATOM   2789  CG1 VAL A 296     -36.636   6.149  45.064  1.00 38.99     0.002 C 
ATOM   2790  CG2 VAL A 296     -35.106   5.988  47.033  1.00 29.99     0.002 C 
ATOM   2791  N   VAL A 297     -37.583   9.575  45.731  1.00 39.78    -0.338 N 
ATOM   2792  HN  VAL A 297     -37.716   9.432  46.732  1.00  0.00     0.164 HD
ATOM   2793  CA  VAL A 297     -38.558  10.366  44.983  1.00 46.58     0.159 C 
ATOM   2794  C   VAL A 297     -37.882  11.548  44.298  1.00 50.20     0.251 C 
ATOM   2795  O   VAL A 297     -38.154  11.848  43.129  1.00 53.52    -0.271 OA
ATOM   2796  CB  VAL A 297     -39.694  10.829  45.916  1.00 46.28     0.029 C 
ATOM   2797  CG1 VAL A 297     -40.529  11.915  45.251  1.00 45.60     0.002 C 
ATOM   2798  CG2 VAL A 297     -40.566   9.651  46.322  1.00 45.27     0.002 C 
ATOM   2799  N   ARG A 298     -36.977  12.225  45.008  1.00 48.54    -0.338 N 
ATOM   2800  HN  ARG A 298     -36.740  11.904  45.947  1.00  0.00     0.164 HD
ATOM   2801  CA  ARG A 298     -36.319  13.412  44.474  1.00 44.99     0.159 C 
ATOM   2802  C   ARG A 298     -35.410  13.094  43.289  1.00 52.42     0.251 C 
ATOM   2803  O   ARG A 298     -35.092  13.997  42.507  1.00 56.38    -0.271 OA
ATOM   2804  CB  ARG A 298     -35.555  14.101  45.612  1.00 52.69     0.034 C 
ATOM   2805  CG  ARG A 298     -34.204  14.715  45.279  1.00 51.48     0.027 C 
ATOM   2806  CD  ARG A 298     -33.662  15.450  46.498  1.00 58.77     0.116 C 
ATOM   2807  NE  ARG A 298     -32.354  16.058  46.265  1.00 56.19    -0.212 N 
ATOM   2808  HE  ARG A 298     -32.297  16.827  45.598  1.00  0.00     0.178 HD
ATOM   2809  CZ  ARG A 298     -31.233  15.672  46.868  1.00 57.64     0.666 C 
ATOM   2810  NH1 ARG A 298     -31.256  14.671  47.740  1.00 55.32    -0.235 N 
ATOM   2811 1HH1 ARG A 298     -30.396  14.375  48.202  1.00  0.00     0.174 HD
ATOM   2812 2HH1 ARG A 298     -32.136  14.199  47.948  1.00  0.00     0.174 HD
ATOM   2813  NH2 ARG A 298     -30.087  16.287  46.597  1.00 43.72    -0.235 N 
ATOM   2814 1HH2 ARG A 298     -29.227  15.991  47.059  1.00  0.00     0.174 HD
ATOM   2815 2HH2 ARG A 298     -30.069  17.056  45.927  1.00  0.00     0.174 HD
ATOM   2816  N   GLN A 299     -35.030  11.827  43.105  1.00 55.34    -0.338 N 
ATOM   2817  HN  GLN A 299     -35.390  11.108  43.733  1.00  0.00     0.164 HD
ATOM   2818  CA  GLN A 299     -34.120  11.437  42.038  1.00 51.63     0.160 C 
ATOM   2819  C   GLN A 299     -34.756  10.598  40.938  1.00 53.80     0.251 C 
ATOM   2820  O   GLN A 299     -34.158  10.474  39.864  1.00 58.00    -0.271 OA
ATOM   2821  CB  GLN A 299     -32.934  10.649  42.615  1.00 48.43     0.042 C 
ATOM   2822  CG  GLN A 299     -31.619  11.403  42.630  1.00 42.23     0.090 C 
ATOM   2823  CD  GLN A 299     -30.440  10.502  42.941  1.00 43.08     0.227 C 
ATOM   2824  NE2 GLN A 299     -30.158  10.318  44.226  1.00 38.19    -0.369 N 
ATOM   2825 1HE2 GLN A 299     -29.365   9.712  44.435  1.00  0.00     0.159 HD
ATOM   2826 2HE2 GLN A 299     -30.698  10.752  44.975  1.00  0.00     0.159 HD
ATOM   2827  OE1 GLN A 299     -29.789   9.978  42.038  1.00 37.67    -0.273 OA
ATOM   2828  N   CYS A 300     -35.942  10.025  41.164  1.00 54.54    -0.337 N 
ATOM   2829  HN  CYS A 300     -36.493  10.315  41.972  1.00  0.00     0.164 HD
ATOM   2830  CA  CYS A 300     -36.462   8.992  40.275  1.00 55.81     0.171 C 
ATOM   2831  C   CYS A 300     -37.866   9.227  39.736  1.00 67.98     0.252 C 
ATOM   2832  O   CYS A 300     -38.295   8.466  38.862  1.00 64.30    -0.271 OA
ATOM   2833  CB  CYS A 300     -36.449   7.627  40.983  1.00 55.78     0.100 C 
ATOM   2834  SG  CYS A 300     -34.804   6.984  41.346  1.00 58.49    -0.080 SA
ATOM   2835  N   SER A 301     -38.598  10.233  40.217  1.00 65.43    -0.336 N 
ATOM   2836  HN  SER A 301     -38.195  10.903  40.872  1.00  0.00     0.164 HD
ATOM   2837  CA  SER A 301     -39.987  10.355  39.788  1.00 70.64     0.189 C 
ATOM   2838  C   SER A 301     -40.125  10.910  38.376  1.00 68.80     0.254 C 
ATOM   2839  O   SER A 301     -41.217  10.829  37.805  1.00 68.98    -0.270 OA
ATOM   2840  CB  SER A 301     -40.771  11.219  40.784  1.00 69.96     0.169 C 
ATOM   2841  OG  SER A 301     -41.077  10.467  41.948  1.00 68.43    -0.380 OA
ATOM   2842  HG  SER A 301     -41.563  11.002  42.565  1.00  0.00     0.211 HD
ATOM   2843  N   GLY A 302     -39.061  11.468  37.806  1.00 68.78    -0.336 N 
ATOM   2844  HN  GLY A 302     -38.207  11.585  38.351  1.00  0.00     0.164 HD
ATOM   2845  CA  GLY A 302     -39.088  11.913  36.428  1.00 73.59     0.189 C 
ATOM   2846  C   GLY A 302     -38.740  10.792  35.471  1.00 71.97     0.253 C 
ATOM   2847  O   GLY A 302     -38.239  11.032  34.368  1.00 74.26    -0.270 OA
ATOM   2848  N   VAL A 303     -38.992   9.555  35.900  1.00 72.99    -0.337 N 
ATOM   2849  HN  VAL A 303     -39.422   9.443  36.818  1.00  0.00     0.164 HD
ATOM   2850  CA  VAL A 303     -38.689   8.354  35.133  1.00 72.89     0.159 C 
ATOM   2851  C   VAL A 303     -39.934   7.479  35.085  1.00 73.20     0.251 C 
ATOM   2852  O   VAL A 303     -40.794   7.540  35.969  1.00 76.40    -0.271 OA
ATOM   2853  CB  VAL A 303     -37.501   7.569  35.743  1.00 72.79     0.029 C 
ATOM   2854  CG1 VAL A 303     -36.899   6.616  34.721  1.00 66.87     0.002 C 
ATOM   2855  CG2 VAL A 303     -36.430   8.523  36.275  1.00 68.92     0.002 C 
ATOM   2856  N   THR A 304     -40.033   6.653  34.042  1.00 81.31    -0.336 N 
ATOM   2857  HN  THR A 304     -39.413   6.780  33.242  1.00  0.00     0.164 HD
ATOM   2858  CA  THR A 304     -41.014   5.569  34.024  1.00 85.93     0.186 C 
ATOM   2859  C   THR A 304     -40.333   4.223  33.803  1.00 81.45     0.253 C 
ATOM   2860  O   THR A 304     -40.279   3.422  34.742  1.00 80.52    -0.270 OA
ATOM   2861  CB  THR A 304     -42.128   5.856  33.007  1.00 85.58     0.140 C 
ATOM   2862  CG2 THR A 304     -41.591   6.163  31.604  1.00 81.13     0.034 C 
ATOM   2863  OG1 THR A 304     -43.059   4.763  32.980  1.00 89.37    -0.382 OA
ATOM   2864  HG1 THR A 304     -43.748   4.941  32.351  1.00  0.00     0.210 HD
ATOM   2865  N   PHE A 305     -39.784   3.952  32.616  1.00 81.46    -0.337 N 
ATOM   2866  HN  PHE A 305     -39.831   4.661  31.884  1.00  0.00     0.164 HD
ATOM   2867  CA  PHE A 305     -39.117   2.683  32.317  1.00 83.29     0.164 C 
ATOM   2868  C   PHE A 305     -40.025   1.494  32.626  1.00 82.88     0.251 C 
ATOM   2869  O   PHE A 305     -39.604   0.499  33.220  1.00 79.54    -0.271 OA
ATOM   2870  CB  PHE A 305     -37.787   2.571  33.066  1.00 78.76     0.058 C 
ATOM   2871  CG  PHE A 305     -36.769   1.728  32.363  1.00 77.80    -0.020 A 
ATOM   2872  CD1 PHE A 305     -36.467   1.958  31.033  1.00 80.68    -0.004 A 
ATOM   2873  CD2 PHE A 305     -36.099   0.721  33.030  1.00 75.32    -0.004 A 
ATOM   2874  CE1 PHE A 305     -35.527   1.188  30.377  1.00 82.71    -0.000 A 
ATOM   2875  CE2 PHE A 305     -35.155  -0.057  32.380  1.00 79.11    -0.000 A 
ATOM   2876  CZ  PHE A 305     -34.860   0.187  31.057  1.00 77.19    -0.000 A 
ATOM   2877  N   GLN A 306     -41.286   1.613  32.231  1.00 85.18    -0.339 N 
ATOM   2878  HN  GLN A 306     -41.566   2.470  31.754  1.00  0.00     0.164 HD
ATOM   2879  CA  GLN A 306     -42.291   0.578  32.446  1.00 80.76     0.146 C 
ATOM   2880  C   GLN A 306     -42.036  -0.652  31.577  1.00 73.03     0.229 C 
ATOM   2881  O   GLN A 306     -42.826  -1.597  31.572  1.00 69.19    -0.286 OA
ATOM   2882  CB  GLN A 306     -43.689   1.140  32.167  1.00 80.21     0.040 C 
ATOM   2883  CG  GLN A 306     -44.039   1.300  30.685  1.00 81.31     0.090 C 
ATOM   2884  CD  GLN A 306     -43.013   2.097  29.893  1.00 80.97     0.227 C 
ATOM   2885  NE2 GLN A 306     -42.775   1.687  28.651  1.00 73.38    -0.369 N 
ATOM   2886 1HE2 GLN A 306     -43.248   0.883  28.238  1.00  0.00     0.159 HD
ATOM   2887 2HE2 GLN A 306     -42.087   2.221  28.120  1.00  0.00     0.159 HD
ATOM   2888  OE1 GLN A 306     -42.442   3.067  30.391  1.00 87.44    -0.273 OA
TER    2889      GLN A 306 
