# Supplementary material for: High-throughput screening and evaluation of repurposed drugs targeting the SARS-CoV-2 main protease
Source: Signal Transduct Target Ther. 2021 Sep 29;6:356. doi: 10.1038/s41392-021-00763-5 (PMC8479016; doi:10.1038/s41392-021-00763-5)
Supplement: Supplementary file 25 — Data Set 3 [file 41392_2021_763_MOESM25_ESM.txt]

MODEL 1
REMARK VINA RESULT:      -8.2      0.000      0.000
REMARK  Name = DB00224_Indinavir
REMARK  17 active torsions:
REMARK  status: ('A' for Active; 'I' for Inactive)
REMARK    1  A    between atoms: O_1  and  C_15
REMARK    2  A    between atoms: O_2  and  C_20
REMARK    3  A    between atoms: N_5  and  C_13
REMARK    4  A    between atoms: N_6  and  C_21
REMARK    5  A    between atoms: N_7  and  C_18
REMARK    6  A    between atoms: N_8  and  C_27
REMARK    7  A    between atoms: C_10  and  C_19
REMARK    8  A    between atoms: C_13  and  C_15
REMARK    9  A    between atoms: C_15  and  C_16
REMARK   10  A    between atoms: C_16  and  C_17
REMARK   11  A    between atoms: C_17  and  C_24
REMARK   12  A    between atoms: C_17  and  C_25
REMARK   13  A    between atoms: C_21  and  C_28
REMARK   14  A    between atoms: C_25  and  C_30
REMARK   15  A    between atoms: C_27  and  C_32
REMARK   16  A    between atoms: C_27  and  C_33
REMARK   17  A    between atoms: C_27  and  C_34
REMARK                            x       y       z     vdW  Elec       q    Type
REMARK                         _______ _______ _______ _____ _____    ______ ____
ROOT
ATOM      1  C   UNL     1      -7.795  13.100  68.092  0.00  0.00    +0.000 C 
ENDROOT
BRANCH   1   2
ATOM      2  O   UNL     1      -7.140  12.846  69.338  0.00  0.00    +0.000 OA
ATOM      3  H   UNL     1      -6.197  12.695  69.151  0.00  0.00    +0.000 HD
ENDBRANCH   1   2
BRANCH   1   4
ATOM      4  C   UNL     1      -9.006  14.040  68.329  0.00  0.00    +0.000 C 
BRANCH   4   5
ATOM      5  N   UNL     1      -8.806  15.154  69.286  0.00  0.00    +0.000 NA
ATOM      6  N   UNL     1      -9.139  17.741  67.686  0.00  0.00    +0.000 NA
ATOM      7  C   UNL     1     -10.038  16.030  69.360  0.00  0.00    +0.000 C 
ATOM      8  C   UNL     1     -10.286  16.890  68.089  0.00  0.00    +0.000 C 
ATOM      9  C   UNL     1      -7.670  16.012  68.848  0.00  0.00    +0.000 C 
ATOM     10  C   UNL     1      -7.939  16.882  67.584  0.00  0.00    +0.000 C 
BRANCH   7  13
ATOM     11  O   UNL     1     -12.144  14.907  68.886  0.00  0.00    +0.000 OA
ATOM     12  N   UNL     1     -11.512  15.077  71.086  0.00  0.00    +0.000 N 
ATOM     13  C   UNL     1     -11.325  15.259  69.730  0.00  0.00    +0.000 C 
ATOM     14  H   UNL     1     -10.678  15.214  71.656  0.00  0.00    +0.000 HD
BRANCH  12  15
ATOM     15  C   UNL     1     -12.692  14.434  71.684  0.00  0.00    +0.000 C 
ATOM     16  C   UNL     1     -12.691  14.560  73.218  0.00  0.00    +0.000 C 
ATOM     17  C   UNL     1     -13.954  15.130  71.143  0.00  0.00    +0.000 C 
ATOM     18  C   UNL     1     -12.757  12.950  71.284  0.00  0.00    +0.000 C 
ENDBRANCH  12  15
ENDBRANCH   7  13
BRANCH   6  19
ATOM     19  C   UNL     1      -8.862  18.835  68.635  0.00  0.00    +0.000 C 
BRANCH  19  21
ATOM     20  N   UNL     1      -6.693  21.310  66.758  0.00  0.00    +0.000 NA
ATOM     21  C   UNL     1      -7.709  19.734  68.287  0.00  0.00    +0.000 A 
ATOM     22  C   UNL     1      -6.574  19.793  69.101  0.00  0.00    +0.000 A 
ATOM     23  C   UNL     1      -7.723  20.516  67.139  0.00  0.00    +0.000 A 
ATOM     24  C   UNL     1      -5.508  20.604  68.739  0.00  0.00    +0.000 A 
ATOM     25  C   UNL     1      -5.616  21.334  67.568  0.00  0.00    +0.000 A 
ENDBRANCH  19  21
ENDBRANCH   6  19
ENDBRANCH   4   5
ENDBRANCH   1   4
BRANCH   1  26
ATOM     26  C   UNL     1      -8.255  11.755  67.494  0.00  0.00    +0.000 C 
BRANCH  26  27
ATOM     27  C   UNL     1      -9.608  11.250  68.039  0.00  0.00    +0.000 C 
BRANCH  27  30
ATOM     28  O   UNL     1      -8.288  10.261  69.806  0.00  0.00    +0.000 OA
ATOM     29  N   UNL     1     -10.535   9.792  69.739  0.00  0.00    +0.000 N 
ATOM     30  C   UNL     1      -9.389  10.393  69.273  0.00  0.00    +0.000 C 
ATOM     31  H   UNL     1     -11.425   9.928  69.267  0.00  0.00    +0.000 HD
BRANCH  29  32
ATOM     32  C   UNL     1     -10.532   8.872  70.857  0.00  0.00    +0.000 C 
ATOM     33  C   UNL     1     -10.122   7.427  70.436  0.00  0.00    +0.000 C 
ATOM     34  C   UNL     1     -11.424   6.719  70.008  0.00  0.00    +0.000 C 
ATOM     35  C   UNL     1     -11.927   8.624  71.354  0.00  0.00    +0.000 A 
ATOM     36  C   UNL     1     -12.437   7.418  70.858  0.00  0.00    +0.000 A 
ATOM     37  C   UNL     1     -12.695   9.447  72.164  0.00  0.00    +0.000 A 
ATOM     38  C   UNL     1     -13.733   7.024  71.139  0.00  0.00    +0.000 A 
ATOM     39  C   UNL     1     -13.995   9.047  72.469  0.00  0.00    +0.000 A 
ATOM     40  C   UNL     1     -14.514   7.847  71.955  0.00  0.00    +0.000 A 
BRANCH  33  41
ATOM     41  O   UNL     1      -9.172   7.406  69.372  0.00  0.00    +0.000 OA
ATOM     42  H   UNL     1      -8.294   7.281  69.777  0.00  0.00    +0.000 HD
ENDBRANCH  33  41
ENDBRANCH  29  32
ENDBRANCH  27  30
BRANCH  27  43
ATOM     43  C   UNL     1     -10.425  10.485  66.988  0.00  0.00    +0.000 C 
BRANCH  43  44
ATOM     44  C   UNL     1     -10.966  11.394  65.906  0.00  0.00    +0.000 A 
ATOM     45  C   UNL     1     -11.880  12.414  66.207  0.00  0.00    +0.000 A 
ATOM     46  C   UNL     1     -10.567  11.215  64.576  0.00  0.00    +0.000 A 
ATOM     47  C   UNL     1     -12.397  13.227  65.199  0.00  0.00    +0.000 A 
ATOM     48  C   UNL     1     -11.084  12.030  63.568  0.00  0.00    +0.000 A 
ATOM     49  C   UNL     1     -12.001  13.033  63.880  0.00  0.00    +0.000 A 
ENDBRANCH  43  44
ENDBRANCH  27  43
ENDBRANCH  26  27
ENDBRANCH   1  26
TORSDOF 14
ENDMDL
MODEL 2
REMARK VINA RESULT:      -7.9      2.751     10.649
REMARK  Name = DB00224_Indinavir
REMARK  17 active torsions:
REMARK  status: ('A' for Active; 'I' for Inactive)
REMARK    1  A    between atoms: O_1  and  C_15
REMARK    2  A    between atoms: O_2  and  C_20
REMARK    3  A    between atoms: N_5  and  C_13
REMARK    4  A    between atoms: N_6  and  C_21
REMARK    5  A    between atoms: N_7  and  C_18
REMARK    6  A    between atoms: N_8  and  C_27
REMARK    7  A    between atoms: C_10  and  C_19
REMARK    8  A    between atoms: C_13  and  C_15
REMARK    9  A    between atoms: C_15  and  C_16
REMARK   10  A    between atoms: C_16  and  C_17
REMARK   11  A    between atoms: C_17  and  C_24
REMARK   12  A    between atoms: C_17  and  C_25
REMARK   13  A    between atoms: C_21  and  C_28
REMARK   14  A    between atoms: C_25  and  C_30
REMARK   15  A    between atoms: C_27  and  C_32
REMARK   16  A    between atoms: C_27  and  C_33
REMARK   17  A    between atoms: C_27  and  C_34
REMARK                            x       y       z     vdW  Elec       q    Type
REMARK                         _______ _______ _______ _____ _____    ______ ____
ROOT
ATOM      1  C   UNL     1     -10.733  11.548  69.216  0.00  0.00    +0.000 C 
ENDROOT
BRANCH   1   2
ATOM      2  O   UNL     1      -9.594  11.524  68.351  0.00  0.00    +0.000 OA
ATOM      3  H   UNL     1      -9.888  11.808  67.467  0.00  0.00    +0.000 HD
ENDBRANCH   1   2
BRANCH   1   4
ATOM      4  C   UNL     1     -11.046  10.106  69.694  0.00  0.00    +0.000 C 
BRANCH   4   5
ATOM      5  N   UNL     1      -9.887   9.260  70.064  0.00  0.00    +0.000 NA
ATOM      6  N   UNL     1     -11.036   6.633  71.130  0.00  0.00    +0.000 NA
ATOM      7  C   UNL     1      -9.887   7.968  69.277  0.00  0.00    +0.000 C 
ATOM      8  C   UNL     1     -11.010   6.973  69.686  0.00  0.00    +0.000 C 
ATOM      9  C   UNL     1      -9.948   8.906  71.510  0.00  0.00    +0.000 C 
ATOM     10  C   UNL     1     -11.066   7.894  71.902  0.00  0.00    +0.000 C 
BRANCH   7  13
ATOM     11  O   UNL     1     -10.773   7.687  67.027  0.00  0.00    +0.000 OA
ATOM     12  N   UNL     1      -8.824   8.879  67.252  0.00  0.00    +0.000 N 
ATOM     13  C   UNL     1      -9.905   8.174  67.745  0.00  0.00    +0.000 C 
ATOM     14  H   UNL     1      -8.302   9.407  67.950  0.00  0.00    +0.000 HD
BRANCH  12  15
ATOM     15  C   UNL     1      -8.584   9.143  65.825  0.00  0.00    +0.000 C 
ATOM     16  C   UNL     1      -9.777   9.862  65.172  0.00  0.00    +0.000 C 
ATOM     17  C   UNL     1      -7.345  10.047  65.697  0.00  0.00    +0.000 C 
ATOM     18  C   UNL     1      -8.296   7.829  65.077  0.00  0.00    +0.000 C 
ENDBRANCH  12  15
ENDBRANCH   7  13
BRANCH   6  19
ATOM     19  C   UNL     1      -9.874   5.836  71.564  0.00  0.00    +0.000 C 
BRANCH  19  21
ATOM     20  N   UNL     1     -10.000   2.053  71.701  0.00  0.00    +0.000 NA
ATOM     21  C   UNL     1     -10.170   4.442  72.040  0.00  0.00    +0.000 A 
ATOM     22  C   UNL     1     -10.925   4.224  73.195  0.00  0.00    +0.000 A 
ATOM     23  C   UNL     1      -9.725   3.328  71.338  0.00  0.00    +0.000 A 
ATOM     24  C   UNL     1     -11.215   2.926  73.594  0.00  0.00    +0.000 A 
ATOM     25  C   UNL     1     -10.735   1.885  72.818  0.00  0.00    +0.000 A 
ENDBRANCH  19  21
ENDBRANCH   6  19
ENDBRANCH   4   5
ENDBRANCH   1   4
BRANCH   1  26
ATOM     26  C   UNL     1     -11.927  12.141  68.443  0.00  0.00    +0.000 C 
BRANCH  26  27
ATOM     27  C   UNL     1     -12.134  13.655  68.663  0.00  0.00    +0.000 C 
BRANCH  27  30
ATOM     28  O   UNL     1     -12.395  14.106  66.302  0.00  0.00    +0.000 OA
ATOM     29  N   UNL     1     -11.009  15.473  67.521  0.00  0.00    +0.000 N 
ATOM     30  C   UNL     1     -11.873  14.412  67.373  0.00  0.00    +0.000 C 
ATOM     31  H   UNL     1     -10.598  15.691  68.424  0.00  0.00    +0.000 HD
BRANCH  29  32
ATOM     32  C   UNL     1     -10.565  16.277  66.401  0.00  0.00    +0.000 C 
ATOM     33  C   UNL     1      -9.289  15.694  65.720  0.00  0.00    +0.000 C 
ATOM     34  C   UNL     1      -8.086  16.296  66.477  0.00  0.00    +0.000 C 
ATOM     35  C   UNL     1     -10.043  17.605  66.865  0.00  0.00    +0.000 A 
ATOM     36  C   UNL     1      -8.644  17.609  66.927  0.00  0.00    +0.000 A 
ATOM     37  C   UNL     1     -10.780  18.718  67.243  0.00  0.00    +0.000 A 
ATOM     38  C   UNL     1      -7.955  18.714  67.393  0.00  0.00    +0.000 A 
ATOM     39  C   UNL     1     -10.092  19.844  67.694  0.00  0.00    +0.000 A 
ATOM     40  C   UNL     1      -8.689  19.840  67.775  0.00  0.00    +0.000 A 
BRANCH  33  41
ATOM     41  O   UNL     1      -9.238  14.269  65.759  0.00  0.00    +0.000 OA
ATOM     42  H   UNL     1      -9.291  14.008  66.696  0.00  0.00    +0.000 HD
ENDBRANCH  33  41
ENDBRANCH  29  32
ENDBRANCH  27  30
BRANCH  27  43
ATOM     43  C   UNL     1     -11.271  14.214  69.802  0.00  0.00    +0.000 C 
BRANCH  43  44
ATOM     44  C   UNL     1     -12.103  14.756  70.943  0.00  0.00    +0.000 A 
ATOM     45  C   UNL     1     -13.494  14.579  70.972  0.00  0.00    +0.000 A 
ATOM     46  C   UNL     1     -11.490  15.461  71.985  0.00  0.00    +0.000 A 
ATOM     47  C   UNL     1     -14.257  15.108  72.013  0.00  0.00    +0.000 A 
ATOM     48  C   UNL     1     -12.254  15.989  73.027  0.00  0.00    +0.000 A 
ATOM     49  C   UNL     1     -13.637  15.816  73.038  0.00  0.00    +0.000 A 
ENDBRANCH  43  44
ENDBRANCH  27  43
ENDBRANCH  26  27
ENDBRANCH   1  26
TORSDOF 14
ENDMDL
MODEL 3
REMARK VINA RESULT:      -7.8     19.632     24.323
REMARK  Name = DB00224_Indinavir
REMARK  17 active torsions:
REMARK  status: ('A' for Active; 'I' for Inactive)
REMARK    1  A    between atoms: O_1  and  C_15
REMARK    2  A    between atoms: O_2  and  C_20
REMARK    3  A    between atoms: N_5  and  C_13
REMARK    4  A    between atoms: N_6  and  C_21
REMARK    5  A    between atoms: N_7  and  C_18
REMARK    6  A    between atoms: N_8  and  C_27
REMARK    7  A    between atoms: C_10  and  C_19
REMARK    8  A    between atoms: C_13  and  C_15
REMARK    9  A    between atoms: C_15  and  C_16
REMARK   10  A    between atoms: C_16  and  C_17
REMARK   11  A    between atoms: C_17  and  C_24
REMARK   12  A    between atoms: C_17  and  C_25
REMARK   13  A    between atoms: C_21  and  C_28
REMARK   14  A    between atoms: C_25  and  C_30
REMARK   15  A    between atoms: C_27  and  C_32
REMARK   16  A    between atoms: C_27  and  C_33
REMARK   17  A    between atoms: C_27  and  C_34
REMARK                            x       y       z     vdW  Elec       q    Type
REMARK                         _______ _______ _______ _____ _____    ______ ____
ROOT
ATOM      1  C   UNL     1     -25.442  -3.910  58.423  0.00  0.00    +0.000 C 
ENDROOT
BRANCH   1   2
ATOM      2  O   UNL     1     -26.465  -4.553  59.189  0.00  0.00    +0.000 OA
ATOM      3  H   UNL     1     -26.036  -4.994  59.944  0.00  0.00    +0.000 HD
ENDBRANCH   1   2
BRANCH   1   4
ATOM      4  C   UNL     1     -24.146  -3.818  59.271  0.00  0.00    +0.000 C 
BRANCH   4   5
ATOM      5  N   UNL     1     -23.451  -2.510  59.284  0.00  0.00    +0.000 NA
ATOM      6  N   UNL     1     -21.445  -2.617  61.593  0.00  0.00    +0.000 NA
ATOM      7  C   UNL     1     -21.961  -2.687  59.089  0.00  0.00    +0.000 C 
ATOM      8  C   UNL     1     -21.230  -3.323  60.305  0.00  0.00    +0.000 C 
ATOM      9  C   UNL     1     -23.655  -1.830  60.595  0.00  0.00    +0.000 C 
ATOM     10  C   UNL     1     -22.902  -2.467  61.800  0.00  0.00    +0.000 C 
BRANCH   7  13
ATOM     11  O   UNL     1     -20.987  -4.522  57.820  0.00  0.00    +0.000 OA
ATOM     12  N   UNL     1     -21.925  -2.797  56.630  0.00  0.00    +0.000 N 
ATOM     13  C   UNL     1     -21.592  -3.453  57.798  0.00  0.00    +0.000 C 
ATOM     14  H   UNL     1     -22.603  -2.044  56.740  0.00  0.00    +0.000 HD
BRANCH  12  15
ATOM     15  C   UNL     1     -21.615  -3.292  55.280  0.00  0.00    +0.000 C 
ATOM     16  C   UNL     1     -22.135  -4.724  55.067  0.00  0.00    +0.000 C 
ATOM     17  C   UNL     1     -22.298  -2.371  54.253  0.00  0.00    +0.000 C 
ATOM     18  C   UNL     1     -20.097  -3.246  55.027  0.00  0.00    +0.000 C 
ENDBRANCH  12  15
ENDBRANCH   7  13
BRANCH   6  19
ATOM     19  C   UNL     1     -20.819  -1.283  61.638  0.00  0.00    +0.000 C 
BRANCH  19  21
ATOM     20  N   UNL     1     -21.719   1.243  64.313  0.00  0.00    +0.000 NA
ATOM     21  C   UNL     1     -20.870  -0.575  62.963  0.00  0.00    +0.000 A 
ATOM     22  C   UNL     1     -20.095  -1.012  64.040  0.00  0.00    +0.000 A 
ATOM     23  C   UNL     1     -21.669   0.545  63.154  0.00  0.00    +0.000 A 
ATOM     24  C   UNL     1     -20.133  -0.321  65.243  0.00  0.00    +0.000 A 
ATOM     25  C   UNL     1     -20.952   0.792  65.326  0.00  0.00    +0.000 A 
ENDBRANCH  19  21
ENDBRANCH   6  19
ENDBRANCH   4   5
ENDBRANCH   1   4
BRANCH   1  26
ATOM     26  C   UNL     1     -25.936  -2.506  58.023  0.00  0.00    +0.000 C 
BRANCH  26  27
ATOM     27  C   UNL     1     -25.660  -2.135  56.550  0.00  0.00    +0.000 C 
BRANCH  27  30
ATOM     28  O   UNL     1     -25.099   0.045  57.431  0.00  0.00    +0.000 OA
ATOM     29  N   UNL     1     -24.883  -0.299  55.170  0.00  0.00    +0.000 N 
ATOM     30  C   UNL     1     -25.194  -0.693  56.451  0.00  0.00    +0.000 C 
ATOM     31  H   UNL     1     -24.977  -0.942  54.388  0.00  0.00    +0.000 HD
BRANCH  29  32
ATOM     32  C   UNL     1     -24.494   1.057  54.846  0.00  0.00    +0.000 C 
ATOM     33  C   UNL     1     -24.928   1.471  53.406  0.00  0.00    +0.000 C 
ATOM     34  C   UNL     1     -23.776   1.043  52.471  0.00  0.00    +0.000 C 
ATOM     35  C   UNL     1     -23.003   1.176  54.725  0.00  0.00    +0.000 A 
ATOM     36  C   UNL     1     -22.597   1.148  53.385  0.00  0.00    +0.000 A 
ATOM     37  C   UNL     1     -22.075   1.263  55.752  0.00  0.00    +0.000 A 
ATOM     38  C   UNL     1     -21.256   1.179  53.047  0.00  0.00    +0.000 A 
ATOM     39  C   UNL     1     -20.723   1.316  55.419  0.00  0.00    +0.000 A 
ATOM     40  C   UNL     1     -20.315   1.268  54.076  0.00  0.00    +0.000 A 
BRANCH  33  41
ATOM     41  O   UNL     1     -26.152   0.864  52.996  0.00  0.00    +0.000 OA
ATOM     42  H   UNL     1     -26.189   0.925  52.025  0.00  0.00    +0.000 HD
ENDBRANCH  33  41
ENDBRANCH  29  32
ENDBRANCH  27  30
BRANCH  27  43
ATOM     43  C   UNL     1     -26.871  -2.375  55.638  0.00  0.00    +0.000 C 
BRANCH  43  44
ATOM     44  C   UNL     1     -26.797  -3.704  54.918  0.00  0.00    +0.000 A 
ATOM     45  C   UNL     1     -25.634  -4.093  54.237  0.00  0.00    +0.000 A 
ATOM     46  C   UNL     1     -27.903  -4.561  54.911  0.00  0.00    +0.000 A 
ATOM     47  C   UNL     1     -25.584  -5.307  53.551  0.00  0.00    +0.000 A 
ATOM     48  C   UNL     1     -27.852  -5.775  54.225  0.00  0.00    +0.000 A 
ATOM     49  C   UNL     1     -26.694  -6.145  53.543  0.00  0.00    +0.000 A 
ENDBRANCH  43  44
ENDBRANCH  27  43
ENDBRANCH  26  27
ENDBRANCH   1  26
TORSDOF 14
ENDMDL
MODEL 4
REMARK VINA RESULT:      -7.7      2.484      4.056
REMARK  Name = DB00224_Indinavir
REMARK  17 active torsions:
REMARK  status: ('A' for Active; 'I' for Inactive)
REMARK    1  A    between atoms: O_1  and  C_15
REMARK    2  A    between atoms: O_2  and  C_20
REMARK    3  A    between atoms: N_5  and  C_13
REMARK    4  A    between atoms: N_6  and  C_21
REMARK    5  A    between atoms: N_7  and  C_18
REMARK    6  A    between atoms: N_8  and  C_27
REMARK    7  A    between atoms: C_10  and  C_19
REMARK    8  A    between atoms: C_13  and  C_15
REMARK    9  A    between atoms: C_15  and  C_16
REMARK   10  A    between atoms: C_16  and  C_17
REMARK   11  A    between atoms: C_17  and  C_24
REMARK   12  A    between atoms: C_17  and  C_25
REMARK   13  A    between atoms: C_21  and  C_28
REMARK   14  A    between atoms: C_25  and  C_30
REMARK   15  A    between atoms: C_27  and  C_32
REMARK   16  A    between atoms: C_27  and  C_33
REMARK   17  A    between atoms: C_27  and  C_34
REMARK                            x       y       z     vdW  Elec       q    Type
REMARK                         _______ _______ _______ _____ _____    ______ ____
ROOT
ATOM      1  C   UNL     1     -11.504  10.953  68.906  0.00  0.00    +0.000 C 
ENDROOT
BRANCH   1   2
ATOM      2  O   UNL     1     -12.727  10.351  69.339  0.00  0.00    +0.000 OA
ATOM      3  H   UNL     1     -12.499   9.606  69.922  0.00  0.00    +0.000 HD
ENDBRANCH   1   2
BRANCH   1   4
ATOM      4  C   UNL     1     -11.706  12.485  68.764  0.00  0.00    +0.000 C 
BRANCH   4   5
ATOM      5  N   UNL     1     -10.484  13.321  68.769  0.00  0.00    +0.000 NA
ATOM      6  N   UNL     1     -10.942  15.538  66.710  0.00  0.00    +0.000 NA
ATOM      7  C   UNL     1     -10.809  14.752  69.139  0.00  0.00    +0.000 C 
ATOM      8  C   UNL     1     -11.590  15.532  68.045  0.00  0.00    +0.000 C 
ATOM      9  C   UNL     1      -9.865  13.338  67.413  0.00  0.00    +0.000 C 
ATOM     10  C   UNL     1     -10.649  14.138  66.332  0.00  0.00    +0.000 C 
BRANCH   7  13
ATOM     11  O   UNL     1     -10.922  15.035  71.554  0.00  0.00    +0.000 OA
ATOM     12  N   UNL     1     -12.905  14.759  70.430  0.00  0.00    +0.000 N 
ATOM     13  C   UNL     1     -11.532  14.891  70.498  0.00  0.00    +0.000 C 
ATOM     14  H   UNL     1     -13.300  14.862  69.496  0.00  0.00    +0.000 HD
BRANCH  12  15
ATOM     15  C   UNL     1     -13.802  14.785  71.596  0.00  0.00    +0.000 C 
ATOM     16  C   UNL     1     -15.254  15.092  71.189  0.00  0.00    +0.000 C 
ATOM     17  C   UNL     1     -13.770  13.401  72.268  0.00  0.00    +0.000 C 
ATOM     18  C   UNL     1     -13.318  15.826  72.622  0.00  0.00    +0.000 C 
ENDBRANCH  12  15
ENDBRANCH   7  13
BRANCH   6  19
ATOM     19  C   UNL     1      -9.688  16.313  66.673  0.00  0.00    +0.000 C 
BRANCH  19  21
ATOM     20  N   UNL     1     -10.549  19.975  66.227  0.00  0.00    +0.000 NA
ATOM     21  C   UNL     1      -9.815  17.786  66.947  0.00  0.00    +0.000 A 
ATOM     22  C   UNL     1      -9.281  18.347  68.110  0.00  0.00    +0.000 A 
ATOM     23  C   UNL     1     -10.445  18.637  66.048  0.00  0.00    +0.000 A 
ATOM     24  C   UNL     1      -9.380  19.715  68.323  0.00  0.00    +0.000 A 
ATOM     25  C   UNL     1     -10.016  20.478  67.359  0.00  0.00    +0.000 A 
ENDBRANCH  19  21
ENDBRANCH   6  19
ENDBRANCH   4   5
ENDBRANCH   1   4
BRANCH   1  26
ATOM     26  C   UNL     1     -11.096  10.328  67.557  0.00  0.00    +0.000 C 
BRANCH  26  27
ATOM     27  C   UNL     1     -10.021   9.225  67.671  0.00  0.00    +0.000 C 
BRANCH  27  30
ATOM     28  O   UNL     1     -10.956   7.089  67.031  0.00  0.00    +0.000 OA
ATOM     29  N   UNL     1     -10.914   7.630  69.263  0.00  0.00    +0.000 N 
ATOM     30  C   UNL     1     -10.676   7.880  67.931  0.00  0.00    +0.000 C 
ATOM     31  H   UNL     1     -10.668   8.312  69.975  0.00  0.00    +0.000 HD
BRANCH  29  32
ATOM     32  C   UNL     1     -11.602   6.441  69.720  0.00  0.00    +0.000 C 
ATOM     33  C   UNL     1     -12.433   6.696  71.016  0.00  0.00    +0.000 C 
ATOM     34  C   UNL     1     -11.471   6.452  72.198  0.00  0.00    +0.000 C 
ATOM     35  C   UNL     1     -10.627   5.415  70.221  0.00  0.00    +0.000 A 
ATOM     36  C   UNL     1     -10.539   5.436  71.618  0.00  0.00    +0.000 A 
ATOM     37  C   UNL     1      -9.846   4.551  69.467  0.00  0.00    +0.000 A 
ATOM     38  C   UNL     1      -9.650   4.614  72.288  0.00  0.00    +0.000 A 
ATOM     39  C   UNL     1      -8.963   3.705  70.136  0.00  0.00    +0.000 A 
ATOM     40  C   UNL     1      -8.860   3.740  71.537  0.00  0.00    +0.000 A 
BRANCH  33  41
ATOM     41  O   UNL     1     -12.975   8.014  71.079  0.00  0.00    +0.000 OA
ATOM     42  H   UNL     1     -12.898   8.397  70.187  0.00  0.00    +0.000 HD
ENDBRANCH  33  41
ENDBRANCH  29  32
ENDBRANCH  27  30
BRANCH  27  43
ATOM     43  C   UNL     1      -8.968   9.530  68.745  0.00  0.00    +0.000 C 
BRANCH  43  44
ATOM     44  C   UNL     1      -7.832  10.376  68.214  0.00  0.00    +0.000 A 
ATOM     45  C   UNL     1      -7.202  11.332  69.024  0.00  0.00    +0.000 A 
ATOM     46  C   UNL     1      -7.403  10.224  66.891  0.00  0.00    +0.000 A 
ATOM     47  C   UNL     1      -6.175  12.130  68.517  0.00  0.00    +0.000 A 
ATOM     48  C   UNL     1      -6.375  11.021  66.385  0.00  0.00    +0.000 A 
ATOM     49  C   UNL     1      -5.765  11.975  67.197  0.00  0.00    +0.000 A 
ENDBRANCH  43  44
ENDBRANCH  27  43
ENDBRANCH  26  27
ENDBRANCH   1  26
TORSDOF 14
ENDMDL
MODEL 5
REMARK VINA RESULT:      -7.7      2.684     10.167
REMARK  Name = DB00224_Indinavir
REMARK  17 active torsions:
REMARK  status: ('A' for Active; 'I' for Inactive)
REMARK    1  A    between atoms: O_1  and  C_15
REMARK    2  A    between atoms: O_2  and  C_20
REMARK    3  A    between atoms: N_5  and  C_13
REMARK    4  A    between atoms: N_6  and  C_21
REMARK    5  A    between atoms: N_7  and  C_18
REMARK    6  A    between atoms: N_8  and  C_27
REMARK    7  A    between atoms: C_10  and  C_19
REMARK    8  A    between atoms: C_13  and  C_15
REMARK    9  A    between atoms: C_15  and  C_16
REMARK   10  A    between atoms: C_16  and  C_17
REMARK   11  A    between atoms: C_17  and  C_24
REMARK   12  A    between atoms: C_17  and  C_25
REMARK   13  A    between atoms: C_21  and  C_28
REMARK   14  A    between atoms: C_25  and  C_30
REMARK   15  A    between atoms: C_27  and  C_32
REMARK   16  A    between atoms: C_27  and  C_33
REMARK   17  A    between atoms: C_27  and  C_34
REMARK                            x       y       z     vdW  Elec       q    Type
REMARK                         _______ _______ _______ _____ _____    ______ ____
ROOT
ATOM      1  C   UNL     1     -10.574  11.322  67.929  0.00  0.00    +0.000 C 
ENDROOT
BRANCH   1   2
ATOM      2  O   UNL     1      -9.976  10.910  66.697  0.00  0.00    +0.000 OA
ATOM      3  H   UNL     1      -9.807  11.710  66.168  0.00  0.00    +0.000 HD
ENDBRANCH   1   2
BRANCH   1   4
ATOM      4  C   UNL     1     -10.886  10.071  68.792  0.00  0.00    +0.000 C 
BRANCH   4   5
ATOM      5  N   UNL     1     -10.525  10.146  70.227  0.00  0.00    +0.000 NA
ATOM      6  N   UNL     1     -10.802   7.308  71.339  0.00  0.00    +0.000 NA
ATOM      7  C   UNL     1      -9.345   9.250  70.535  0.00  0.00    +0.000 C 
ATOM      8  C   UNL     1      -9.667   7.730  70.480  0.00  0.00    +0.000 C 
ATOM      9  C   UNL     1     -11.667   9.691  71.070  0.00  0.00    +0.000 C 
ATOM     10  C   UNL     1     -11.966   8.164  71.020  0.00  0.00    +0.000 C 
BRANCH   7  13
ATOM     11  O   UNL     1      -7.612   8.722  68.910  0.00  0.00    +0.000 OA
ATOM     12  N   UNL     1      -7.534  10.792  69.900  0.00  0.00    +0.000 N 
ATOM     13  C   UNL     1      -8.097   9.551  69.675  0.00  0.00    +0.000 C 
ATOM     14  H   UNL     1      -8.140  11.457  70.380  0.00  0.00    +0.000 HD
BRANCH  12  15
ATOM     15  C   UNL     1      -6.306  11.278  69.253  0.00  0.00    +0.000 C 
ATOM     16  C   UNL     1      -5.966  12.715  69.687  0.00  0.00    +0.000 C 
ATOM     17  C   UNL     1      -5.141  10.360  69.665  0.00  0.00    +0.000 C 
ATOM     18  C   UNL     1      -6.445  11.216  67.721  0.00  0.00    +0.000 C 
ENDBRANCH  12  15
ENDBRANCH   7  13
BRANCH   6  19
ATOM     19  C   UNL     1     -10.514   7.416  72.781  0.00  0.00    +0.000 C 
BRANCH  19  21
ATOM     20  N   UNL     1      -9.973   4.919  75.578  0.00  0.00    +0.000 NA
ATOM     21  C   UNL     1     -10.507   6.124  73.550  0.00  0.00    +0.000 A 
ATOM     22  C   UNL     1     -10.954   4.938  72.963  0.00  0.00    +0.000 A 
ATOM     23  C   UNL     1     -10.039   6.063  74.856  0.00  0.00    +0.000 A 
ATOM     24  C   UNL     1     -10.905   3.752  73.682  0.00  0.00    +0.000 A 
ATOM     25  C   UNL     1     -10.408   3.795  74.973  0.00  0.00    +0.000 A 
ENDBRANCH  19  21
ENDBRANCH   6  19
ENDBRANCH   4   5
ENDBRANCH   1   4
BRANCH   1  26
ATOM     26  C   UNL     1     -11.863  12.106  67.614  0.00  0.00    +0.000 C 
BRANCH  26  27
ATOM     27  C   UNL     1     -11.757  13.626  67.866  0.00  0.00    +0.000 C 
BRANCH  27  30
ATOM     28  O   UNL     1     -10.997  13.869  65.584  0.00  0.00    +0.000 OA
ATOM     29  N   UNL     1     -10.289  15.410  67.133  0.00  0.00    +0.000 N 
ATOM     30  C   UNL     1     -10.986  14.291  66.739  0.00  0.00    +0.000 C 
ATOM     31  H   UNL     1     -10.306  15.724  68.099  0.00  0.00    +0.000 HD
BRANCH  29  32
ATOM     32  C   UNL     1      -9.427  16.146  66.231  0.00  0.00    +0.000 C 
ATOM     33  C   UNL     1      -7.915  15.909  66.530  0.00  0.00    +0.000 C 
ATOM     34  C   UNL     1      -7.515  16.962  67.584  0.00  0.00    +0.000 C 
ATOM     35  C   UNL     1      -9.525  17.623  66.480  0.00  0.00    +0.000 A 
ATOM     36  C   UNL     1      -8.455  18.079  67.261  0.00  0.00    +0.000 A 
ATOM     37  C   UNL     1     -10.528  18.487  66.065  0.00  0.00    +0.000 A 
ATOM     38  C   UNL     1      -8.381  19.401  67.665  0.00  0.00    +0.000 A 
ATOM     39  C   UNL     1     -10.450  19.824  66.450  0.00  0.00    +0.000 A 
ATOM     40  C   UNL     1      -9.387  20.277  67.250  0.00  0.00    +0.000 A 
BRANCH  33  41
ATOM     41  O   UNL     1      -7.641  14.594  67.011  0.00  0.00    +0.000 OA
ATOM     42  H   UNL     1      -6.700  14.574  67.263  0.00  0.00    +0.000 HD
ENDBRANCH  33  41
ENDBRANCH  29  32
ENDBRANCH  27  30
BRANCH  27  43
ATOM     43  C   UNL     1     -11.124  13.960  69.224  0.00  0.00    +0.000 C 
BRANCH  43  44
ATOM     44  C   UNL     1     -12.157  14.114  70.319  0.00  0.00    +0.000 A 
ATOM     45  C   UNL     1     -12.599  13.006  71.057  0.00  0.00    +0.000 A 
ATOM     46  C   UNL     1     -12.700  15.373  70.599  0.00  0.00    +0.000 A 
ATOM     47  C   UNL     1     -13.574  13.152  72.044  0.00  0.00    +0.000 A 
ATOM     48  C   UNL     1     -13.674  15.518  71.588  0.00  0.00    +0.000 A 
ATOM     49  C   UNL     1     -14.113  14.407  72.307  0.00  0.00    +0.000 A 
ENDBRANCH  43  44
ENDBRANCH  27  43
ENDBRANCH  26  27
ENDBRANCH   1  26
TORSDOF 14
ENDMDL
MODEL 6
REMARK VINA RESULT:      -7.6      3.092     10.255
REMARK  Name = DB00224_Indinavir
REMARK  17 active torsions:
REMARK  status: ('A' for Active; 'I' for Inactive)
REMARK    1  A    between atoms: O_1  and  C_15
REMARK    2  A    between atoms: O_2  and  C_20
REMARK    3  A    between atoms: N_5  and  C_13
REMARK    4  A    between atoms: N_6  and  C_21
REMARK    5  A    between atoms: N_7  and  C_18
REMARK    6  A    between atoms: N_8  and  C_27
REMARK    7  A    between atoms: C_10  and  C_19
REMARK    8  A    between atoms: C_13  and  C_15
REMARK    9  A    between atoms: C_15  and  C_16
REMARK   10  A    between atoms: C_16  and  C_17
REMARK   11  A    between atoms: C_17  and  C_24
REMARK   12  A    between atoms: C_17  and  C_25
REMARK   13  A    between atoms: C_21  and  C_28
REMARK   14  A    between atoms: C_25  and  C_30
REMARK   15  A    between atoms: C_27  and  C_32
REMARK   16  A    between atoms: C_27  and  C_33
REMARK   17  A    between atoms: C_27  and  C_34
REMARK                            x       y       z     vdW  Elec       q    Type
REMARK                         _______ _______ _______ _____ _____    ______ ____
ROOT
ATOM      1  C   UNL     1      -9.951  18.360  67.585  0.00  0.00    +0.000 C 
ENDROOT
BRANCH   1   2
ATOM      2  O   UNL     1     -11.143  19.141  67.463  0.00  0.00    +0.000 OA
ATOM      3  H   UNL     1     -11.846  18.688  67.963  0.00  0.00    +0.000 HD
ENDBRANCH   1   2
BRANCH   1   4
ATOM      4  C   UNL     1     -10.279  17.033  68.318  0.00  0.00    +0.000 C 
BRANCH   4   5
ATOM      5  N   UNL     1     -11.232  16.120  67.648  0.00  0.00    +0.000 NA
ATOM      6  N   UNL     1      -9.635  13.638  66.840  0.00  0.00    +0.000 NA
ATOM      7  C   UNL     1     -11.319  14.796  68.377  0.00  0.00    +0.000 C 
ATOM      8  C   UNL     1     -10.050  13.909  68.240  0.00  0.00    +0.000 C 
ATOM      9  C   UNL     1     -10.783  15.837  66.255  0.00  0.00    +0.000 C 
ATOM     10  C   UNL     1      -9.522  14.932  66.133  0.00  0.00    +0.000 C 
BRANCH   7  13
ATOM     11  O   UNL     1     -10.863  15.116  70.746  0.00  0.00    +0.000 OA
ATOM     12  N   UNL     1     -13.045  14.755  70.131  0.00  0.00    +0.000 N 
ATOM     13  C   UNL     1     -11.701  14.934  69.868  0.00  0.00    +0.000 C 
ATOM     14  H   UNL     1     -13.655  14.830  69.318  0.00  0.00    +0.000 HD
BRANCH  12  15
ATOM     15  C   UNL     1     -13.638  14.771  71.477  0.00  0.00    +0.000 C 
ATOM     16  C   UNL     1     -13.446  13.427  72.199  0.00  0.00    +0.000 C 
ATOM     17  C   UNL     1     -12.944  15.868  72.304  0.00  0.00    +0.000 C 
ATOM     18  C   UNL     1     -15.138  15.110  71.399  0.00  0.00    +0.000 C 
ENDBRANCH  12  15
ENDBRANCH   7  13
BRANCH   6  19
ATOM     19  C   UNL     1     -10.581  12.776  66.108  0.00  0.00    +0.000 C 
BRANCH  19  21
ATOM     20  N   UNL     1     -10.738   9.260  67.511  0.00  0.00    +0.000 NA
ATOM     21  C   UNL     1     -10.372  11.294  66.254  0.00  0.00    +0.000 A 
ATOM     22  C   UNL     1      -9.588  10.588  65.338  0.00  0.00    +0.000 A 
ATOM     23  C   UNL     1     -10.930  10.586  67.311  0.00  0.00    +0.000 A 
ATOM     24  C   UNL     1      -9.381   9.227  65.515  0.00  0.00    +0.000 A 
ATOM     25  C   UNL     1      -9.971   8.616  66.608  0.00  0.00    +0.000 A 
ENDBRANCH  19  21
ENDBRANCH   6  19
ENDBRANCH   4   5
ENDBRANCH   1   4
BRANCH   1  26
ATOM     26  C   UNL     1      -8.905  19.176  68.371  0.00  0.00    +0.000 C 
BRANCH  26  27
ATOM     27  C   UNL     1      -7.566  19.370  67.628  0.00  0.00    +0.000 C 
BRANCH  27  30
ATOM     28  O   UNL     1      -5.988  17.660  68.286  0.00  0.00    +0.000 OA
ATOM     29  N   UNL     1      -5.921  19.678  69.382  0.00  0.00    +0.000 N 
ATOM     30  C   UNL     1      -6.424  18.799  68.450  0.00  0.00    +0.000 C 
ATOM     31  H   UNL     1      -6.312  20.610  69.485  0.00  0.00    +0.000 HD
BRANCH  29  32
ATOM     32  C   UNL     1      -4.883  19.306  70.321  0.00  0.00    +0.000 C 
ATOM     33  C   UNL     1      -4.936  20.153  71.630  0.00  0.00    +0.000 C 
ATOM     34  C   UNL     1      -4.081  21.410  71.363  0.00  0.00    +0.000 C 
ATOM     35  C   UNL     1      -3.527  19.690  69.803  0.00  0.00    +0.000 A 
ATOM     36  C   UNL     1      -3.084  20.889  70.377  0.00  0.00    +0.000 A 
ATOM     37  C   UNL     1      -2.765  19.027  68.853  0.00  0.00    +0.000 A 
ATOM     38  C   UNL     1      -1.884  21.461  69.994  0.00  0.00    +0.000 A 
ATOM     39  C   UNL     1      -1.545  19.587  68.476  0.00  0.00    +0.000 A 
ATOM     40  C   UNL     1      -1.110  20.799  69.037  0.00  0.00    +0.000 A 
BRANCH  33  41
ATOM     41  O   UNL     1      -6.262  20.523  72.001  0.00  0.00    +0.000 OA
ATOM     42  H   UNL     1      -6.720  19.707  72.274  0.00  0.00    +0.000 HD
ENDBRANCH  33  41
ENDBRANCH  29  32
ENDBRANCH  27  30
BRANCH  27  43
ATOM     43  C   UNL     1      -7.292  20.837  67.268  0.00  0.00    +0.000 C 
BRANCH  43  44
ATOM     44  C   UNL     1      -6.159  20.985  66.277  0.00  0.00    +0.000 A 
ATOM     45  C   UNL     1      -6.286  20.523  64.958  0.00  0.00    +0.000 A 
ATOM     46  C   UNL     1      -4.954  21.578  66.672  0.00  0.00    +0.000 A 
ATOM     47  C   UNL     1      -5.226  20.636  64.059  0.00  0.00    +0.000 A 
ATOM     48  C   UNL     1      -3.894  21.692  65.771  0.00  0.00    +0.000 A 
ATOM     49  C   UNL     1      -4.029  21.218  64.467  0.00  0.00    +0.000 A 
ENDBRANCH  43  44
ENDBRANCH  27  43
ENDBRANCH  26  27
ENDBRANCH   1  26
TORSDOF 14
ENDMDL
