# Supplementary material for: High-throughput screening and evaluation of repurposed drugs targeting the SARS-CoV-2 main protease
Source: Signal Transduct Target Ther. 2021 Sep 29;6:356. doi: 10.1038/s41392-021-00763-5 (PMC8479016; doi:10.1038/s41392-021-00763-5)
Supplement: Supplementary file 26 — Data Set 5 [file 41392_2021_763_MOESM26_ESM.txt]

MODEL 1
REMARK VINA RESULT:      -8.9      0.000      0.000
REMARK  Name = DB00820_Tadalafil
REMARK  2 active torsions:
REMARK  status: ('A' for Active; 'I' for Inactive)
REMARK    1  A    between atoms: N_7  and  C_23
REMARK    2  A    between atoms: C_9  and  C_16
REMARK                            x       y       z     vdW  Elec       q    Type
REMARK                         _______ _______ _______ _____ _____    ______ ____
ROOT
ATOM      1  O   UNL     1     -10.725  10.595  66.330  0.00  0.00    +0.000 OA
ATOM      2  O   UNL     1     -10.815  15.707  64.570  0.00  0.00    +0.000 OA
ATOM      3  N   UNL     1     -10.809  14.254  66.373  0.00  0.00    +0.000 N 
ATOM      4  N   UNL     1     -12.446  15.773  69.368  0.00  0.00    +0.000 N 
ATOM      5  N   UNL     1     -10.226  12.105  64.670  0.00  0.00    +0.000 N 
ATOM      6  C   UNL     1     -11.353  12.906  66.719  0.00  0.00    +0.000 C 
ATOM      7  C   UNL     1     -10.970  15.398  67.312  0.00  0.00    +0.000 C 
ATOM      8  C   UNL     1     -11.254  12.557  68.221  0.00  0.00    +0.000 C 
ATOM      9  C   UNL     1     -11.756  14.956  68.512  0.00  0.00    +0.000 A 
ATOM     10  C   UNL     1     -11.852  13.668  68.992  0.00  0.00    +0.000 A 
ATOM     11  C   UNL     1     -10.705  11.757  65.929  0.00  0.00    +0.000 C 
ATOM     12  C   UNL     1     -12.494  13.712  70.251  0.00  0.00    +0.000 A 
ATOM     13  C   UNL     1     -10.730  14.563  65.015  0.00  0.00    +0.000 C 
ATOM     14  C   UNL     1     -10.638  13.364  64.066  0.00  0.00    +0.000 C 
ATOM     15  C   UNL     1     -12.870  15.042  70.462  0.00  0.00    +0.000 A 
ATOM     16  C   UNL     1     -12.774  12.757  71.246  0.00  0.00    +0.000 A 
ATOM     17  C   UNL     1     -13.534  15.457  71.622  0.00  0.00    +0.000 A 
ATOM     18  C   UNL     1      -9.773  11.058  63.772  0.00  0.00    +0.000 C 
ATOM     19  C   UNL     1     -13.414  13.163  72.421  0.00  0.00    +0.000 A 
ATOM     20  C   UNL     1     -13.792  14.491  72.601  0.00  0.00    +0.000 A 
ATOM     21  H   UNL     1     -12.566  16.772  69.266  0.00  0.00    +0.000 HD
ENDROOT
BRANCH   7  24
ATOM     22  O   UNL     1      -7.934  19.120  68.671  0.00  0.00    +0.000 OA
ATOM     23  O   UNL     1      -5.988  17.696  68.765  0.00  0.00    +0.000 OA
ATOM     24  C   UNL     1      -9.597  15.969  67.708  0.00  0.00    +0.000 A 
ATOM     25  C   UNL     1      -9.468  17.337  68.012  0.00  0.00    +0.000 A 
ATOM     26  C   UNL     1      -8.431  15.157  67.761  0.00  0.00    +0.000 A 
ATOM     27  C   UNL     1      -8.221  17.827  68.353  0.00  0.00    +0.000 A 
ATOM     28  C   UNL     1      -7.183  15.678  68.120  0.00  0.00    +0.000 A 
ATOM     29  C   UNL     1      -7.112  17.022  68.407  0.00  0.00    +0.000 A 
ATOM     30  C   UNL     1      -6.517  19.026  68.936  0.00  0.00    +0.000 C 
ENDBRANCH   7  24
TORSDOF 1
ENDMDL
MODEL 2
REMARK VINA RESULT:      -8.8      2.426      5.498
REMARK  Name = DB00820_Tadalafil
REMARK  2 active torsions:
REMARK  status: ('A' for Active; 'I' for Inactive)
REMARK    1  A    between atoms: N_7  and  C_23
REMARK    2  A    between atoms: C_9  and  C_16
REMARK                            x       y       z     vdW  Elec       q    Type
REMARK                         _______ _______ _______ _____ _____    ______ ____
ROOT
ATOM      1  O   UNL     1     -12.474  14.504  63.490  0.00  0.00    +0.000 OA
ATOM      2  O   UNL     1      -9.775  11.548  67.125  0.00  0.00    +0.000 OA
ATOM      3  N   UNL     1     -10.699  13.595  66.558  0.00  0.00    +0.000 N 
ATOM      4  N   UNL     1      -8.958  16.413  68.286  0.00  0.00    +0.000 N 
ATOM      5  N   UNL     1     -11.984  12.431  64.355  0.00  0.00    +0.000 N 
ATOM      6  C   UNL     1     -10.899  14.426  65.333  0.00  0.00    +0.000 C 
ATOM      7  C   UNL     1     -10.150  14.201  67.802  0.00  0.00    +0.000 C 
ATOM      8  C   UNL     1     -11.348  15.875  65.625  0.00  0.00    +0.000 C 
ATOM      9  C   UNL     1      -9.829  15.647  67.557  0.00  0.00    +0.000 A 
ATOM     10  C   UNL     1     -10.410  16.458  66.607  0.00  0.00    +0.000 A 
ATOM     11  C   UNL     1     -11.896  13.820  64.332  0.00  0.00    +0.000 C 
ATOM     12  C   UNL     1      -9.996  17.789  66.850  0.00  0.00    +0.000 A 
ATOM     13  C   UNL     1     -10.442  12.239  66.355  0.00  0.00    +0.000 C 
ATOM     14  C   UNL     1     -10.956  11.657  65.035  0.00  0.00    +0.000 C 
ATOM     15  C   UNL     1      -9.075  17.736  67.900  0.00  0.00    +0.000 A 
ATOM     16  C   UNL     1     -10.330  19.039  66.297  0.00  0.00    +0.000 A 
ATOM     17  C   UNL     1      -8.456  18.883  68.411  0.00  0.00    +0.000 A 
ATOM     18  C   UNL     1     -12.749  11.754  63.323  0.00  0.00    +0.000 C 
ATOM     19  C   UNL     1      -9.738  20.195  66.814  0.00  0.00    +0.000 A 
ATOM     20  C   UNL     1      -8.811  20.115  67.851  0.00  0.00    +0.000 A 
ATOM     21  H   UNL     1      -8.374  16.088  69.044  0.00  0.00    +0.000 HD
ENDROOT
BRANCH   7  24
ATOM     22  O   UNL     1     -13.303  15.957  71.251  0.00  0.00    +0.000 OA
ATOM     23  O   UNL     1     -13.795  13.764  72.130  0.00  0.00    +0.000 OA
ATOM     24  C   UNL     1     -11.137  14.026  68.970  0.00  0.00    +0.000 A 
ATOM     25  C   UNL     1     -11.756  15.154  69.539  0.00  0.00    +0.000 A 
ATOM     26  C   UNL     1     -11.438  12.748  69.516  0.00  0.00    +0.000 A 
ATOM     27  C   UNL     1     -12.630  14.971  70.595  0.00  0.00    +0.000 A 
ATOM     28  C   UNL     1     -12.335  12.592  70.578  0.00  0.00    +0.000 A 
ATOM     29  C   UNL     1     -12.912  13.727  71.099  0.00  0.00    +0.000 A 
ATOM     30  C   UNL     1     -14.043  15.181  72.219  0.00  0.00    +0.000 C 
ENDBRANCH   7  24
TORSDOF 1
ENDMDL
MODEL 3
REMARK VINA RESULT:      -8.2      2.580      6.057
REMARK  Name = DB00820_Tadalafil
REMARK  2 active torsions:
REMARK  status: ('A' for Active; 'I' for Inactive)
REMARK    1  A    between atoms: N_7  and  C_23
REMARK    2  A    between atoms: C_9  and  C_16
REMARK                            x       y       z     vdW  Elec       q    Type
REMARK                         _______ _______ _______ _____ _____    ______ ____
ROOT
ATOM      1  O   UNL     1      -6.101  15.355  67.482  0.00  0.00    +0.000 OA
ATOM      2  O   UNL     1     -10.305  18.512  68.746  0.00  0.00    +0.000 OA
ATOM      3  N   UNL     1      -9.551  16.432  68.062  0.00  0.00    +0.000 N 
ATOM      4  N   UNL     1     -12.141  14.616  66.076  0.00  0.00    +0.000 N 
ATOM      5  N   UNL     1      -6.908  17.180  68.625  0.00  0.00    +0.000 N 
ATOM      6  C   UNL     1      -8.458  15.867  67.215  0.00  0.00    +0.000 C 
ATOM      7  C   UNL     1     -10.954  15.964  67.898  0.00  0.00    +0.000 C 
ATOM      8  C   UNL     1      -8.627  14.365  66.893  0.00  0.00    +0.000 C 
ATOM      9  C   UNL     1     -11.021  14.958  66.785  0.00  0.00    +0.000 A 
ATOM     10  C   UNL     1      -9.986  14.163  66.345  0.00  0.00    +0.000 A 
ATOM     11  C   UNL     1      -7.053  16.062  67.808  0.00  0.00    +0.000 C 
ATOM     12  C   UNL     1     -10.513  13.209  65.445  0.00  0.00    +0.000 A 
ATOM     13  C   UNL     1      -9.375  17.741  68.512  0.00  0.00    +0.000 C 
ATOM     14  C   UNL     1      -7.924  18.222  68.603  0.00  0.00    +0.000 C 
ATOM     15  C   UNL     1     -11.866  13.519  65.280  0.00  0.00    +0.000 A 
ATOM     16  C   UNL     1      -9.981  12.094  64.770  0.00  0.00    +0.000 A 
ATOM     17  C   UNL     1     -12.710  12.771  64.451  0.00  0.00    +0.000 A 
ATOM     18  C   UNL     1      -5.581  17.558  69.075  0.00  0.00    +0.000 C 
ATOM     19  C   UNL     1     -10.819  11.324  63.958  0.00  0.00    +0.000 A 
ATOM     20  C   UNL     1     -12.161  11.663  63.797  0.00  0.00    +0.000 A 
ATOM     21  H   UNL     1     -13.054  15.041  66.168  0.00  0.00    +0.000 HD
ENDROOT
BRANCH   7  24
ATOM     22  O   UNL     1     -12.010  16.265  72.768  0.00  0.00    +0.000 OA
ATOM     23  O   UNL     1     -12.855  14.008  72.875  0.00  0.00    +0.000 OA
ATOM     24  C   UNL     1     -11.489  15.387  69.221  0.00  0.00    +0.000 A 
ATOM     25  C   UNL     1     -11.480  16.178  70.386  0.00  0.00    +0.000 A 
ATOM     26  C   UNL     1     -11.983  14.057  69.317  0.00  0.00    +0.000 A 
ATOM     27  C   UNL     1     -11.954  15.632  71.564  0.00  0.00    +0.000 A 
ATOM     28  C   UNL     1     -12.467  13.535  70.522  0.00  0.00    +0.000 A 
ATOM     29  C   UNL     1     -12.435  14.350  71.630  0.00  0.00    +0.000 A 
ATOM     30  C   UNL     1     -12.587  15.229  73.593  0.00  0.00    +0.000 C 
ENDBRANCH   7  24
TORSDOF 1
ENDMDL
MODEL 4
REMARK VINA RESULT:      -8.1      2.750      4.011
REMARK  Name = DB00820_Tadalafil
REMARK  2 active torsions:
REMARK  status: ('A' for Active; 'I' for Inactive)
REMARK    1  A    between atoms: N_7  and  C_23
REMARK    2  A    between atoms: C_9  and  C_16
REMARK                            x       y       z     vdW  Elec       q    Type
REMARK                         _______ _______ _______ _____ _____    ______ ____
ROOT
ATOM      1  O   UNL     1      -8.358   9.773  64.758  0.00  0.00    +0.000 OA
ATOM      2  O   UNL     1     -12.929  12.655  64.945  0.00  0.00    +0.000 OA
ATOM      3  N   UNL     1     -11.197  11.647  66.106  0.00  0.00    +0.000 N 
ATOM      4  N   UNL     1     -12.235  10.695  69.567  0.00  0.00    +0.000 N 
ATOM      5  N   UNL     1      -9.810  11.213  63.709  0.00  0.00    +0.000 N 
ATOM      6  C   UNL     1     -10.341  10.429  65.993  0.00  0.00    +0.000 C 
ATOM      7  C   UNL     1     -11.844  12.000  67.400  0.00  0.00    +0.000 C 
ATOM      8  C   UNL     1      -9.508  10.127  67.260  0.00  0.00    +0.000 C 
ATOM      9  C   UNL     1     -11.523  10.949  68.424  0.00  0.00    +0.000 A 
ATOM     10  C   UNL     1     -10.424  10.119  68.420  0.00  0.00    +0.000 A 
ATOM     11  C   UNL     1      -9.375  10.462  64.796  0.00  0.00    +0.000 C 
ATOM     12  C   UNL     1     -10.378   9.440  69.660  0.00  0.00    +0.000 A 
ATOM     13  C   UNL     1     -11.853  12.056  64.946  0.00  0.00    +0.000 C 
ATOM     14  C   UNL     1     -11.206  11.620  63.628  0.00  0.00    +0.000 C 
ATOM     15  C   UNL     1     -11.532   9.807  70.360  0.00  0.00    +0.000 A 
ATOM     16  C   UNL     1      -9.459   8.566  70.269  0.00  0.00    +0.000 A 
ATOM     17  C   UNL     1     -11.816   9.321  71.641  0.00  0.00    +0.000 A 
ATOM     18  C   UNL     1      -9.066  11.151  62.464  0.00  0.00    +0.000 C 
ATOM     19  C   UNL     1      -9.718   8.093  71.559  0.00  0.00    +0.000 A 
ATOM     20  C   UNL     1     -10.883   8.461  72.230  0.00  0.00    +0.000 A 
ATOM     21  H   UNL     1     -13.101  11.141  69.837  0.00  0.00    +0.000 HD
ENDROOT
BRANCH   7  24
ATOM     22  O   UNL     1      -8.627  15.814  67.549  0.00  0.00    +0.000 OA
ATOM     23  O   UNL     1     -10.024  17.127  69.014  0.00  0.00    +0.000 OA
ATOM     24  C   UNL     1     -11.401  13.399  67.862  0.00  0.00    +0.000 A 
ATOM     25  C   UNL     1     -10.166  13.921  67.433  0.00  0.00    +0.000 A 
ATOM     26  C   UNL     1     -12.198  14.192  68.733  0.00  0.00    +0.000 A 
ATOM     27  C   UNL     1      -9.786  15.176  67.872  0.00  0.00    +0.000 A 
ATOM     28  C   UNL     1     -11.792  15.463  69.152  0.00  0.00    +0.000 A 
ATOM     29  C   UNL     1     -10.576  15.925  68.705  0.00  0.00    +0.000 A 
ATOM     30  C   UNL     1      -8.789  17.053  68.275  0.00  0.00    +0.000 C 
ENDBRANCH   7  24
TORSDOF 1
ENDMDL
MODEL 5
REMARK VINA RESULT:      -7.8     24.250     28.259
REMARK  Name = DB00820_Tadalafil
REMARK  2 active torsions:
REMARK  status: ('A' for Active; 'I' for Inactive)
REMARK    1  A    between atoms: N_7  and  C_23
REMARK    2  A    between atoms: C_9  and  C_16
REMARK                            x       y       z     vdW  Elec       q    Type
REMARK                         _______ _______ _______ _____ _____    ______ ____
ROOT
ATOM      1  O   UNL     1     -23.672  -2.128  53.761  0.00  0.00    +0.000 OA
ATOM      2  O   UNL     1     -26.964  -2.007  58.049  0.00  0.00    +0.000 OA
ATOM      3  N   UNL     1     -25.954  -3.264  56.387  0.00  0.00    +0.000 N 
ATOM      4  N   UNL     1     -27.965  -6.298  55.546  0.00  0.00    +0.000 N 
ATOM      5  N   UNL     1     -24.307  -1.098  55.716  0.00  0.00    +0.000 N 
ATOM      6  C   UNL     1     -25.544  -3.101  54.961  0.00  0.00    +0.000 C 
ATOM      7  C   UNL     1     -26.710  -4.470  56.823  0.00  0.00    +0.000 C 
ATOM      8  C   UNL     1     -25.150  -4.424  54.265  0.00  0.00    +0.000 C 
ATOM      9  C   UNL     1     -26.982  -5.349  55.636  0.00  0.00    +0.000 A 
ATOM     10  C   UNL     1     -26.244  -5.396  54.474  0.00  0.00    +0.000 A 
ATOM     11  C   UNL     1     -24.388  -2.106  54.760  0.00  0.00    +0.000 C 
ATOM     12  C   UNL     1     -26.693  -6.498  53.710  0.00  0.00    +0.000 A 
ATOM     13  C   UNL     1     -26.172  -2.092  57.110  0.00  0.00    +0.000 C 
ATOM     14  C   UNL     1     -25.438  -0.849  56.597  0.00  0.00    +0.000 C 
ATOM     15  C   UNL     1     -27.782  -7.043  54.396  0.00  0.00    +0.000 A 
ATOM     16  C   UNL     1     -26.267  -7.104  52.514  0.00  0.00    +0.000 A 
ATOM     17  C   UNL     1     -28.480  -8.162  53.925  0.00  0.00    +0.000 A 
ATOM     18  C   UNL     1     -23.375  -0.003  55.510  0.00  0.00    +0.000 C 
ATOM     19  C   UNL     1     -26.938  -8.236  52.045  0.00  0.00    +0.000 A 
ATOM     20  C   UNL     1     -28.031  -8.752  52.738  0.00  0.00    +0.000 A 
ATOM     21  H   UNL     1     -28.673  -6.487  56.243  0.00  0.00    +0.000 HD
ENDROOT
BRANCH   7  24
ATOM     22  O   UNL     1     -26.436  -6.928  61.159  0.00  0.00    +0.000 OA
ATOM     23  O   UNL     1     -24.049  -7.241  61.001  0.00  0.00    +0.000 OA
ATOM     24  C   UNL     1     -25.941  -5.221  57.924  0.00  0.00    +0.000 A 
ATOM     25  C   UNL     1     -26.632  -5.726  59.042  0.00  0.00    +0.000 A 
ATOM     26  C   UNL     1     -24.533  -5.412  57.864  0.00  0.00    +0.000 A 
ATOM     27  C   UNL     1     -25.916  -6.387  60.023  0.00  0.00    +0.000 A 
ATOM     28  C   UNL     1     -23.836  -6.094  58.867  0.00  0.00    +0.000 A 
ATOM     29  C   UNL     1     -24.559  -6.566  59.938  0.00  0.00    +0.000 A 
ATOM     30  C   UNL     1     -25.245  -7.472  61.770  0.00  0.00    +0.000 C 
ENDBRANCH   7  24
TORSDOF 1
ENDMDL
MODEL 6
REMARK VINA RESULT:      -7.6     22.599     25.959
REMARK  Name = DB00820_Tadalafil
REMARK  2 active torsions:
REMARK  status: ('A' for Active; 'I' for Inactive)
REMARK    1  A    between atoms: N_7  and  C_23
REMARK    2  A    between atoms: C_9  and  C_16
REMARK                            x       y       z     vdW  Elec       q    Type
REMARK                         _______ _______ _______ _____ _____    ______ ____
ROOT
ATOM      1  O   UNL     1     -21.526  -1.966  53.675  0.00  0.00    +0.000 OA
ATOM      2  O   UNL     1     -24.996   0.914  56.657  0.00  0.00    +0.000 OA
ATOM      3  N   UNL     1     -24.374  -1.155  55.826  0.00  0.00    +0.000 N 
ATOM      4  N   UNL     1     -27.305  -3.451  55.519  0.00  0.00    +0.000 N 
ATOM      5  N   UNL     1     -21.933  -0.094  54.945  0.00  0.00    +0.000 N 
ATOM      6  C   UNL     1     -23.761  -1.719  54.586  0.00  0.00    +0.000 C 
ATOM      7  C   UNL     1     -25.594  -1.772  56.415  0.00  0.00    +0.000 C 
ATOM      8  C   UNL     1     -23.844  -3.259  54.490  0.00  0.00    +0.000 C 
ATOM      9  C   UNL     1     -26.045  -2.915  55.551  0.00  0.00    +0.000 A 
ATOM     10  C   UNL     1     -25.250  -3.658  54.707  0.00  0.00    +0.000 A 
ATOM     11  C   UNL     1     -22.291  -1.316  54.385  0.00  0.00    +0.000 C 
ATOM     12  C   UNL     1     -26.003  -4.767  54.254  0.00  0.00    +0.000 A 
ATOM     13  C   UNL     1     -24.195   0.211  56.042  0.00  0.00    +0.000 C 
ATOM     14  C   UNL     1     -22.971   0.836  55.366  0.00  0.00    +0.000 C 
ATOM     15  C   UNL     1     -27.294  -4.610  54.766  0.00  0.00    +0.000 A 
ATOM     16  C   UNL     1     -25.709  -5.904  53.478  0.00  0.00    +0.000 A 
ATOM     17  C   UNL     1     -28.315  -5.536  54.519  0.00  0.00    +0.000 A 
ATOM     18  C   UNL     1     -20.626   0.464  54.648  0.00  0.00    +0.000 C 
ATOM     19  C   UNL     1     -26.713  -6.848  53.244  0.00  0.00    +0.000 A 
ATOM     20  C   UNL     1     -27.996  -6.662  53.752  0.00  0.00    +0.000 A 
ATOM     21  H   UNL     1     -28.109  -3.107  56.027  0.00  0.00    +0.000 HD
ENDROOT
BRANCH   7  24
ATOM     22  O   UNL     1     -22.618  -3.375  60.089  0.00  0.00    +0.000 OA
ATOM     23  O   UNL     1     -24.414  -3.481  61.696  0.00  0.00    +0.000 OA
ATOM     24  C   UNL     1     -25.327  -2.221  57.862  0.00  0.00    +0.000 A 
ATOM     25  C   UNL     1     -24.024  -2.583  58.255  0.00  0.00    +0.000 A 
ATOM     26  C   UNL     1     -26.366  -2.304  58.829  0.00  0.00    +0.000 A 
ATOM     27  C   UNL     1     -23.813  -2.994  59.558  0.00  0.00    +0.000 A 
ATOM     28  C   UNL     1     -26.122  -2.714  60.144  0.00  0.00    +0.000 A 
ATOM     29  C   UNL     1     -24.831  -3.057  60.475  0.00  0.00    +0.000 A 
ATOM     30  C   UNL     1     -23.009  -3.678  61.446  0.00  0.00    +0.000 C 
ENDBRANCH   7  24
TORSDOF 1
ENDMDL
