# Supplementary material for: High-throughput screening and evaluation of repurposed drugs targeting the SARS-CoV-2 main protease
Source: Signal Transduct Target Ther. 2021 Sep 29;6:356. doi: 10.1038/s41392-021-00763-5 (PMC8479016; doi:10.1038/s41392-021-00763-5)
Supplement: Supplementary file 27 — Data Set 7 [file 41392_2021_763_MOESM27_ESM.txt]

MODEL 1
REMARK VINA RESULT:      -8.3      0.000      0.000
REMARK  Name = DB01147_Cloxacillin
REMARK  8 active torsions:
REMARK  status: ('A' for Active; 'I' for Inactive)
REMARK    1  A    between atoms: O_4  and  C_18
REMARK    2  A    between atoms: N_9  and  CA_14
REMARK    3  A    between atoms: C_12  and  C_16
REMARK    4  A    between atoms: C_12  and  C_17
REMARK    5  A    between atoms: CA_13  and  C_18
REMARK    6  A    between atoms: C_19  and  C_20
REMARK    7  A    between atoms: C_21  and  C_23
REMARK    8  A    between atoms: C_22  and  C_24
REMARK                            x       y       z     vdW  Elec       q    Type
REMARK                         _______ _______ _______ _____ _____    ______ ____
ROOT
ATOM      1  O   UNL     1     -12.217  10.600  68.319  0.00  0.00    +0.000 OA
ATOM      2  N   UNL     1     -11.050  12.426  68.975  0.00  0.00    +0.000 N 
ATOM      3  C   UNL     1     -11.272  11.067  68.949  0.00  0.00    +0.000 C 
ATOM      4  H   UNL     1     -10.219  12.795  69.418  0.00  0.00    +0.000 HD
ENDROOT
BRANCH   2  11
ATOM      5  S   UNL     1      -9.832  15.263  68.403  0.00  0.00    +0.000 S 
ATOM      6  O   UNL     1     -11.759  12.566  65.835  0.00  0.00    +0.000 OA
ATOM      7  N   UNL     1     -11.768  14.744  66.706  0.00  0.00    +0.000 N 
ATOM      8  C   UNL     1     -11.598  14.824  68.179  0.00  0.00    +0.000 C 
ATOM      9  C   UNL     1      -9.798  16.179  66.787  0.00  0.00    +0.000 C 
ATOM     10  CA  UNL     1     -10.699  15.322  65.876  0.00  0.00    +0.000 C 
ATOM     11  CA  UNL     1     -11.987  13.332  68.259  0.00  0.00    +0.000 C 
ATOM     12  C   UNL     1     -11.880  13.367  66.728  0.00  0.00    +0.000 C 
ATOM     13  C   UNL     1      -8.348  16.226  66.300  0.00  0.00    +0.000 C 
ATOM     14  C   UNL     1     -10.319  17.594  67.066  0.00  0.00    +0.000 C 
BRANCH  10  16
ATOM     15  OXT UNL     1     -11.142  17.257  64.470  0.00  0.00    +0.000 OA
ATOM     16  C   UNL     1     -11.284  16.058  64.667  0.00  0.00    +0.000 C 
BRANCH  16  17
ATOM     17  O   UNL     1     -11.965  15.263  63.811  0.00  0.00    +0.000 OA
ATOM     18  H   UNL     1     -12.857  15.053  64.156  0.00  0.00    +0.000 HD
ENDBRANCH  16  17
ENDBRANCH  10  16
ENDBRANCH   2  11
BRANCH   3  21
ATOM     19  O   UNL     1      -8.400   9.346  70.374  0.00  0.00    +0.000 OA
ATOM     20  N   UNL     1      -9.398   8.718  71.068  0.00  0.00    +0.000 NA
ATOM     21  C   UNL     1     -10.307  10.239  69.639  0.00  0.00    +0.000 A 
ATOM     22  C   UNL     1     -10.560   9.252  70.656  0.00  0.00    +0.000 A 
ATOM     23  C   UNL     1      -8.931  10.234  69.499  0.00  0.00    +0.000 A 
ATOM     24  C   UNL     1      -7.944  10.952  68.670  0.00  0.00    +0.000 C 
BRANCH  22  26
ATOM     25 CL   UNL     1     -11.401   6.231  70.051  0.00  0.00    +0.000 Cl
ATOM     26  C   UNL     1     -11.843   8.735  71.160  0.00  0.00    +0.000 A 
ATOM     27  C   UNL     1     -12.315   7.435  70.897  0.00  0.00    +0.000 A 
ATOM     28  C   UNL     1     -12.677   9.596  71.903  0.00  0.00    +0.000 A 
ATOM     29  C   UNL     1     -13.580   7.033  71.354  0.00  0.00    +0.000 A 
ATOM     30  C   UNL     1     -13.920   9.177  72.385  0.00  0.00    +0.000 A 
ATOM     31  C   UNL     1     -14.377   7.897  72.099  0.00  0.00    +0.000 A 
ENDBRANCH  22  26
ENDBRANCH   3  21
TORSDOF 5
ENDMDL
MODEL 2
REMARK VINA RESULT:      -8.0      3.191      7.869
REMARK  Name = DB01147_Cloxacillin
REMARK  8 active torsions:
REMARK  status: ('A' for Active; 'I' for Inactive)
REMARK    1  A    between atoms: O_4  and  C_18
REMARK    2  A    between atoms: N_9  and  CA_14
REMARK    3  A    between atoms: C_12  and  C_16
REMARK    4  A    between atoms: C_12  and  C_17
REMARK    5  A    between atoms: CA_13  and  C_18
REMARK    6  A    between atoms: C_19  and  C_20
REMARK    7  A    between atoms: C_21  and  C_23
REMARK    8  A    between atoms: C_22  and  C_24
REMARK                            x       y       z     vdW  Elec       q    Type
REMARK                         _______ _______ _______ _____ _____    ______ ____
ROOT
ATOM      1  O   UNL     1      -9.204  12.152  66.474  0.00  0.00    +0.000 OA
ATOM      2  N   UNL     1     -10.793  10.590  66.871  0.00  0.00    +0.000 N 
ATOM      3  C   UNL     1     -10.389  11.832  66.435  0.00  0.00    +0.000 C 
ATOM      4  H   UNL     1     -11.755  10.299  66.751  0.00  0.00    +0.000 HD
ENDROOT
BRANCH   2  11
ATOM      5  S   UNL     1     -11.054  10.178  69.973  0.00  0.00    +0.000 S 
ATOM      6  O   UNL     1     -10.795   7.368  66.872  0.00  0.00    +0.000 OA
ATOM      7  N   UNL     1      -9.843   8.120  68.880  0.00  0.00    +0.000 N 
ATOM      8  C   UNL     1      -9.644   9.589  68.960  0.00  0.00    +0.000 C 
ATOM      9  C   UNL     1     -11.128   8.571  70.903  0.00  0.00    +0.000 C 
ATOM     10  CA  UNL     1     -10.802   7.522  69.821  0.00  0.00    +0.000 C 
ATOM     11  CA  UNL     1      -9.785   9.647  67.423  0.00  0.00    +0.000 C 
ATOM     12  C   UNL     1     -10.211   8.177  67.549  0.00  0.00    +0.000 C 
ATOM     13  C   UNL     1     -12.542   8.413  71.466  0.00  0.00    +0.000 C 
ATOM     14  C   UNL     1     -10.103   8.666  72.040  0.00  0.00    +0.000 C 
BRANCH  10  16
ATOM     15  OXT UNL     1     -10.949   5.424  71.043  0.00  0.00    +0.000 OA
ATOM     16  C   UNL     1     -10.283   6.183  70.353  0.00  0.00    +0.000 C 
BRANCH  16  17
ATOM     17  O   UNL     1      -9.016   5.893  69.980  0.00  0.00    +0.000 OA
ATOM     18  H   UNL     1      -8.531   5.437  70.697  0.00  0.00    +0.000 HD
ENDBRANCH  16  17
ENDBRANCH  10  16
ENDBRANCH   2  11
BRANCH   3  21
ATOM     19  O   UNL     1     -12.966  13.570  64.544  0.00  0.00    +0.000 OA
ATOM     20  N   UNL     1     -12.977  14.332  65.680  0.00  0.00    +0.000 NA
ATOM     21  C   UNL     1     -11.413  12.690  65.881  0.00  0.00    +0.000 A 
ATOM     22  C   UNL     1     -12.061  13.811  66.512  0.00  0.00    +0.000 A 
ATOM     23  C   UNL     1     -12.018  12.606  64.641  0.00  0.00    +0.000 A 
ATOM     24  C   UNL     1     -11.895  11.738  63.454  0.00  0.00    +0.000 C 
BRANCH  22  26
ATOM     25 CL   UNL     1     -10.483  16.587  66.584  0.00  0.00    +0.000 Cl
ATOM     26  C   UNL     1     -11.769  14.454  67.804  0.00  0.00    +0.000 A 
ATOM     27  C   UNL     1     -11.036  15.649  67.931  0.00  0.00    +0.000 A 
ATOM     28  C   UNL     1     -12.198  13.821  68.990  0.00  0.00    +0.000 A 
ATOM     29  C   UNL     1     -10.739  16.169  69.200  0.00  0.00    +0.000 A 
ATOM     30  C   UNL     1     -11.929  14.363  70.249  0.00  0.00    +0.000 A 
ATOM     31  C   UNL     1     -11.187  15.532  70.354  0.00  0.00    +0.000 A 
ENDBRANCH  22  26
ENDBRANCH   3  21
TORSDOF 5
ENDMDL
MODEL 3
REMARK VINA RESULT:      -7.9     23.375     25.956
REMARK  Name = DB01147_Cloxacillin
REMARK  8 active torsions:
REMARK  status: ('A' for Active; 'I' for Inactive)
REMARK    1  A    between atoms: O_4  and  C_18
REMARK    2  A    between atoms: N_9  and  CA_14
REMARK    3  A    between atoms: C_12  and  C_16
REMARK    4  A    between atoms: C_12  and  C_17
REMARK    5  A    between atoms: CA_13  and  C_18
REMARK    6  A    between atoms: C_19  and  C_20
REMARK    7  A    between atoms: C_21  and  C_23
REMARK    8  A    between atoms: C_22  and  C_24
REMARK                            x       y       z     vdW  Elec       q    Type
REMARK                         _______ _______ _______ _____ _____    ______ ____
ROOT
ATOM      1  O   UNL     1     -26.247  -8.198  57.601  0.00  0.00    +0.000 OA
ATOM      2  N   UNL     1     -26.994  -6.084  57.911  0.00  0.00    +0.000 N 
ATOM      3  C   UNL     1     -26.875  -7.236  57.167  0.00  0.00    +0.000 C 
ATOM      4  H   UNL     1     -27.588  -5.331  57.589  0.00  0.00    +0.000 HD
ENDROOT
BRANCH   2  11
ATOM      5  S   UNL     1     -24.019  -5.094  57.738  0.00  0.00    +0.000 S 
ATOM      6  O   UNL     1     -27.184  -3.776  60.153  0.00  0.00    +0.000 OA
ATOM      7  N   UNL     1     -24.997  -4.624  60.130  0.00  0.00    +0.000 N 
ATOM      8  C   UNL     1     -24.796  -5.797  59.242  0.00  0.00    +0.000 C 
ATOM      9  C   UNL     1     -23.215  -3.738  58.722  0.00  0.00    +0.000 C 
ATOM     10  CA  UNL     1     -24.281  -3.388  59.779  0.00  0.00    +0.000 C 
ATOM     11  CA  UNL     1     -26.327  -5.999  59.238  0.00  0.00    +0.000 C 
ATOM     12  C   UNL     1     -26.366  -4.638  59.946  0.00  0.00    +0.000 C 
ATOM     13  C   UNL     1     -22.925  -2.573  57.774  0.00  0.00    +0.000 C 
ATOM     14  C   UNL     1     -21.909  -4.311  59.285  0.00  0.00    +0.000 C 
BRANCH  10  16
ATOM     15  OXT UNL     1     -23.571  -3.262  62.102  0.00  0.00    +0.000 OA
ATOM     16  C   UNL     1     -23.743  -2.693  61.033  0.00  0.00    +0.000 C 
BRANCH  16  17
ATOM     17  O   UNL     1     -23.452  -1.384  60.858  0.00  0.00    +0.000 OA
ATOM     18  H   UNL     1     -22.512  -1.200  61.062  0.00  0.00    +0.000 HD
ENDBRANCH  16  17
ENDBRANCH  10  16
ENDBRANCH   2  11
BRANCH   3  21
ATOM     19  O   UNL     1     -28.918  -7.842  54.218  0.00  0.00    +0.000 OA
ATOM     20  N   UNL     1     -28.353  -6.651  53.851  0.00  0.00    +0.000 NA
ATOM     21  C   UNL     1     -27.574  -7.264  55.900  0.00  0.00    +0.000 A 
ATOM     22  C   UNL     1     -27.550  -6.270  54.858  0.00  0.00    +0.000 A 
ATOM     23  C   UNL     1     -28.439  -8.231  55.424  0.00  0.00    +0.000 A 
ATOM     24  C   UNL     1     -28.957  -9.525  55.909  0.00  0.00    +0.000 C 
BRANCH  22  26
ATOM     25 CL   UNL     1     -24.602  -6.457  53.644  0.00  0.00    +0.000 Cl
ATOM     26  C   UNL     1     -26.728  -5.054  54.743  0.00  0.00    +0.000 A 
ATOM     27  C   UNL     1     -25.403  -5.054  54.269  0.00  0.00    +0.000 A 
ATOM     28  C   UNL     1     -27.268  -3.826  55.177  0.00  0.00    +0.000 A 
ATOM     29  C   UNL     1     -24.656  -3.865  54.249  0.00  0.00    +0.000 A 
ATOM     30  C   UNL     1     -26.531  -2.641  55.121  0.00  0.00    +0.000 A 
ATOM     31  C   UNL     1     -25.218  -2.663  54.669  0.00  0.00    +0.000 A 
ENDBRANCH  22  26
ENDBRANCH   3  21
TORSDOF 5
ENDMDL
MODEL 4
REMARK VINA RESULT:      -7.8      1.779      3.800
REMARK  Name = DB01147_Cloxacillin
REMARK  8 active torsions:
REMARK  status: ('A' for Active; 'I' for Inactive)
REMARK    1  A    between atoms: O_4  and  C_18
REMARK    2  A    between atoms: N_9  and  CA_14
REMARK    3  A    between atoms: C_12  and  C_16
REMARK    4  A    between atoms: C_12  and  C_17
REMARK    5  A    between atoms: CA_13  and  C_18
REMARK    6  A    between atoms: C_19  and  C_20
REMARK    7  A    between atoms: C_21  and  C_23
REMARK    8  A    between atoms: C_22  and  C_24
REMARK                            x       y       z     vdW  Elec       q    Type
REMARK                         _______ _______ _______ _____ _____    ______ ____
ROOT
ATOM      1  O   UNL     1     -12.212  11.090  67.908  0.00  0.00    +0.000 OA
ATOM      2  N   UNL     1     -11.520  12.782  69.244  0.00  0.00    +0.000 N 
ATOM      3  C   UNL     1     -11.706  11.445  68.970  0.00  0.00    +0.000 C 
ATOM      4  H   UNL     1     -11.021  13.063  70.077  0.00  0.00    +0.000 HD
ENDROOT
BRANCH   2  11
ATOM      5  S   UNL     1     -10.320  15.634  69.776  0.00  0.00    +0.000 S 
ATOM      6  O   UNL     1     -10.435  13.348  66.263  0.00  0.00    +0.000 OA
ATOM      7  N   UNL     1     -11.013  15.394  67.254  0.00  0.00    +0.000 N 
ATOM      8  C   UNL     1     -11.666  15.277  68.583  0.00  0.00    +0.000 C 
ATOM      9  C   UNL     1      -9.466  16.751  68.562  0.00  0.00    +0.000 C 
ATOM     10  CA  UNL     1      -9.695  16.045  67.210  0.00  0.00    +0.000 C 
ATOM     11  CA  UNL     1     -11.966  13.799  68.255  0.00  0.00    +0.000 C 
ATOM     12  C   UNL     1     -11.054  14.030  67.041  0.00  0.00    +0.000 C 
ATOM     13  C   UNL     1      -7.986  16.822  68.943  0.00  0.00    +0.000 C 
ATOM     14  C   UNL     1     -10.121  18.132  68.689  0.00  0.00    +0.000 C 
BRANCH  10  16
ATOM     15  OXT UNL     1     -10.528  17.327  65.319  0.00  0.00    +0.000 OA
ATOM     16  C   UNL     1      -9.572  16.948  65.980  0.00  0.00    +0.000 C 
BRANCH  16  17
ATOM     17  O   UNL     1      -8.303  17.315  65.687  0.00  0.00    +0.000 OA
ATOM     18  H   UNL     1      -7.733  16.532  65.542  0.00  0.00    +0.000 HD
ENDBRANCH  16  17
ENDBRANCH  10  16
ENDBRANCH   2  11
BRANCH   3  21
ATOM     19  O   UNL     1     -11.072   9.165  71.733  0.00  0.00    +0.000 OA
ATOM     20  N   UNL     1      -9.919   8.974  71.022  0.00  0.00    +0.000 NA
ATOM     21  C   UNL     1     -11.222  10.507  69.958  0.00  0.00    +0.000 A 
ATOM     22  C   UNL     1      -9.992   9.758  69.935  0.00  0.00    +0.000 A 
ATOM     23  C   UNL     1     -11.843  10.098  71.124  0.00  0.00    +0.000 A 
ATOM     24  C   UNL     1     -13.105  10.411  71.822  0.00  0.00    +0.000 C 
BRANCH  22  26
ATOM     25 CL   UNL     1     -10.244   8.450  67.033  0.00  0.00    +0.000 Cl
ATOM     26  C   UNL     1      -8.863   9.843  68.994  0.00  0.00    +0.000 A 
ATOM     27  C   UNL     1      -8.869   9.251  67.717  0.00  0.00    +0.000 A 
ATOM     28  C   UNL     1      -7.686  10.505  69.402  0.00  0.00    +0.000 A 
ATOM     29  C   UNL     1      -7.731   9.315  66.898  0.00  0.00    +0.000 A 
ATOM     30  C   UNL     1      -6.569  10.595  68.568  0.00  0.00    +0.000 A 
ATOM     31  C   UNL     1      -6.587   9.987  67.319  0.00  0.00    +0.000 A 
ENDBRANCH  22  26
ENDBRANCH   3  21
TORSDOF 5
ENDMDL
MODEL 5
REMARK VINA RESULT:      -7.5      3.206      5.057
REMARK  Name = DB01147_Cloxacillin
REMARK  8 active torsions:
REMARK  status: ('A' for Active; 'I' for Inactive)
REMARK    1  A    between atoms: O_4  and  C_18
REMARK    2  A    between atoms: N_9  and  CA_14
REMARK    3  A    between atoms: C_12  and  C_16
REMARK    4  A    between atoms: C_12  and  C_17
REMARK    5  A    between atoms: CA_13  and  C_18
REMARK    6  A    between atoms: C_19  and  C_20
REMARK    7  A    between atoms: C_21  and  C_23
REMARK    8  A    between atoms: C_22  and  C_24
REMARK                            x       y       z     vdW  Elec       q    Type
REMARK                         _______ _______ _______ _____ _____    ______ ____
ROOT
ATOM      1  O   UNL     1     -11.242  14.769  69.307  0.00  0.00    +0.000 OA
ATOM      2  N   UNL     1      -9.481  15.139  67.934  0.00  0.00    +0.000 N 
ATOM      3  C   UNL     1     -10.647  14.489  68.269  0.00  0.00    +0.000 C 
ATOM      4  H   UNL     1      -9.047  14.971  67.036  0.00  0.00    +0.000 HD
ENDROOT
BRANCH   2  11
ATOM      5  S   UNL     1      -6.742  16.327  66.958  0.00  0.00    +0.000 S 
ATOM      6  O   UNL     1     -10.242  18.257  68.226  0.00  0.00    +0.000 OA
ATOM      7  N   UNL     1      -7.937  18.009  68.583  0.00  0.00    +0.000 N 
ATOM      8  C   UNL     1      -7.463  16.602  68.621  0.00  0.00    +0.000 C 
ATOM      9  C   UNL     1      -6.272  18.117  66.805  0.00  0.00    +0.000 C 
ATOM     10  CA  UNL     1      -7.447  18.851  67.480  0.00  0.00    +0.000 C 
ATOM     11  CA  UNL     1      -8.924  16.164  68.857  0.00  0.00    +0.000 C 
ATOM     12  C   UNL     1      -9.265  17.629  68.549  0.00  0.00    +0.000 C 
ATOM     13  C   UNL     1      -6.150  18.450  65.317  0.00  0.00    +0.000 C 
ATOM     14  C   UNL     1      -4.918  18.283  67.506  0.00  0.00    +0.000 C 
BRANCH  10  16
ATOM     15  OXT UNL     1      -6.640  20.509  69.066  0.00  0.00    +0.000 OA
ATOM     16  C   UNL     1      -7.130  20.266  67.972  0.00  0.00    +0.000 C 
BRANCH  16  17
ATOM     17  O   UNL     1      -7.422  21.240  67.080  0.00  0.00    +0.000 OA
ATOM     18  H   UNL     1      -7.151  22.119  67.415  0.00  0.00    +0.000 HD
ENDBRANCH  16  17
ENDBRANCH  10  16
ENDBRANCH   2  11
BRANCH   3  21
ATOM     19  O   UNL     1     -11.891  12.563  65.444  0.00  0.00    +0.000 OA
ATOM     20  N   UNL     1     -11.799  11.560  66.369  0.00  0.00    +0.000 NA
ATOM     21  C   UNL     1     -11.151  13.527  67.314  0.00  0.00    +0.000 A 
ATOM     22  C   UNL     1     -11.336  12.111  67.503  0.00  0.00    +0.000 A 
ATOM     23  C   UNL     1     -11.536  13.745  66.004  0.00  0.00    +0.000 A 
ATOM     24  C   UNL     1     -11.627  14.910  65.103  0.00  0.00    +0.000 C 
BRANCH  22  26
ATOM     25 CL   UNL     1      -8.693  10.380  67.965  0.00  0.00    +0.000 Cl
ATOM     26  C   UNL     1     -11.195  11.304  68.726  0.00  0.00    +0.000 A 
ATOM     27  C   UNL     1     -10.089  10.473  68.986  0.00  0.00    +0.000 A 
ATOM     28  C   UNL     1     -12.241  11.315  69.672  0.00  0.00    +0.000 A 
ATOM     29  C   UNL     1     -10.052   9.680  70.143  0.00  0.00    +0.000 A 
ATOM     30  C   UNL     1     -12.182  10.549  70.839  0.00  0.00    +0.000 A 
ATOM     31  C   UNL     1     -11.092   9.721  71.068  0.00  0.00    +0.000 A 
ENDBRANCH  22  26
ENDBRANCH   3  21
TORSDOF 5
ENDMDL
MODEL 6
REMARK VINA RESULT:      -7.4      3.552      5.160
REMARK  Name = DB01147_Cloxacillin
REMARK  8 active torsions:
REMARK  status: ('A' for Active; 'I' for Inactive)
REMARK    1  A    between atoms: O_4  and  C_18
REMARK    2  A    between atoms: N_9  and  CA_14
REMARK    3  A    between atoms: C_12  and  C_16
REMARK    4  A    between atoms: C_12  and  C_17
REMARK    5  A    between atoms: CA_13  and  C_18
REMARK    6  A    between atoms: C_19  and  C_20
REMARK    7  A    between atoms: C_21  and  C_23
REMARK    8  A    between atoms: C_22  and  C_24
REMARK                            x       y       z     vdW  Elec       q    Type
REMARK                         _______ _______ _______ _____ _____    ______ ____
ROOT
ATOM      1  O   UNL     1     -11.626  13.335  67.390  0.00  0.00    +0.000 OA
ATOM      2  N   UNL     1     -10.405  14.560  65.929  0.00  0.00    +0.000 N 
ATOM      3  C   UNL     1     -10.911  13.366  66.391  0.00  0.00    +0.000 C 
ATOM      4  H   UNL     1      -9.895  14.591  65.057  0.00  0.00    +0.000 HD
ENDROOT
BRANCH   2  11
ATOM      5  S   UNL     1      -7.845  15.936  67.119  0.00  0.00    +0.000 S 
ATOM      6  O   UNL     1     -10.948  17.526  64.791  0.00  0.00    +0.000 OA
ATOM      7  N   UNL     1      -9.765  17.700  66.809  0.00  0.00    +0.000 N 
ATOM      8  C   UNL     1      -9.567  16.414  67.525  0.00  0.00    +0.000 C 
ATOM      9  C   UNL     1      -7.331  17.714  66.955  0.00  0.00    +0.000 C 
ATOM     10  CA  UNL     1      -8.561  18.378  66.305  0.00  0.00    +0.000 C 
ATOM     11  CA  UNL     1     -10.705  15.815  66.670  0.00  0.00    +0.000 C 
ATOM     12  C   UNL     1     -10.607  17.126  65.876  0.00  0.00    +0.000 C 
ATOM     13  C   UNL     1      -6.092  17.768  66.059  0.00  0.00    +0.000 C 
ATOM     14  C   UNL     1      -6.997  18.212  68.366  0.00  0.00    +0.000 C 
BRANCH  10  16
ATOM     15  OXT UNL     1      -9.466  20.424  67.259  0.00  0.00    +0.000 OA
ATOM     16  C   UNL     1      -8.661  19.892  66.508  0.00  0.00    +0.000 C 
BRANCH  16  17
ATOM     17  O   UNL     1      -7.760  20.607  65.795  0.00  0.00    +0.000 OA
ATOM     18  H   UNL     1      -7.054  20.031  65.438  0.00  0.00    +0.000 HD
ENDBRANCH  16  17
ENDBRANCH  10  16
ENDBRANCH   2  11
BRANCH   3  21
ATOM     19  O   UNL     1     -10.559  10.659  63.986  0.00  0.00    +0.000 OA
ATOM     20  N   UNL     1      -9.633  10.254  64.908  0.00  0.00    +0.000 NA
ATOM     21  C   UNL     1     -10.609  12.188  65.609  0.00  0.00    +0.000 A 
ATOM     22  C   UNL     1      -9.630  11.170  65.891  0.00  0.00    +0.000 A 
ATOM     23  C   UNL     1     -11.167  11.795  64.407  0.00  0.00    +0.000 A 
ATOM     24  C   UNL     1     -12.212  12.310  63.501  0.00  0.00    +0.000 C 
BRANCH  22  26
ATOM     25 CL   UNL     1     -10.532   9.117  68.165  0.00  0.00    +0.000 Cl
ATOM     26  C   UNL     1      -8.789  10.985  67.085  0.00  0.00    +0.000 A 
ATOM     27  C   UNL     1      -9.136  10.141  68.157  0.00  0.00    +0.000 A 
ATOM     28  C   UNL     1      -7.595  11.727  67.196  0.00  0.00    +0.000 A 
ATOM     29  C   UNL     1      -8.317  10.066  69.295  0.00  0.00    +0.000 A 
ATOM     30  C   UNL     1      -6.767  11.620  68.316  0.00  0.00    +0.000 A 
ATOM     31  C   UNL     1      -7.136  10.798  69.373  0.00  0.00    +0.000 A 
ENDBRANCH  22  26
ENDBRANCH   3  21
TORSDOF 5
ENDMDL
