# Supplementary material for: High-throughput screening and evaluation of repurposed drugs targeting the SARS-CoV-2 main protease
Source: Signal Transduct Target Ther. 2021 Sep 29;6:356. doi: 10.1038/s41392-021-00763-5 (PMC8479016; doi:10.1038/s41392-021-00763-5)
Supplement: Supplementary file 28 — Data Set 9 [file 41392_2021_763_MOESM28_ESM.txt]

MODEL 1
REMARK VINA RESULT:      -8.3      0.000      0.000
REMARK  Name = DB01232_Saquinavir
REMARK  17 active torsions:
REMARK  status: ('A' for Active; 'I' for Inactive)
REMARK    1  A    between atoms: N_1  and  C_4
REMARK    2  A    between atoms: C_2  and  C_6
REMARK    3  A    between atoms: C_4  and  C_8
REMARK    4  A    between atoms: C_8  and  C_13
REMARK    5  A    between atoms: C_8  and  O_14
REMARK    6  A    between atoms: N_10  and  C_48
REMARK    7  A    between atoms: C_13  and  C_17
REMARK    8  A    between atoms: C_13  and  N_18
REMARK    9  A    between atoms: C_17  and  C_20
REMARK   10  A    between atoms: C_21  and  C_22
REMARK   11  A    between atoms: C_22  and  N_24
REMARK   12  A    between atoms: C_22  and  C_25
REMARK   13  A    between atoms: C_25  and  C_27
REMARK   14  A    between atoms: C_26  and  C_28
REMARK   15  A    between atoms: C_48  and  C_49
REMARK   16  A    between atoms: C_48  and  C_50
REMARK   17  A    between atoms: C_48  and  C_51
REMARK                            x       y       z     vdW  Elec       q    Type
REMARK                         _______ _______ _______ _____ _____    ______ ____
ROOT
ATOM      1  C   UNL     1     -11.683  12.226  68.274  0.00  0.00    +0.000 C 
ENDROOT
BRANCH   1   2
ATOM      2  N   UNL     1     -10.972  12.965  67.228  0.00  0.00    +0.000 N 
ATOM      3  C   UNL     1     -11.572  13.134  65.989  0.00  0.00    +0.000 C 
ATOM      4  O   UNL     1     -12.700  12.704  65.725  0.00  0.00    +0.000 OA
ATOM      5  H   UNL     1      -9.956  12.988  67.265  0.00  0.00    +0.000 HD
BRANCH   3   6
ATOM      6  C   UNL     1     -10.665  13.737  64.918  0.00  0.00    +0.000 C 
BRANCH   6   7
ATOM      7  N   UNL     1      -9.735  14.640  65.602  0.00  0.00    +0.000 N 
ATOM      8  C   UNL     1      -9.993  15.992  65.565  0.00  0.00    +0.000 C 
ATOM      9  O   UNL     1     -10.857  16.463  64.835  0.00  0.00    +0.000 OA
ATOM     10  H   UNL     1      -9.061  14.290  66.265  0.00  0.00    +0.000 HD
BRANCH   8  11
ATOM     11  C   UNL     1      -9.193  16.917  66.421  0.00  0.00    +0.000 A 
ATOM     12  N   UNL     1      -9.015  18.210  66.055  0.00  0.00    +0.000 NA
ATOM     13  C   UNL     1      -8.592  16.320  67.521  0.00  0.00    +0.000 A 
ATOM     14  C   UNL     1      -8.130  18.929  66.796  0.00  0.00    +0.000 A 
ATOM     15  C   UNL     1      -7.821  17.096  68.358  0.00  0.00    +0.000 A 
ATOM     16  C   UNL     1      -7.530  18.401  67.973  0.00  0.00    +0.000 A 
ATOM     17  C   UNL     1      -7.702  20.201  66.421  0.00  0.00    +0.000 A 
ATOM     18  C   UNL     1      -6.578  19.110  68.713  0.00  0.00    +0.000 A 
ATOM     19  C   UNL     1      -6.697  20.893  67.123  0.00  0.00    +0.000 A 
ATOM     20  C   UNL     1      -6.134  20.345  68.268  0.00  0.00    +0.000 A 
ENDBRANCH   8  11
ENDBRANCH   6   7
BRANCH   6  21
ATOM     21  C   UNL     1     -10.060  12.768  63.896  0.00  0.00    +0.000 C 
BRANCH  21  22
ATOM     22  C   UNL     1     -10.637  11.402  63.583  0.00  0.00    +0.000 C 
ATOM     23  N   UNL     1     -11.824  11.307  62.940  0.00  0.00    +0.000 N 
ATOM     24  O   UNL     1      -9.995  10.373  63.801  0.00  0.00    +0.000 OA
ATOM     25  H   UNL     1     -12.242  12.108  62.469  0.00  0.00    +0.000 HD
ATOM     26  H   UNL     1     -12.059  10.395  62.573  0.00  0.00    +0.000 HD
ENDBRANCH  21  22
ENDBRANCH   6  21
ENDBRANCH   3   6
ENDBRANCH   1   2
BRANCH   1  27
ATOM     27  C   UNL     1     -11.654  10.666  68.077  0.00  0.00    +0.000 C 
BRANCH  27  28
ATOM     28  O   UNL     1     -12.026  10.017  69.310  0.00  0.00    +0.000 OA
ATOM     29  H   UNL     1     -11.254  10.019  69.909  0.00  0.00    +0.000 HD
ENDBRANCH  27  28
BRANCH  27  30
ATOM     30  C   UNL     1     -10.233  10.254  67.623  0.00  0.00    +0.000 C 
BRANCH  30  31
ATOM     31  N   UNL     1      -8.957  10.695  68.224  0.00  0.00    +0.000 NA
ATOM     32  C   UNL     1      -8.146   9.701  68.996  0.00  0.00    +0.000 C 
ATOM     33  C   UNL     1      -8.098  10.994  67.006  0.00  0.00    +0.000 C 
ATOM     34  C   UNL     1      -6.914  10.473  69.526  0.00  0.00    +0.000 C 
ATOM     35  C   UNL     1      -6.710  11.594  67.282  0.00  0.00    +0.000 C 
ATOM     36  C   UNL     1      -5.967  10.814  68.377  0.00  0.00    +0.000 C 
ATOM     37  C   UNL     1      -6.842  13.093  67.561  0.00  0.00    +0.000 C 
ATOM     38  C   UNL     1      -4.706  11.528  68.880  0.00  0.00    +0.000 C 
ATOM     39  C   UNL     1      -5.505  13.712  67.947  0.00  0.00    +0.000 C 
ATOM     40  C   UNL     1      -4.923  13.009  69.164  0.00  0.00    +0.000 C 
BRANCH  32  41
ATOM     41  C   UNL     1      -8.659   8.914  70.200  0.00  0.00    +0.000 C 
ATOM     42  N   UNL     1      -9.650   7.986  70.073  0.00  0.00    +0.000 N 
ATOM     43  O   UNL     1      -8.198   9.217  71.306  0.00  0.00    +0.000 OA
ATOM     44  H   UNL     1     -10.100   7.920  69.161  0.00  0.00    +0.000 HD
BRANCH  42  45
ATOM     45  C   UNL     1     -10.306   7.349  71.244  0.00  0.00    +0.000 C 
ATOM     46  C   UNL     1     -10.852   8.414  72.205  0.00  0.00    +0.000 C 
ATOM     47  C   UNL     1     -11.475   6.490  70.729  0.00  0.00    +0.000 C 
ATOM     48  C   UNL     1      -9.352   6.409  72.029  0.00  0.00    +0.000 C 
ENDBRANCH  42  45
ENDBRANCH  32  41
ENDBRANCH  30  31
ENDBRANCH  27  30
ENDBRANCH   1  27
BRANCH   1  49
ATOM     49  C   UNL     1     -11.351  12.753  69.701  0.00  0.00    +0.000 C 
BRANCH  49  50
ATOM     50  C   UNL     1     -12.363  13.412  70.607  0.00  0.00    +0.000 A 
ATOM     51  C   UNL     1     -14.058  13.494  72.340  0.00  0.00    +0.000 A 
ATOM     52  C   UNL     1     -13.142  12.768  71.571  0.00  0.00    +0.000 A 
ATOM     53  C   UNL     1     -12.512  14.803  70.450  0.00  0.00    +0.000 A 
ATOM     54  C   UNL     1     -13.409  15.529  71.231  0.00  0.00    +0.000 A 
ATOM     55  C   UNL     1     -14.186  14.871  72.174  0.00  0.00    +0.000 A 
ENDBRANCH  49  50
ENDBRANCH   1  49
TORSDOF 14
ENDMDL
MODEL 2
REMARK VINA RESULT:      -8.1      2.368      4.706
REMARK  Name = DB01232_Saquinavir
REMARK  17 active torsions:
REMARK  status: ('A' for Active; 'I' for Inactive)
REMARK    1  A    between atoms: N_1  and  C_4
REMARK    2  A    between atoms: C_2  and  C_6
REMARK    3  A    between atoms: C_4  and  C_8
REMARK    4  A    between atoms: C_8  and  C_13
REMARK    5  A    between atoms: C_8  and  O_14
REMARK    6  A    between atoms: N_10  and  C_48
REMARK    7  A    between atoms: C_13  and  C_17
REMARK    8  A    between atoms: C_13  and  N_18
REMARK    9  A    between atoms: C_17  and  C_20
REMARK   10  A    between atoms: C_21  and  C_22
REMARK   11  A    between atoms: C_22  and  N_24
REMARK   12  A    between atoms: C_22  and  C_25
REMARK   13  A    between atoms: C_25  and  C_27
REMARK   14  A    between atoms: C_26  and  C_28
REMARK   15  A    between atoms: C_48  and  C_49
REMARK   16  A    between atoms: C_48  and  C_50
REMARK   17  A    between atoms: C_48  and  C_51
REMARK                            x       y       z     vdW  Elec       q    Type
REMARK                         _______ _______ _______ _____ _____    ______ ____
ROOT
ATOM      1  C   UNL     1     -12.759  10.945  70.928  0.00  0.00    +0.000 C 
ENDROOT
BRANCH   1   2
ATOM      2  N   UNL     1     -11.465  11.277  70.330  0.00  0.00    +0.000 N 
ATOM      3  C   UNL     1     -11.340  11.300  68.948  0.00  0.00    +0.000 C 
ATOM      4  O   UNL     1     -12.285  11.069  68.186  0.00  0.00    +0.000 OA
ATOM      5  H   UNL     1     -10.625  11.095  70.874  0.00  0.00    +0.000 HD
BRANCH   3   6
ATOM      6  C   UNL     1      -9.909  11.457  68.439  0.00  0.00    +0.000 C 
BRANCH   6   7
ATOM      7  N   UNL     1      -9.555  12.872  68.582  0.00  0.00    +0.000 N 
ATOM      8  C   UNL     1      -9.794  13.715  67.521  0.00  0.00    +0.000 C 
ATOM      9  O   UNL     1     -10.115  13.287  66.418  0.00  0.00    +0.000 OA
ATOM     10  H   UNL     1      -9.357  13.271  69.487  0.00  0.00    +0.000 HD
BRANCH   8  11
ATOM     11  C   UNL     1      -9.644  15.189  67.703  0.00  0.00    +0.000 A 
ATOM     12  N   UNL     1     -10.344  16.052  66.926  0.00  0.00    +0.000 NA
ATOM     13  C   UNL     1      -8.684  15.567  68.633  0.00  0.00    +0.000 A 
ATOM     14  C   UNL     1     -10.014  17.367  67.039  0.00  0.00    +0.000 A 
ATOM     15  C   UNL     1      -8.467  16.908  68.854  0.00  0.00    +0.000 A 
ATOM     16  C   UNL     1      -9.088  17.829  68.015  0.00  0.00    +0.000 A 
ATOM     17  C   UNL     1     -10.506  18.337  66.169  0.00  0.00    +0.000 A 
ATOM     18  C   UNL     1      -8.699  19.170  68.105  0.00  0.00    +0.000 A 
ATOM     19  C   UNL     1     -10.070  19.675  66.211  0.00  0.00    +0.000 A 
ATOM     20  C   UNL     1      -9.165  20.090  67.179  0.00  0.00    +0.000 A 
ENDBRANCH   8  11
ENDBRANCH   6   7
BRANCH   6  21
ATOM     21  C   UNL     1      -8.880  10.435  68.935  0.00  0.00    +0.000 C 
BRANCH  21  22
ATOM     22  C   UNL     1      -7.441  10.776  69.264  0.00  0.00    +0.000 C 
ATOM     23  N   UNL     1      -6.724   9.954  70.064  0.00  0.00    +0.000 N 
ATOM     24  O   UNL     1      -6.873  11.729  68.729  0.00  0.00    +0.000 OA
ATOM     25  H   UNL     1      -7.039   9.009  70.281  0.00  0.00    +0.000 HD
ATOM     26  H   UNL     1      -5.724  10.110  70.081  0.00  0.00    +0.000 HD
ENDBRANCH  21  22
ENDBRANCH   6  21
ENDBRANCH   3   6
ENDBRANCH   1   2
BRANCH   1  27
ATOM     27  C   UNL     1     -12.837   9.476  71.488  0.00  0.00    +0.000 C 
BRANCH  27  28
ATOM     28  O   UNL     1     -13.656   9.456  72.675  0.00  0.00    +0.000 OA
ATOM     29  H   UNL     1     -13.733  10.369  73.016  0.00  0.00    +0.000 HD
ENDBRANCH  27  28
BRANCH  27  30
ATOM     30  C   UNL     1     -11.400   8.984  71.780  0.00  0.00    +0.000 C 
BRANCH  30  31
ATOM     31  N   UNL     1     -10.615   8.033  70.965  0.00  0.00    +0.000 NA
ATOM     32  C   UNL     1      -9.591   7.179  71.648  0.00  0.00    +0.000 C 
ATOM     33  C   UNL     1     -11.666   7.036  70.505  0.00  0.00    +0.000 C 
ATOM     34  C   UNL     1      -8.921   6.341  70.534  0.00  0.00    +0.000 C 
ATOM     35  C   UNL     1     -11.193   5.951  69.526  0.00  0.00    +0.000 C 
ATOM     36  C   UNL     1      -9.893   5.288  70.004  0.00  0.00    +0.000 C 
ATOM     37  C   UNL     1     -11.117   6.530  68.111  0.00  0.00    +0.000 C 
ATOM     38  C   UNL     1      -9.236   4.401  68.939  0.00  0.00    +0.000 C 
ATOM     39  C   UNL     1     -10.548   5.521  67.121  0.00  0.00    +0.000 C 
ATOM     40  C   UNL     1      -9.169   5.057  67.566  0.00  0.00    +0.000 C 
BRANCH  32  41
ATOM     41  C   UNL     1      -8.431   7.719  72.481  0.00  0.00    +0.000 C 
ATOM     42  N   UNL     1      -7.788   6.938  73.396  0.00  0.00    +0.000 N 
ATOM     43  O   UNL     1      -8.158   8.917  72.353  0.00  0.00    +0.000 OA
ATOM     44  H   UNL     1      -8.185   6.016  73.570  0.00  0.00    +0.000 HD
BRANCH  42  45
ATOM     45  C   UNL     1      -6.795   7.483  74.357  0.00  0.00    +0.000 C 
ATOM     46  C   UNL     1      -7.429   8.568  75.237  0.00  0.00    +0.000 C 
ATOM     47  C   UNL     1      -6.312   6.328  75.253  0.00  0.00    +0.000 C 
ATOM     48  C   UNL     1      -5.543   8.076  73.655  0.00  0.00    +0.000 C 
ENDBRANCH  42  45
ENDBRANCH  32  41
ENDBRANCH  30  31
ENDBRANCH  27  30
ENDBRANCH   1  27
BRANCH   1  49
ATOM     49  C   UNL     1     -13.289  12.073  71.860  0.00  0.00    +0.000 C 
BRANCH  49  50
ATOM     50  C   UNL     1     -12.832  13.509  71.781  0.00  0.00    +0.000 A 
ATOM     51  C   UNL     1     -11.860  15.467  70.727  0.00  0.00    +0.000 A 
ATOM     52  C   UNL     1     -12.257  14.126  70.667  0.00  0.00    +0.000 A 
ATOM     53  C   UNL     1     -13.017  14.278  72.945  0.00  0.00    +0.000 A 
ATOM     54  C   UNL     1     -12.643  15.619  72.998  0.00  0.00    +0.000 A 
ATOM     55  C   UNL     1     -12.059  16.212  71.887  0.00  0.00    +0.000 A 
ENDBRANCH  49  50
ENDBRANCH   1  49
TORSDOF 14
ENDMDL
MODEL 3
REMARK VINA RESULT:      -8.1     23.425     27.840
REMARK  Name = DB01232_Saquinavir
REMARK  17 active torsions:
REMARK  status: ('A' for Active; 'I' for Inactive)
REMARK    1  A    between atoms: N_1  and  C_4
REMARK    2  A    between atoms: C_2  and  C_6
REMARK    3  A    between atoms: C_4  and  C_8
REMARK    4  A    between atoms: C_8  and  C_13
REMARK    5  A    between atoms: C_8  and  O_14
REMARK    6  A    between atoms: N_10  and  C_48
REMARK    7  A    between atoms: C_13  and  C_17
REMARK    8  A    between atoms: C_13  and  N_18
REMARK    9  A    between atoms: C_17  and  C_20
REMARK   10  A    between atoms: C_21  and  C_22
REMARK   11  A    between atoms: C_22  and  N_24
REMARK   12  A    between atoms: C_22  and  C_25
REMARK   13  A    between atoms: C_25  and  C_27
REMARK   14  A    between atoms: C_26  and  C_28
REMARK   15  A    between atoms: C_48  and  C_49
REMARK   16  A    between atoms: C_48  and  C_50
REMARK   17  A    between atoms: C_48  and  C_51
REMARK                            x       y       z     vdW  Elec       q    Type
REMARK                         _______ _______ _______ _____ _____    ______ ____
ROOT
ATOM      1  C   UNL     1     -26.273  -2.645  57.647  0.00  0.00    +0.000 C 
ENDROOT
BRANCH   1   2
ATOM      2  N   UNL     1     -26.004  -4.021  58.071  0.00  0.00    +0.000 N 
ATOM      3  C   UNL     1     -26.440  -4.444  59.318  0.00  0.00    +0.000 C 
ATOM      4  O   UNL     1     -27.069  -3.715  60.093  0.00  0.00    +0.000 OA
ATOM      5  H   UNL     1     -25.202  -4.498  57.666  0.00  0.00    +0.000 HD
BRANCH   3   6
ATOM      6  C   UNL     1     -25.931  -5.822  59.737  0.00  0.00    +0.000 C 
BRANCH   6   7
ATOM      7  N   UNL     1     -25.926  -6.662  58.536  0.00  0.00    +0.000 N 
ATOM      8  C   UNL     1     -26.911  -7.613  58.400  0.00  0.00    +0.000 C 
ATOM      9  O   UNL     1     -27.666  -7.895  59.324  0.00  0.00    +0.000 OA
ATOM     10  H   UNL     1     -25.372  -6.415  57.730  0.00  0.00    +0.000 HD
BRANCH   8  11
ATOM     11  C   UNL     1     -27.063  -8.337  57.104  0.00  0.00    +0.000 A 
ATOM     12  N   UNL     1     -25.979  -8.600  56.332  0.00  0.00    +0.000 NA
ATOM     13  C   UNL     1     -28.375  -8.607  56.737  0.00  0.00    +0.000 A 
ATOM     14  C   UNL     1     -26.230  -9.101  55.093  0.00  0.00    +0.000 A 
ATOM     15  C   UNL     1     -28.610  -9.258  55.547  0.00  0.00    +0.000 A 
ATOM     16  C   UNL     1     -27.542  -9.461  54.678  0.00  0.00    +0.000 A 
ATOM     17  C   UNL     1     -25.235  -9.232  54.126  0.00  0.00    +0.000 A 
ATOM     18  C   UNL     1     -27.820  -9.926  53.388  0.00  0.00    +0.000 A 
ATOM     19  C   UNL     1     -25.518  -9.636  52.807  0.00  0.00    +0.000 A 
ATOM     20  C   UNL     1     -26.812  -9.980  52.439  0.00  0.00    +0.000 A 
ENDBRANCH   8  11
ENDBRANCH   6   7
BRANCH   6  21
ATOM     21  C   UNL     1     -24.672  -5.861  60.611  0.00  0.00    +0.000 C 
BRANCH  21  22
ATOM     22  C   UNL     1     -24.216  -4.711  61.487  0.00  0.00    +0.000 C 
ATOM     23  N   UNL     1     -24.980  -4.324  62.535  0.00  0.00    +0.000 N 
ATOM     24  O   UNL     1     -23.111  -4.191  61.333  0.00  0.00    +0.000 OA
ATOM     25  H   UNL     1     -25.737  -4.907  62.889  0.00  0.00    +0.000 HD
ATOM     26  H   UNL     1     -24.538  -3.704  63.202  0.00  0.00    +0.000 HD
ENDBRANCH  21  22
ENDBRANCH   6  21
ENDBRANCH   3   6
ENDBRANCH   1   2
BRANCH   1  27
ATOM     27  C   UNL     1     -25.185  -1.613  58.122  0.00  0.00    +0.000 C 
BRANCH  27  28
ATOM     28  O   UNL     1     -25.244  -0.434  57.293  0.00  0.00    +0.000 OA
ATOM     29  H   UNL     1     -25.984  -0.533  56.663  0.00  0.00    +0.000 HD
ENDBRANCH  27  28
BRANCH  27  30
ATOM     30  C   UNL     1     -23.797  -2.293  58.046  0.00  0.00    +0.000 C 
BRANCH  30  31
ATOM     31  N   UNL     1     -23.285  -3.124  56.935  0.00  0.00    +0.000 NA
ATOM     32  C   UNL     1     -22.329  -2.508  55.961  0.00  0.00    +0.000 C 
ATOM     33  C   UNL     1     -22.445  -4.166  57.655  0.00  0.00    +0.000 C 
ATOM     34  C   UNL     1     -22.023  -3.603  54.912  0.00  0.00    +0.000 C 
ATOM     35  C   UNL     1     -21.844  -5.278  56.782  0.00  0.00    +0.000 C 
ATOM     36  C   UNL     1     -21.164  -4.705  55.529  0.00  0.00    +0.000 C 
ATOM     37  C   UNL     1     -22.910  -6.336  56.485  0.00  0.00    +0.000 C 
ATOM     38  C   UNL     1     -20.793  -5.775  54.496  0.00  0.00    +0.000 C 
ATOM     39  C   UNL     1     -22.392  -7.404  55.532  0.00  0.00    +0.000 C 
ATOM     40  C   UNL     1     -21.914  -6.773  54.232  0.00  0.00    +0.000 C 
BRANCH  32  41
ATOM     41  C   UNL     1     -22.617  -1.252  55.141  0.00  0.00    +0.000 C 
ATOM     42  N   UNL     1     -23.871  -0.972  54.687  0.00  0.00    +0.000 N 
ATOM     43  O   UNL     1     -21.648  -0.550  54.833  0.00  0.00    +0.000 OA
ATOM     44  H   UNL     1     -24.581  -1.688  54.832  0.00  0.00    +0.000 HD
BRANCH  42  45
ATOM     45  C   UNL     1     -24.149   0.127  53.727  0.00  0.00    +0.000 C 
ATOM     46  C   UNL     1     -25.556  -0.013  53.133  0.00  0.00    +0.000 C 
ATOM     47  C   UNL     1     -24.055   1.463  54.487  0.00  0.00    +0.000 C 
ATOM     48  C   UNL     1     -23.120   0.184  52.566  0.00  0.00    +0.000 C 
ENDBRANCH  42  45
ENDBRANCH  32  41
ENDBRANCH  30  31
ENDBRANCH  27  30
ENDBRANCH   1  27
BRANCH   1  49
ATOM     49  C   UNL     1     -26.708  -2.559  56.155  0.00  0.00    +0.000 C 
BRANCH  49  50
ATOM     50  C   UNL     1     -26.627  -3.717  55.190  0.00  0.00    +0.000 A 
ATOM     51  C   UNL     1     -25.558  -5.190  53.586  0.00  0.00    +0.000 A 
ATOM     52  C   UNL     1     -25.499  -4.101  54.462  0.00  0.00    +0.000 A 
ATOM     53  C   UNL     1     -27.808  -4.469  55.033  0.00  0.00    +0.000 A 
ATOM     54  C   UNL     1     -27.861  -5.567  54.177  0.00  0.00    +0.000 A 
ATOM     55  C   UNL     1     -26.734  -5.924  53.449  0.00  0.00    +0.000 A 
ENDBRANCH  49  50
ENDBRANCH   1  49
TORSDOF 14
ENDMDL
MODEL 4
REMARK VINA RESULT:      -8.1      1.901      3.609
REMARK  Name = DB01232_Saquinavir
REMARK  17 active torsions:
REMARK  status: ('A' for Active; 'I' for Inactive)
REMARK    1  A    between atoms: N_1  and  C_4
REMARK    2  A    between atoms: C_2  and  C_6
REMARK    3  A    between atoms: C_4  and  C_8
REMARK    4  A    between atoms: C_8  and  C_13
REMARK    5  A    between atoms: C_8  and  O_14
REMARK    6  A    between atoms: N_10  and  C_48
REMARK    7  A    between atoms: C_13  and  C_17
REMARK    8  A    between atoms: C_13  and  N_18
REMARK    9  A    between atoms: C_17  and  C_20
REMARK   10  A    between atoms: C_21  and  C_22
REMARK   11  A    between atoms: C_22  and  N_24
REMARK   12  A    between atoms: C_22  and  C_25
REMARK   13  A    between atoms: C_25  and  C_27
REMARK   14  A    between atoms: C_26  and  C_28
REMARK   15  A    between atoms: C_48  and  C_49
REMARK   16  A    between atoms: C_48  and  C_50
REMARK   17  A    between atoms: C_48  and  C_51
REMARK                            x       y       z     vdW  Elec       q    Type
REMARK                         _______ _______ _______ _____ _____    ______ ____
ROOT
ATOM      1  C   UNL     1     -11.567  12.328  68.303  0.00  0.00    +0.000 C 
ENDROOT
BRANCH   1   2
ATOM      2  N   UNL     1     -10.885  13.018  67.207  0.00  0.00    +0.000 N 
ATOM      3  C   UNL     1     -11.505  13.106  65.969  0.00  0.00    +0.000 C 
ATOM      4  O   UNL     1     -12.629  12.642  65.747  0.00  0.00    +0.000 OA
ATOM      5  H   UNL     1      -9.868  13.061  67.227  0.00  0.00    +0.000 HD
BRANCH   3   6
ATOM      6  C   UNL     1     -10.624  13.662  64.853  0.00  0.00    +0.000 C 
BRANCH   6   7
ATOM      7  N   UNL     1      -9.742  14.662  65.460  0.00  0.00    +0.000 N 
ATOM      8  C   UNL     1     -10.117  15.985  65.403  0.00  0.00    +0.000 C 
ATOM      9  O   UNL     1     -11.057  16.359  64.710  0.00  0.00    +0.000 OA
ATOM     10  H   UNL     1      -9.005  14.391  66.093  0.00  0.00    +0.000 HD
BRANCH   8  11
ATOM     11  C   UNL     1      -9.357  17.001  66.188  0.00  0.00    +0.000 A 
ATOM     12  N   UNL     1      -8.084  17.322  65.848  0.00  0.00    +0.000 NA
ATOM     13  C   UNL     1     -10.016  17.483  67.311  0.00  0.00    +0.000 A 
ATOM     14  C   UNL     1      -7.410  18.120  66.719  0.00  0.00    +0.000 A 
ATOM     15  C   UNL     1      -9.382  18.413  68.105  0.00  0.00    +0.000 A 
ATOM     16  C   UNL     1      -8.044  18.700  67.853  0.00  0.00    +0.000 A 
ATOM     17  C   UNL     1      -6.044  18.368  66.600  0.00  0.00    +0.000 A 
ATOM     18  C   UNL     1      -7.349  19.477  68.786  0.00  0.00    +0.000 A 
ATOM     19  C   UNL     1      -5.325  19.093  67.570  0.00  0.00    +0.000 A 
ATOM     20  C   UNL     1      -5.979  19.645  68.663  0.00  0.00    +0.000 A 
ENDBRANCH   8  11
ENDBRANCH   6   7
BRANCH   6  21
ATOM     21  C   UNL     1      -9.970  12.644  63.912  0.00  0.00    +0.000 C 
BRANCH  21  22
ATOM     22  C   UNL     1     -10.662  11.394  63.408  0.00  0.00    +0.000 C 
ATOM     23  N   UNL     1     -11.956  11.457  63.017  0.00  0.00    +0.000 N 
ATOM     24  O   UNL     1     -10.041  10.344  63.240  0.00  0.00    +0.000 OA
ATOM     25  H   UNL     1     -12.420  12.347  62.845  0.00  0.00    +0.000 HD
ATOM     26  H   UNL     1     -12.303  10.660  62.499  0.00  0.00    +0.000 HD
ENDBRANCH  21  22
ENDBRANCH   6  21
ENDBRANCH   3   6
ENDBRANCH   1   2
BRANCH   1  27
ATOM     27  C   UNL     1     -11.468  10.760  68.222  0.00  0.00    +0.000 C 
BRANCH  27  28
ATOM     28  O   UNL     1     -12.348  10.170  69.201  0.00  0.00    +0.000 OA
ATOM     29  H   UNL     1     -12.985   9.591  68.740  0.00  0.00    +0.000 HD
ENDBRANCH  27  28
BRANCH  27  30
ATOM     30  C   UNL     1      -9.996  10.347  68.458  0.00  0.00    +0.000 C 
BRANCH  30  31
ATOM     31  N   UNL     1      -8.955  10.174  67.423  0.00  0.00    +0.000 NA
ATOM     32  C   UNL     1      -7.630  10.843  67.619  0.00  0.00    +0.000 C 
ATOM     33  C   UNL     1      -8.629   8.693  67.519  0.00  0.00    +0.000 C 
ATOM     34  C   UNL     1      -6.794  10.511  66.361  0.00  0.00    +0.000 C 
ATOM     35  C   UNL     1      -7.640   8.144  66.480  0.00  0.00    +0.000 C 
ATOM     36  C   UNL     1      -6.395   9.036  66.362  0.00  0.00    +0.000 C 
ATOM     37  C   UNL     1      -8.364   7.903  65.153  0.00  0.00    +0.000 C 
ATOM     38  C   UNL     1      -5.512   8.691  65.156  0.00  0.00    +0.000 C 
ATOM     39  C   UNL     1      -7.401   7.461  64.059  0.00  0.00    +0.000 C 
ATOM     40  C   UNL     1      -6.301   8.495  63.867  0.00  0.00    +0.000 C 
BRANCH  32  41
ATOM     41  C   UNL     1      -7.440  12.343  67.829  0.00  0.00    +0.000 C 
ATOM     42  N   UNL     1      -6.726  12.830  68.883  0.00  0.00    +0.000 N 
ATOM     43  O   UNL     1      -8.036  13.097  67.052  0.00  0.00    +0.000 OA
ATOM     44  H   UNL     1      -6.416  12.151  69.577  0.00  0.00    +0.000 HD
BRANCH  42  45
ATOM     45  C   UNL     1      -6.688  14.274  69.227  0.00  0.00    +0.000 C 
ATOM     46  C   UNL     1      -6.049  14.488  70.606  0.00  0.00    +0.000 C 
ATOM     47  C   UNL     1      -5.843  14.999  68.164  0.00  0.00    +0.000 C 
ATOM     48  C   UNL     1      -8.096  14.930  69.223  0.00  0.00    +0.000 C 
ENDBRANCH  42  45
ENDBRANCH  32  41
ENDBRANCH  30  31
ENDBRANCH  27  30
ENDBRANCH   1  27
BRANCH   1  49
ATOM     49  C   UNL     1     -11.266  12.973  69.688  0.00  0.00    +0.000 C 
BRANCH  49  50
ATOM     50  C   UNL     1     -12.330  13.533  70.600  0.00  0.00    +0.000 A 
ATOM     51  C   UNL     1     -14.042  13.448  72.317  0.00  0.00    +0.000 A 
ATOM     52  C   UNL     1     -13.069  12.810  71.539  0.00  0.00    +0.000 A 
ATOM     53  C   UNL     1     -12.576  14.914  70.480  0.00  0.00    +0.000 A 
ATOM     54  C   UNL     1     -13.529  15.553  71.270  0.00  0.00    +0.000 A 
ATOM     55  C   UNL     1     -14.266  14.817  72.187  0.00  0.00    +0.000 A 
ENDBRANCH  49  50
ENDBRANCH   1  49
TORSDOF 14
ENDMDL
MODEL 5
REMARK VINA RESULT:      -8.1      1.636      4.350
REMARK  Name = DB01232_Saquinavir
REMARK  17 active torsions:
REMARK  status: ('A' for Active; 'I' for Inactive)
REMARK    1  A    between atoms: N_1  and  C_4
REMARK    2  A    between atoms: C_2  and  C_6
REMARK    3  A    between atoms: C_4  and  C_8
REMARK    4  A    between atoms: C_8  and  C_13
REMARK    5  A    between atoms: C_8  and  O_14
REMARK    6  A    between atoms: N_10  and  C_48
REMARK    7  A    between atoms: C_13  and  C_17
REMARK    8  A    between atoms: C_13  and  N_18
REMARK    9  A    between atoms: C_17  and  C_20
REMARK   10  A    between atoms: C_21  and  C_22
REMARK   11  A    between atoms: C_22  and  N_24
REMARK   12  A    between atoms: C_22  and  C_25
REMARK   13  A    between atoms: C_25  and  C_27
REMARK   14  A    between atoms: C_26  and  C_28
REMARK   15  A    between atoms: C_48  and  C_49
REMARK   16  A    between atoms: C_48  and  C_50
REMARK   17  A    between atoms: C_48  and  C_51
REMARK                            x       y       z     vdW  Elec       q    Type
REMARK                         _______ _______ _______ _____ _____    ______ ____
ROOT
ATOM      1  C   UNL     1     -12.009  13.199  68.770  0.00  0.00    +0.000 C 
ENDROOT
BRANCH   1   2
ATOM      2  N   UNL     1     -12.200  14.025  67.576  0.00  0.00    +0.000 N 
ATOM      3  C   UNL     1     -11.102  14.359  66.797  0.00  0.00    +0.000 C 
ATOM      4  O   UNL     1      -9.956  13.973  67.052  0.00  0.00    +0.000 OA
ATOM      5  H   UNL     1     -13.002  14.652  67.552  0.00  0.00    +0.000 HD
BRANCH   3   6
ATOM      6  C   UNL     1     -11.386  15.384  65.702  0.00  0.00    +0.000 C 
BRANCH   6   7
ATOM      7  N   UNL     1     -10.338  16.405  65.787  0.00  0.00    +0.000 N 
ATOM      8  C   UNL     1     -10.262  17.169  66.930  0.00  0.00    +0.000 C 
ATOM      9  O   UNL     1     -11.144  17.144  67.781  0.00  0.00    +0.000 OA
ATOM     10  H   UNL     1      -9.559  16.408  65.146  0.00  0.00    +0.000 HD
BRANCH   8  11
ATOM     11  C   UNL     1      -9.088  18.066  67.140  0.00  0.00    +0.000 A 
ATOM     12  N   UNL     1      -8.195  17.809  68.127  0.00  0.00    +0.000 NA
ATOM     13  C   UNL     1      -9.064  19.193  66.329  0.00  0.00    +0.000 A 
ATOM     14  C   UNL     1      -7.261  18.771  68.359  0.00  0.00    +0.000 A 
ATOM     15  C   UNL     1      -8.024  20.085  66.465  0.00  0.00    +0.000 A 
ATOM     16  C   UNL     1      -7.139  19.918  67.526  0.00  0.00    +0.000 A 
ATOM     17  C   UNL     1      -6.409  18.734  69.461  0.00  0.00    +0.000 A 
ATOM     18  C   UNL     1      -6.219  20.940  67.786  0.00  0.00    +0.000 A 
ATOM     19  C   UNL     1      -5.529  19.789  69.766  0.00  0.00    +0.000 A 
ATOM     20  C   UNL     1      -5.436  20.892  68.929  0.00  0.00    +0.000 A 
ENDBRANCH   8  11
ENDBRANCH   6   7
BRANCH   6  21
ATOM     21  C   UNL     1     -11.705  14.838  64.305  0.00  0.00    +0.000 C 
BRANCH  21  22
ATOM     22  C   UNL     1     -12.150  13.415  64.037  0.00  0.00    +0.000 C 
ATOM     23  N   UNL     1     -11.484  12.665  63.128  0.00  0.00    +0.000 N 
ATOM     24  O   UNL     1     -13.037  12.886  64.708  0.00  0.00    +0.000 OA
ATOM     25  H   UNL     1     -10.569  12.941  62.775  0.00  0.00    +0.000 HD
ATOM     26  H   UNL     1     -11.683  11.673  63.139  0.00  0.00    +0.000 HD
ENDBRANCH  21  22
ENDBRANCH   6  21
ENDBRANCH   3   6
ENDBRANCH   1   2
BRANCH   1  27
ATOM     27  C   UNL     1     -11.458  11.758  68.459  0.00  0.00    +0.000 C 
BRANCH  27  28
ATOM     28  O   UNL     1     -11.873  11.359  67.137  0.00  0.00    +0.000 OA
ATOM     29  H   UNL     1     -12.191  12.149  66.658  0.00  0.00    +0.000 HD
ENDBRANCH  27  28
BRANCH  27  30
ATOM     30  C   UNL     1     -11.989  10.786  69.539  0.00  0.00    +0.000 C 
BRANCH  30  31
ATOM     31  N   UNL     1     -11.292   9.595  70.068  0.00  0.00    +0.000 NA
ATOM     32  C   UNL     1      -9.817   9.677  70.313  0.00  0.00    +0.000 C 
ATOM     33  C   UNL     1     -11.881   9.451  71.461  0.00  0.00    +0.000 C 
ATOM     34  C   UNL     1      -9.387   8.277  70.812  0.00  0.00    +0.000 C 
ATOM     35  C   UNL     1     -11.443   8.215  72.262  0.00  0.00    +0.000 C 
ATOM     36  C   UNL     1      -9.919   8.030  72.223  0.00  0.00    +0.000 C 
ATOM     37  C   UNL     1     -12.234   6.990  71.797  0.00  0.00    +0.000 C 
ATOM     38  C   UNL     1      -9.457   6.673  72.769  0.00  0.00    +0.000 C 
ATOM     39  C   UNL     1     -11.758   5.719  72.487  0.00  0.00    +0.000 C 
ATOM     40  C   UNL     1     -10.273   5.501  72.237  0.00  0.00    +0.000 C 
BRANCH  32  41
ATOM     41  C   UNL     1      -8.782  10.047  69.253  0.00  0.00    +0.000 C 
ATOM     42  N   UNL     1      -8.046  11.191  69.345  0.00  0.00    +0.000 N 
ATOM     43  O   UNL     1      -8.705   9.309  68.264  0.00  0.00    +0.000 OA
ATOM     44  H   UNL     1      -8.293  11.834  70.096  0.00  0.00    +0.000 HD
BRANCH  42  45
ATOM     45  C   UNL     1      -7.181  11.678  68.240  0.00  0.00    +0.000 C 
ATOM     46  C   UNL     1      -6.823  13.157  68.442  0.00  0.00    +0.000 C 
ATOM     47  C   UNL     1      -5.887  10.844  68.241  0.00  0.00    +0.000 C 
ATOM     48  C   UNL     1      -7.838  11.510  66.844  0.00  0.00    +0.000 C 
ENDBRANCH  42  45
ENDBRANCH  32  41
ENDBRANCH  30  31
ENDBRANCH  27  30
ENDBRANCH   1  27
BRANCH   1  49
ATOM     49  C   UNL     1     -11.309  13.976  69.923  0.00  0.00    +0.000 C 
BRANCH  49  50
ATOM     50  C   UNL     1     -12.053  14.660  71.044  0.00  0.00    +0.000 A 
ATOM     51  C   UNL     1     -12.282  15.993  73.058  0.00  0.00    +0.000 A 
ATOM     52  C   UNL     1     -11.480  15.421  72.065  0.00  0.00    +0.000 A 
ATOM     53  C   UNL     1     -13.453  14.507  71.034  0.00  0.00    +0.000 A 
ATOM     54  C   UNL     1     -14.254  15.095  72.011  0.00  0.00    +0.000 A 
ATOM     55  C   UNL     1     -13.666  15.835  73.027  0.00  0.00    +0.000 A 
ENDBRANCH  49  50
ENDBRANCH   1  49
TORSDOF 14
ENDMDL
MODEL 6
REMARK VINA RESULT:      -7.7      3.867     10.076
REMARK  Name = DB01232_Saquinavir
REMARK  17 active torsions:
REMARK  status: ('A' for Active; 'I' for Inactive)
REMARK    1  A    between atoms: N_1  and  C_4
REMARK    2  A    between atoms: C_2  and  C_6
REMARK    3  A    between atoms: C_4  and  C_8
REMARK    4  A    between atoms: C_8  and  C_13
REMARK    5  A    between atoms: C_8  and  O_14
REMARK    6  A    between atoms: N_10  and  C_48
REMARK    7  A    between atoms: C_13  and  C_17
REMARK    8  A    between atoms: C_13  and  N_18
REMARK    9  A    between atoms: C_17  and  C_20
REMARK   10  A    between atoms: C_21  and  C_22
REMARK   11  A    between atoms: C_22  and  N_24
REMARK   12  A    between atoms: C_22  and  C_25
REMARK   13  A    between atoms: C_25  and  C_27
REMARK   14  A    between atoms: C_26  and  C_28
REMARK   15  A    between atoms: C_48  and  C_49
REMARK   16  A    between atoms: C_48  and  C_50
REMARK   17  A    between atoms: C_48  and  C_51
REMARK                            x       y       z     vdW  Elec       q    Type
REMARK                         _______ _______ _______ _____ _____    ______ ____
ROOT
ATOM      1  C   UNL     1      -9.708   8.039  69.074  0.00  0.00    +0.000 C 
ENDROOT
BRANCH   1   2
ATOM      2  N   UNL     1     -10.458   7.690  70.282  0.00  0.00    +0.000 N 
ATOM      3  C   UNL     1     -11.353   6.631  70.244  0.00  0.00    +0.000 C 
ATOM      4  O   UNL     1     -11.538   5.945  69.233  0.00  0.00    +0.000 OA
ATOM      5  H   UNL     1     -10.623   8.421  70.970  0.00  0.00    +0.000 HD
BRANCH   3   6
ATOM      6  C   UNL     1     -12.223   6.487  71.491  0.00  0.00    +0.000 C 
BRANCH   6   7
ATOM      7  N   UNL     1     -11.373   6.790  72.645  0.00  0.00    +0.000 N 
ATOM      8  C   UNL     1     -10.991   5.753  73.466  0.00  0.00    +0.000 C 
ATOM      9  O   UNL     1     -11.486   4.636  73.364  0.00  0.00    +0.000 OA
ATOM     10  H   UNL     1     -10.893   7.674  72.721  0.00  0.00    +0.000 HD
BRANCH   8  11
ATOM     11  C   UNL     1      -9.962   5.988  74.520  0.00  0.00    +0.000 A 
ATOM     12  N   UNL     1     -10.034   5.340  75.709  0.00  0.00    +0.000 NA
ATOM     13  C   UNL     1      -9.028   6.970  74.214  0.00  0.00    +0.000 A 
ATOM     14  C   UNL     1      -9.162   5.746  76.670  0.00  0.00    +0.000 A 
ATOM     15  C   UNL     1      -8.050   7.265  75.137  0.00  0.00    +0.000 A 
ATOM     16  C   UNL     1      -8.139   6.699  76.405  0.00  0.00    +0.000 A 
ATOM     17  C   UNL     1      -9.251   5.311  77.991  0.00  0.00    +0.000 A 
ATOM     18  C   UNL     1      -7.271   7.165  77.398  0.00  0.00    +0.000 A 
ATOM     19  C   UNL     1      -8.425   5.825  79.009  0.00  0.00    +0.000 A 
ATOM     20  C   UNL     1      -7.437   6.754  78.712  0.00  0.00    +0.000 A 
ENDBRANCH   8  11
ENDBRANCH   6   7
BRANCH   6  21
ATOM     21  C   UNL     1     -13.603   7.154  71.455  0.00  0.00    +0.000 C 
BRANCH  21  22
ATOM     22  C   UNL     1     -13.847   8.609  71.802  0.00  0.00    +0.000 C 
ATOM     23  N   UNL     1     -13.409   9.578  70.966  0.00  0.00    +0.000 N 
ATOM     24  O   UNL     1     -14.534   8.927  72.773  0.00  0.00    +0.000 OA
ATOM     25  H   UNL     1     -13.113   9.370  70.013  0.00  0.00    +0.000 HD
ATOM     26  H   UNL     1     -13.775  10.507  71.131  0.00  0.00    +0.000 HD
ENDBRANCH  21  22
ENDBRANCH   6  21
ENDBRANCH   3   6
ENDBRANCH   1   2
BRANCH   1  27
ATOM     27  C   UNL     1      -9.725   9.577  68.742  0.00  0.00    +0.000 C 
BRANCH  27  28
ATOM     28  O   UNL     1      -9.396  10.330  69.927  0.00  0.00    +0.000 OA
ATOM     29  H   UNL     1      -9.414  11.282  69.706  0.00  0.00    +0.000 HD
ENDBRANCH  27  28
BRANCH  27  30
ATOM     30  C   UNL     1     -11.127   9.947  68.203  0.00  0.00    +0.000 C 
BRANCH  30  31
ATOM     31  N   UNL     1     -11.508  11.214  67.544  0.00  0.00    +0.000 NA
ATOM     32  C   UNL     1     -11.354  12.494  68.306  0.00  0.00    +0.000 C 
ATOM     33  C   UNL     1     -10.484  11.334  66.427  0.00  0.00    +0.000 C 
ATOM     34  C   UNL     1     -11.874  13.613  67.373  0.00  0.00    +0.000 C 
ATOM     35  C   UNL     1     -10.667  12.512  65.458  0.00  0.00    +0.000 C 
ATOM     36  C   UNL     1     -10.905  13.829  66.212  0.00  0.00    +0.000 C 
ATOM     37  C   UNL     1     -11.752  12.174  64.432  0.00  0.00    +0.000 C 
ATOM     38  C   UNL     1     -11.363  14.976  65.302  0.00  0.00    +0.000 C 
ATOM     39  C   UNL     1     -12.046  13.355  63.516  0.00  0.00    +0.000 C 
ATOM     40  C   UNL     1     -12.465  14.570  64.330  0.00  0.00    +0.000 C 
BRANCH  32  41
ATOM     41  C   UNL     1     -12.004  12.780  69.657  0.00  0.00    +0.000 C 
ATOM     42  N   UNL     1     -12.581  13.985  69.928  0.00  0.00    +0.000 N 
ATOM     43  O   UNL     1     -11.906  11.904  70.523  0.00  0.00    +0.000 OA
ATOM     44  H   UNL     1     -12.465  14.716  69.227  0.00  0.00    +0.000 HD
BRANCH  42  45
ATOM     45  C   UNL     1     -13.043  14.365  71.288  0.00  0.00    +0.000 C 
ATOM     46  C   UNL     1     -11.934  15.102  72.052  0.00  0.00    +0.000 C 
ATOM     47  C   UNL     1     -14.257  15.299  71.139  0.00  0.00    +0.000 C 
ATOM     48  C   UNL     1     -13.502  13.143  72.130  0.00  0.00    +0.000 C 
ENDBRANCH  42  45
ENDBRANCH  32  41
ENDBRANCH  30  31
ENDBRANCH  27  30
ENDBRANCH   1  27
BRANCH   1  49
ATOM     49  C   UNL     1      -8.323   7.329  69.010  0.00  0.00    +0.000 C 
BRANCH  49  50
ATOM     50  C   UNL     1      -7.432   7.122  70.209  0.00  0.00    +0.000 A 
ATOM     51  C   UNL     1      -5.892   7.786  71.963  0.00  0.00    +0.000 A 
ATOM     52  C   UNL     1      -6.697   8.112  70.866  0.00  0.00    +0.000 A 
ATOM     53  C   UNL     1      -7.355   5.803  70.697  0.00  0.00    +0.000 A 
ATOM     54  C   UNL     1      -6.571   5.483  71.803  0.00  0.00    +0.000 A 
ATOM     55  C   UNL     1      -5.836   6.476  72.434  0.00  0.00    +0.000 A 
ENDBRANCH  49  50
ENDBRANCH   1  49
TORSDOF 14
ENDMDL
