# Supplementary material for: High-throughput screening and evaluation of repurposed drugs targeting the SARS-CoV-2 main protease
Source: Signal Transduct Target Ther. 2021 Sep 29;6:356. doi: 10.1038/s41392-021-00763-5 (PMC8479016; doi:10.1038/s41392-021-00763-5)
Supplement: Supplementary file 29 — Data Set 11 [file 41392_2021_763_MOESM29_ESM.txt]

MODEL 1
REMARK VINA RESULT:     -11.0      0.000      0.000
REMARK  Name = DB06595_Midostaurin
REMARK  6 active torsions:
REMARK  status: ('A' for Active; 'I' for Inactive)
REMARK    1  A    between atoms: C_22  and  N_25
REMARK    2  A    between atoms: N_25  and  C_26
REMARK    3  A    between atoms: C_31  and  C_32
REMARK    4  A    between atoms: C_33  and  O_34
REMARK    5  A    between atoms: O_34  and  C_35
REMARK    6  A    between atoms: C_36  and  C_38
REMARK                            x       y       z     vdW  Elec       q    Type
REMARK                         _______ _______ _______ _____ _____    ______ ____
ROOT
ATOM      1  C   UNL     1     -11.354   9.798  69.140  0.00  0.00    +0.000 A 
ATOM      2  C   UNL     1     -11.942  10.503  70.211  0.00  0.00    +0.000 A 
ATOM      3  C   UNL     1     -11.814  12.655  68.810  0.00  0.00    +0.000 A 
ATOM      4  C   UNL     1     -12.125  11.878  69.940  0.00  0.00    +0.000 A 
ATOM      5  C   UNL     1     -11.299  11.931  67.731  0.00  0.00    +0.000 A 
ATOM      6  C   UNL     1     -11.121  10.565  67.986  0.00  0.00    +0.000 A 
ATOM      7  C   UNL     1     -12.599  14.132  70.154  0.00  0.00    +0.000 A 
ATOM      8  C   UNL     1     -12.665  12.852  70.821  0.00  0.00    +0.000 A 
ATOM      9  C   UNL     1     -13.746  13.993  72.699  0.00  0.00    +0.000 A 
ATOM     10  C   UNL     1     -13.239  12.827  72.113  0.00  0.00    +0.000 A 
ATOM     11  C   UNL     1     -13.098  15.295  70.775  0.00  0.00    +0.000 A 
ATOM     12  C   UNL     1     -13.681  15.208  72.037  0.00  0.00    +0.000 A 
ATOM     13  C   UNL     1     -10.173  11.303  66.009  0.00  0.00    +0.000 A 
ATOM     14  C   UNL     1     -10.372  10.144  66.857  0.00  0.00    +0.000 A 
ATOM     15  C   UNL     1      -9.740   8.932  66.484  0.00  0.00    +0.000 A 
ATOM     16  C   UNL     1      -8.919   8.862  65.356  0.00  0.00    +0.000 A 
ATOM     17  C   UNL     1      -8.714   9.981  64.572  0.00  0.00    +0.000 A 
ATOM     18  C   UNL     1      -9.329  11.195  64.884  0.00  0.00    +0.000 A 
ATOM     19  N   UNL     1     -10.811  12.446  66.562  0.00  0.00    +0.000 N 
ATOM     20  N   UNL     1     -12.008  14.004  68.877  0.00  0.00    +0.000 N 
ATOM     21  O   UNL     1     -11.862  14.519  66.611  0.00  0.00    +0.000 OA
ATOM     22  C   UNL     1      -9.647  15.971  66.989  0.00  0.00    +0.000 C 
ATOM     23  C   UNL     1     -10.668  16.049  68.143  0.00  0.00    +0.000 C 
ATOM     24  C   UNL     1     -11.835  15.064  67.912  0.00  0.00    +0.000 C 
ATOM     25  N   UNL     1     -11.604   8.398  70.844  0.00  0.00    +0.000 N 
ATOM     26  C   UNL     1     -11.057   8.413  69.501  0.00  0.00    +0.000 C 
ATOM     27  C   UNL     1     -12.118   9.609  71.317  0.00  0.00    +0.000 C 
ATOM     28  O   UNL     1     -12.569   9.719  72.450  0.00  0.00    +0.000 OA
ATOM     29  C   UNL     1     -10.660  13.843  66.194  0.00  0.00    +0.000 C 
ATOM     30  C   UNL     1     -10.771  14.072  64.669  0.00  0.00    +0.000 C 
ATOM     31  C   UNL     1      -9.321  14.473  66.762  0.00  0.00    +0.000 C 
ATOM     32  H   UNL     1     -11.590   7.592  71.462  0.00  0.00    +0.000 HD
ENDROOT
BRANCH  22  33
ATOM     33  N   UNL     1      -8.460  16.866  67.166  0.00  0.00    +0.000 N 
ATOM     34  C   UNL     1      -7.147  16.317  66.864  0.00  0.00    +0.000 C 
ATOM     35  C   UNL     1      -8.694  18.206  67.556  0.00  0.00    +0.000 C 
ATOM     36  O   UNL     1      -9.843  18.618  67.730  0.00  0.00    +0.000 OA
BRANCH  35  37
ATOM     37  C   UNL     1      -7.592  19.198  67.838  0.00  0.00    +0.000 A 
ATOM     38  C   UNL     1      -5.507  20.975  68.556  0.00  0.00    +0.000 A 
ATOM     39  C   UNL     1      -6.102  21.056  67.302  0.00  0.00    +0.000 A 
ATOM     40  C   UNL     1      -5.970  20.038  69.473  0.00  0.00    +0.000 A 
ATOM     41  C   UNL     1      -7.157  20.197  66.961  0.00  0.00    +0.000 A 
ATOM     42  C   UNL     1      -6.997  19.155  69.115  0.00  0.00    +0.000 A 
ENDBRANCH  35  37
ENDBRANCH  22  33
BRANCH  31  43
ATOM     43  O   UNL     1      -8.926  13.987  68.071  0.00  0.00    +0.000 OA
ATOM     44  C   UNL     1      -7.803  13.127  68.159  0.00  0.00    +0.000 C 
ENDBRANCH  31  43
TORSDOF 3
ENDMDL
MODEL 2
REMARK VINA RESULT:     -10.7      2.150      3.282
REMARK  Name = DB06595_Midostaurin
REMARK  6 active torsions:
REMARK  status: ('A' for Active; 'I' for Inactive)
REMARK    1  A    between atoms: C_22  and  N_25
REMARK    2  A    between atoms: N_25  and  C_26
REMARK    3  A    between atoms: C_31  and  C_32
REMARK    4  A    between atoms: C_33  and  O_34
REMARK    5  A    between atoms: O_34  and  C_35
REMARK    6  A    between atoms: C_36  and  C_38
REMARK                            x       y       z     vdW  Elec       q    Type
REMARK                         _______ _______ _______ _____ _____    ______ ____
ROOT
ATOM      1  C   UNL     1      -9.189   8.089  66.609  0.00  0.00    +0.000 A 
ATOM      2  C   UNL     1      -9.671   8.035  67.934  0.00  0.00    +0.000 A 
ATOM      3  C   UNL     1     -10.915  10.248  67.527  0.00  0.00    +0.000 A 
ATOM      4  C   UNL     1     -10.503   9.126  68.270  0.00  0.00    +0.000 A 
ATOM      5  C   UNL     1     -10.490  10.251  66.195  0.00  0.00    +0.000 A 
ATOM      6  C   UNL     1      -9.671   9.168  65.849  0.00  0.00    +0.000 A 
ATOM      7  C   UNL     1     -11.816  10.632  69.436  0.00  0.00    +0.000 A 
ATOM      8  C   UNL     1     -11.116   9.370  69.526  0.00  0.00    +0.000 A 
ATOM      9  C   UNL     1     -11.962   9.172  71.816  0.00  0.00    +0.000 A 
ATOM     10  C   UNL     1     -11.203   8.670  70.752  0.00  0.00    +0.000 A 
ATOM     11  C   UNL     1     -12.556  11.125  70.530  0.00  0.00    +0.000 A 
ATOM     12  C   UNL     1     -12.633  10.380  71.705  0.00  0.00    +0.000 A 
ATOM     13  C   UNL     1      -9.781  10.837  64.251  0.00  0.00    +0.000 A 
ATOM     14  C   UNL     1      -9.193   9.550  64.570  0.00  0.00    +0.000 A 
ATOM     15  C   UNL     1      -8.244   9.012  63.665  0.00  0.00    +0.000 A 
ATOM     16  C   UNL     1      -7.857   9.714  62.521  0.00  0.00    +0.000 A 
ATOM     17  C   UNL     1      -8.403  10.952  62.244  0.00  0.00    +0.000 A 
ATOM     18  C   UNL     1      -9.356  11.519  63.092  0.00  0.00    +0.000 A 
ATOM     19  N   UNL     1     -10.651  11.263  65.291  0.00  0.00    +0.000 N 
ATOM     20  N   UNL     1     -11.643  11.212  68.159  0.00  0.00    +0.000 N 
ATOM     21  O   UNL     1     -12.426  12.374  66.300  0.00  0.00    +0.000 OA
ATOM     22  C   UNL     1     -11.058  14.571  66.982  0.00  0.00    +0.000 C 
ATOM     23  C   UNL     1     -11.612  13.765  68.175  0.00  0.00    +0.000 C 
ATOM     24  C   UNL     1     -12.246  12.441  67.698  0.00  0.00    +0.000 C 
ATOM     25  N   UNL     1      -8.282   6.328  67.610  0.00  0.00    +0.000 N 
ATOM     26  C   UNL     1      -8.229   7.021  66.337  0.00  0.00    +0.000 C 
ATOM     27  C   UNL     1      -9.099   6.897  68.591  0.00  0.00    +0.000 C 
ATOM     28  O   UNL     1      -9.188   6.416  69.714  0.00  0.00    +0.000 OA
ATOM     29  C   UNL     1     -11.238  12.574  65.509  0.00  0.00    +0.000 C 
ATOM     30  C   UNL     1     -11.891  13.154  64.234  0.00  0.00    +0.000 C 
ATOM     31  C   UNL     1     -10.202  13.601  66.129  0.00  0.00    +0.000 C 
ATOM     32  H   UNL     1      -7.735   5.504  67.839  0.00  0.00    +0.000 HD
ENDROOT
BRANCH  22  33
ATOM     33  N   UNL     1     -10.383  15.848  67.372  0.00  0.00    +0.000 N 
ATOM     34  C   UNL     1      -9.935  15.985  68.749  0.00  0.00    +0.000 C 
ATOM     35  C   UNL     1     -10.169  16.818  66.364  0.00  0.00    +0.000 C 
ATOM     36  O   UNL     1     -10.518  16.603  65.201  0.00  0.00    +0.000 OA
BRANCH  35  37
ATOM     37  C   UNL     1      -9.564  18.176  66.625  0.00  0.00    +0.000 A 
ATOM     38  C   UNL     1      -8.245  20.642  67.069  0.00  0.00    +0.000 A 
ATOM     39  C   UNL     1      -9.621  20.538  67.239  0.00  0.00    +0.000 A 
ATOM     40  C   UNL     1      -7.512  19.515  66.716  0.00  0.00    +0.000 A 
ATOM     41  C   UNL     1     -10.267  19.307  67.052  0.00  0.00    +0.000 A 
ATOM     42  C   UNL     1      -8.167  18.297  66.489  0.00  0.00    +0.000 A 
ENDBRANCH  35  37
ENDBRANCH  22  33
BRANCH  31  43
ATOM     43  O   UNL     1      -9.260  13.025  67.071  0.00  0.00    +0.000 OA
ATOM     44  C   UNL     1      -7.909  13.448  67.017  0.00  0.00    +0.000 C 
ENDBRANCH  31  43
TORSDOF 3
ENDMDL
MODEL 3
REMARK VINA RESULT:      -9.0     23.118     26.183
REMARK  Name = DB06595_Midostaurin
REMARK  6 active torsions:
REMARK  status: ('A' for Active; 'I' for Inactive)
REMARK    1  A    between atoms: C_22  and  N_25
REMARK    2  A    between atoms: N_25  and  C_26
REMARK    3  A    between atoms: C_31  and  C_32
REMARK    4  A    between atoms: C_33  and  O_34
REMARK    5  A    between atoms: O_34  and  C_35
REMARK    6  A    between atoms: C_36  and  C_38
REMARK                            x       y       z     vdW  Elec       q    Type
REMARK                         _______ _______ _______ _____ _____    ______ ____
ROOT
ATOM      1  C   UNL     1     -25.864  -7.862  57.905  0.00  0.00    +0.000 A 
ATOM      2  C   UNL     1     -25.185  -7.389  59.048  0.00  0.00    +0.000 A 
ATOM      3  C   UNL     1     -25.605  -4.981  58.250  0.00  0.00    +0.000 A 
ATOM      4  C   UNL     1     -25.125  -5.979  59.118  0.00  0.00    +0.000 A 
ATOM      5  C   UNL     1     -26.338  -5.462  57.161  0.00  0.00    +0.000 A 
ATOM      6  C   UNL     1     -26.411  -6.859  57.087  0.00  0.00    +0.000 A 
ATOM      7  C   UNL     1     -24.619  -3.814  59.757  0.00  0.00    +0.000 A 
ATOM      8  C   UNL     1     -24.491  -5.206  60.126  0.00  0.00    +0.000 A 
ATOM      9  C   UNL     1     -23.355  -4.463  62.165  0.00  0.00    +0.000 A 
ATOM     10  C   UNL     1     -23.832  -5.492  61.344  0.00  0.00    +0.000 A 
ATOM     11  C   UNL     1     -24.111  -2.798  60.591  0.00  0.00    +0.000 A 
ATOM     12  C   UNL     1     -23.497  -3.135  61.796  0.00  0.00    +0.000 A 
ATOM     13  C   UNL     1     -27.188  -5.756  55.208  0.00  0.00    +0.000 A 
ATOM     14  C   UNL     1     -26.964  -7.062  55.797  0.00  0.00    +0.000 A 
ATOM     15  C   UNL     1     -27.218  -8.204  54.997  0.00  0.00    +0.000 A 
ATOM     16  C   UNL     1     -27.635  -8.079  53.669  0.00  0.00    +0.000 A 
ATOM     17  C   UNL     1     -27.816  -6.828  53.111  0.00  0.00    +0.000 A 
ATOM     18  C   UNL     1     -27.598  -5.671  53.861  0.00  0.00    +0.000 A 
ATOM     19  N   UNL     1     -26.818  -4.726  56.114  0.00  0.00    +0.000 N 
ATOM     20  N   UNL     1     -25.298  -3.681  58.525  0.00  0.00    +0.000 N 
ATOM     21  O   UNL     1     -26.821  -2.627  57.114  0.00  0.00    +0.000 OA
ATOM     22  C   UNL     1     -24.858  -1.582  55.625  0.00  0.00    +0.000 C 
ATOM     23  C   UNL     1     -24.536  -1.683  57.130  0.00  0.00    +0.000 C 
ATOM     24  C   UNL     1     -25.654  -2.437  57.883  0.00  0.00    +0.000 C 
ATOM     25  N   UNL     1     -25.076  -9.610  59.022  0.00  0.00    +0.000 N 
ATOM     26  C   UNL     1     -25.792  -9.317  57.795  0.00  0.00    +0.000 C 
ATOM     27  C   UNL     1     -24.676  -8.508  59.784  0.00  0.00    +0.000 C 
ATOM     28  O   UNL     1     -24.033  -8.639  60.818  0.00  0.00    +0.000 OA
ATOM     29  C   UNL     1     -26.634  -3.308  55.857  0.00  0.00    +0.000 C 
ATOM     30  C   UNL     1     -27.812  -2.688  55.069  0.00  0.00    +0.000 C 
ATOM     31  C   UNL     1     -25.254  -3.000  55.142  0.00  0.00    +0.000 C 
ATOM     32  H   UNL     1     -24.811 -10.543  59.325  0.00  0.00    +0.000 HD
ENDROOT
BRANCH  22  33
ATOM     33  N   UNL     1     -23.795  -0.903  54.819  0.00  0.00    +0.000 N 
ATOM     34  C   UNL     1     -22.421  -1.007  55.287  0.00  0.00    +0.000 C 
ATOM     35  C   UNL     1     -24.183  -0.256  53.622  0.00  0.00    +0.000 C 
ATOM     36  O   UNL     1     -25.361  -0.267  53.256  0.00  0.00    +0.000 OA
BRANCH  35  37
ATOM     37  C   UNL     1     -23.232   0.525  52.749  0.00  0.00    +0.000 A 
ATOM     38  C   UNL     1     -21.496   2.159  51.220  0.00  0.00    +0.000 A 
ATOM     39  C   UNL     1     -21.631   0.806  50.928  0.00  0.00    +0.000 A 
ATOM     40  C   UNL     1     -22.250   2.715  52.247  0.00  0.00    +0.000 A 
ATOM     41  C   UNL     1     -22.517   0.007  51.664  0.00  0.00    +0.000 A 
ATOM     42  C   UNL     1     -23.104   1.904  53.007  0.00  0.00    +0.000 A 
ENDBRANCH  35  37
ENDBRANCH  22  33
BRANCH  31  43
ATOM     43  O   UNL     1     -24.149  -3.845  55.558  0.00  0.00    +0.000 OA
ATOM     44  C   UNL     1     -23.619  -4.769  54.624  0.00  0.00    +0.000 C 
ENDBRANCH  31  43
TORSDOF 3
ENDMDL
MODEL 4
REMARK VINA RESULT:      -8.6      3.239      7.093
REMARK  Name = DB06595_Midostaurin
REMARK  6 active torsions:
REMARK  status: ('A' for Active; 'I' for Inactive)
REMARK    1  A    between atoms: C_22  and  N_25
REMARK    2  A    between atoms: N_25  and  C_26
REMARK    3  A    between atoms: C_31  and  C_32
REMARK    4  A    between atoms: C_33  and  O_34
REMARK    5  A    between atoms: O_34  and  C_35
REMARK    6  A    between atoms: C_36  and  C_38
REMARK                            x       y       z     vdW  Elec       q    Type
REMARK                         _______ _______ _______ _____ _____    ______ ____
ROOT
ATOM      1  C   UNL     1     -12.514  12.492  70.793  0.00  0.00    +0.000 A 
ATOM      2  C   UNL     1     -12.244  13.713  70.140  0.00  0.00    +0.000 A 
ATOM      3  C   UNL     1     -11.091  12.400  68.254  0.00  0.00    +0.000 A 
ATOM      4  C   UNL     1     -11.557  13.551  68.916  0.00  0.00    +0.000 A 
ATOM      5  C   UNL     1     -11.429  11.195  68.876  0.00  0.00    +0.000 A 
ATOM      6  C   UNL     1     -12.119  11.344  70.086  0.00  0.00    +0.000 A 
ATOM      7  C   UNL     1     -10.405  13.962  66.953  0.00  0.00    +0.000 A 
ATOM      8  C   UNL     1     -11.122  14.583  68.044  0.00  0.00    +0.000 A 
ATOM      9  C   UNL     1     -10.746  16.737  66.941  0.00  0.00    +0.000 A 
ATOM     10  C   UNL     1     -11.259  15.990  68.008  0.00  0.00    +0.000 A 
ATOM     11  C   UNL     1      -9.879  14.740  65.901  0.00  0.00    +0.000 A 
ATOM     12  C   UNL     1     -10.070  16.121  65.901  0.00  0.00    +0.000 A 
ATOM     13  C   UNL     1     -11.407   9.187  69.647  0.00  0.00    +0.000 A 
ATOM     14  C   UNL     1     -12.102  10.025  70.606  0.00  0.00    +0.000 A 
ATOM     15  C   UNL     1     -12.505   9.437  71.831  0.00  0.00    +0.000 A 
ATOM     16  C   UNL     1     -12.211   8.103  72.125  0.00  0.00    +0.000 A 
ATOM     17  C   UNL     1     -11.522   7.325  71.215  0.00  0.00    +0.000 A 
ATOM     18  C   UNL     1     -11.119   7.848  69.985  0.00  0.00    +0.000 A 
ATOM     19  N   UNL     1     -11.012   9.945  68.512  0.00  0.00    +0.000 N 
ATOM     20  N   UNL     1     -10.351  12.560  67.120  0.00  0.00    +0.000 N 
ATOM     21  O   UNL     1     -10.436  10.382  66.303  0.00  0.00    +0.000 OA
ATOM     22  C   UNL     1      -7.797  10.064  66.610  0.00  0.00    +0.000 C 
ATOM     23  C   UNL     1      -8.227  11.487  66.195  0.00  0.00    +0.000 C 
ATOM     24  C   UNL     1      -9.765  11.618  66.194  0.00  0.00    +0.000 C 
ATOM     25  N   UNL     1     -13.204  14.150  72.098  0.00  0.00    +0.000 N 
ATOM     26  C   UNL     1     -13.105  12.703  72.114  0.00  0.00    +0.000 C 
ATOM     27  C   UNL     1     -12.691  14.794  70.968  0.00  0.00    +0.000 C 
ATOM     28  O   UNL     1     -12.689  16.014  70.868  0.00  0.00    +0.000 OA
ATOM     29  C   UNL     1     -10.089   9.583  67.451  0.00  0.00    +0.000 C 
ATOM     30  C   UNL     1     -10.374   8.181  66.865  0.00  0.00    +0.000 C 
ATOM     31  C   UNL     1      -8.574   9.707  67.902  0.00  0.00    +0.000 C 
ATOM     32  H   UNL     1     -13.569  14.709  72.863  0.00  0.00    +0.000 HD
ENDROOT
BRANCH  22  33
ATOM     33  N   UNL     1      -6.314   9.873  66.680  0.00  0.00    +0.000 N 
ATOM     34  C   UNL     1      -5.482  11.062  66.786  0.00  0.00    +0.000 C 
ATOM     35  C   UNL     1      -5.818   8.549  66.700  0.00  0.00    +0.000 C 
ATOM     36  O   UNL     1      -6.591   7.587  66.673  0.00  0.00    +0.000 OA
BRANCH  35  37
ATOM     37  C   UNL     1      -4.348   8.207  66.699  0.00  0.00    +0.000 A 
ATOM     38  C   UNL     1      -1.598   7.562  66.490  0.00  0.00    +0.000 A 
ATOM     39  C   UNL     1      -2.192   7.721  67.737  0.00  0.00    +0.000 A 
ATOM     40  C   UNL     1      -2.373   7.684  65.342  0.00  0.00    +0.000 A 
ATOM     41  C   UNL     1      -3.561   8.007  67.838  0.00  0.00    +0.000 A 
ATOM     42  C   UNL     1      -3.732   8.010  65.447  0.00  0.00    +0.000 A 
ENDBRANCH  35  37
ENDBRANCH  22  33
BRANCH  31  43
ATOM     43  O   UNL     1      -8.296  10.807  68.808  0.00  0.00    +0.000 OA
ATOM     44  C   UNL     1      -7.378  10.591  69.866  0.00  0.00    +0.000 C 
ENDBRANCH  31  43
TORSDOF 3
ENDMDL
MODEL 5
REMARK VINA RESULT:      -8.1     16.075     21.307
REMARK  Name = DB06595_Midostaurin
REMARK  6 active torsions:
REMARK  status: ('A' for Active; 'I' for Inactive)
REMARK    1  A    between atoms: C_22  and  N_25
REMARK    2  A    between atoms: N_25  and  C_26
REMARK    3  A    between atoms: C_31  and  C_32
REMARK    4  A    between atoms: C_33  and  O_34
REMARK    5  A    between atoms: O_34  and  C_35
REMARK    6  A    between atoms: C_36  and  C_38
REMARK                            x       y       z     vdW  Elec       q    Type
REMARK                         _______ _______ _______ _____ _____    ______ ____
ROOT
ATOM      1  C   UNL     1     -27.694  18.005  78.806  0.00  0.00    +0.000 A 
ATOM      2  C   UNL     1     -26.315  17.712  78.867  0.00  0.00    +0.000 A 
ATOM      3  C   UNL     1     -26.625  16.057  76.924  0.00  0.00    +0.000 A 
ATOM      4  C   UNL     1     -25.904  16.761  77.906  0.00  0.00    +0.000 A 
ATOM      5  C   UNL     1     -27.974  16.411  76.828  0.00  0.00    +0.000 A 
ATOM      6  C   UNL     1     -28.390  17.360  77.770  0.00  0.00    +0.000 A 
ATOM      7  C   UNL     1     -24.651  15.250  76.683  0.00  0.00    +0.000 A 
ATOM      8  C   UNL     1     -24.594  16.243  77.731  0.00  0.00    +0.000 A 
ATOM      9  C   UNL     1     -22.182  15.835  77.857  0.00  0.00    +0.000 A 
ATOM     10  C   UNL     1     -23.329  16.499  78.310  0.00  0.00    +0.000 A 
ATOM     11  C   UNL     1     -23.485  14.580  76.260  0.00  0.00    +0.000 A 
ATOM     12  C   UNL     1     -22.259  14.893  76.844  0.00  0.00    +0.000 A 
ATOM     13  C   UNL     1     -30.109  16.373  76.579  0.00  0.00    +0.000 A 
ATOM     14  C   UNL     1     -29.799  17.335  77.618  0.00  0.00    +0.000 A 
ATOM     15  C   UNL     1     -30.880  17.942  78.305  0.00  0.00    +0.000 A 
ATOM     16  C   UNL     1     -32.204  17.597  78.020  0.00  0.00    +0.000 A 
ATOM     17  C   UNL     1     -32.484  16.656  77.047  0.00  0.00    +0.000 A 
ATOM     18  C   UNL     1     -31.458  16.044  76.327  0.00  0.00    +0.000 A 
ATOM     19  N   UNL     1     -28.919  15.810  76.045  0.00  0.00    +0.000 N 
ATOM     20  N   UNL     1     -25.971  15.104  76.199  0.00  0.00    +0.000 N 
ATOM     21  O   UNL     1     -27.517  14.806  74.485  0.00  0.00    +0.000 OA
ATOM     22  C   UNL     1     -27.996  12.281  75.230  0.00  0.00    +0.000 C 
ATOM     23  C   UNL     1     -26.535  12.739  75.420  0.00  0.00    +0.000 C 
ATOM     24  C   UNL     1     -26.387  14.245  75.115  0.00  0.00    +0.000 C 
ATOM     25  N   UNL     1     -26.819  19.115  80.518  0.00  0.00    +0.000 N 
ATOM     26  C   UNL     1     -28.109  18.888  79.895  0.00  0.00    +0.000 C 
ATOM     27  C   UNL     1     -25.734  18.428  79.964  0.00  0.00    +0.000 C 
ATOM     28  O   UNL     1     -24.607  18.517  80.434  0.00  0.00    +0.000 OA
ATOM     29  C   UNL     1     -28.765  14.647  75.188  0.00  0.00    +0.000 C 
ATOM     30  C   UNL     1     -29.728  14.666  73.979  0.00  0.00    +0.000 C 
ATOM     31  C   UNL     1     -28.896  13.286  75.991  0.00  0.00    +0.000 C 
ATOM     32  H   UNL     1     -26.671  19.689  81.342  0.00  0.00    +0.000 HD
ENDROOT
BRANCH  22  33
ATOM     33  N   UNL     1     -28.228  10.839  75.555  0.00  0.00    +0.000 N 
ATOM     34  C   UNL     1     -27.430  10.246  76.617  0.00  0.00    +0.000 C 
ATOM     35  C   UNL     1     -29.250  10.158  74.851  0.00  0.00    +0.000 C 
ATOM     36  O   UNL     1     -29.931  10.747  74.007  0.00  0.00    +0.000 OA
BRANCH  35  37
ATOM     37  C   UNL     1     -29.548   8.689  75.024  0.00  0.00    +0.000 A 
ATOM     38  C   UNL     1     -30.013   5.899  75.168  0.00  0.00    +0.000 A 
ATOM     39  C   UNL     1     -30.460   6.742  76.180  0.00  0.00    +0.000 A 
ATOM     40  C   UNL     1     -29.368   6.441  74.062  0.00  0.00    +0.000 A 
ATOM     41  C   UNL     1     -30.258   8.126  76.090  0.00  0.00    +0.000 A 
ATOM     42  C   UNL     1     -29.132   7.821  73.995  0.00  0.00    +0.000 A 
ENDBRANCH  35  37
ENDBRANCH  22  33
BRANCH  31  43
ATOM     43  O   UNL     1     -28.350  13.316  77.335  0.00  0.00    +0.000 OA
ATOM     44  C   UNL     1     -29.233  13.114  78.426  0.00  0.00    +0.000 C 
ENDBRANCH  31  43
TORSDOF 3
ENDMDL
MODEL 6
REMARK VINA RESULT:      -8.1     22.614     25.903
REMARK  Name = DB06595_Midostaurin
REMARK  6 active torsions:
REMARK  status: ('A' for Active; 'I' for Inactive)
REMARK    1  A    between atoms: C_22  and  N_25
REMARK    2  A    between atoms: N_25  and  C_26
REMARK    3  A    between atoms: C_31  and  C_32
REMARK    4  A    between atoms: C_33  and  O_34
REMARK    5  A    between atoms: O_34  and  C_35
REMARK    6  A    between atoms: C_36  and  C_38
REMARK                            x       y       z     vdW  Elec       q    Type
REMARK                         _______ _______ _______ _____ _____    ______ ____
ROOT
ATOM      1  C   UNL     1     -27.061  -7.169  58.299  0.00  0.00    +0.000 A 
ATOM      2  C   UNL     1     -26.498  -6.785  59.534  0.00  0.00    +0.000 A 
ATOM      3  C   UNL     1     -25.631  -4.635  58.422  0.00  0.00    +0.000 A 
ATOM      4  C   UNL     1     -25.835  -5.539  59.482  0.00  0.00    +0.000 A 
ATOM      5  C   UNL     1     -26.256  -4.994  57.224  0.00  0.00    +0.000 A 
ATOM      6  C   UNL     1     -26.924  -6.225  57.268  0.00  0.00    +0.000 A 
ATOM      7  C   UNL     1     -24.568  -3.681  60.023  0.00  0.00    +0.000 A 
ATOM      8  C   UNL     1     -25.150  -4.896  60.546  0.00  0.00    +0.000 A 
ATOM      9  C   UNL     1     -24.256  -4.270  62.738  0.00  0.00    +0.000 A 
ATOM     10  C   UNL     1     -24.957  -5.165  61.921  0.00  0.00    +0.000 A 
ATOM     11  C   UNL     1     -23.848  -2.807  60.864  0.00  0.00    +0.000 A 
ATOM     12  C   UNL     1     -23.714  -3.106  62.218  0.00  0.00    +0.000 A 
ATOM     13  C   UNL     1     -26.720  -5.318  55.150  0.00  0.00    +0.000 A 
ATOM     14  C   UNL     1     -27.227  -6.450  55.901  0.00  0.00    +0.000 A 
ATOM     15  C   UNL     1     -27.788  -7.531  55.176  0.00  0.00    +0.000 A 
ATOM     16  C   UNL     1     -27.818  -7.527  53.779  0.00  0.00    +0.000 A 
ATOM     17  C   UNL     1     -27.306  -6.455  53.075  0.00  0.00    +0.000 A 
ATOM     18  C   UNL     1     -26.760  -5.356  53.740  0.00  0.00    +0.000 A 
ATOM     19  N   UNL     1     -26.130  -4.362  56.019  0.00  0.00    +0.000 N 
ATOM     20  N   UNL     1     -24.844  -3.544  58.644  0.00  0.00    +0.000 N 
ATOM     21  O   UNL     1     -25.411  -2.283  56.771  0.00  0.00    +0.000 OA
ATOM     22  C   UNL     1     -22.926  -2.451  55.792  0.00  0.00    +0.000 C 
ATOM     23  C   UNL     1     -23.004  -2.360  57.330  0.00  0.00    +0.000 C 
ATOM     24  C   UNL     1     -24.469  -2.425  57.812  0.00  0.00    +0.000 C 
ATOM     25  N   UNL     1     -27.382  -8.814  59.754  0.00  0.00    +0.000 N 
ATOM     26  C   UNL     1     -27.621  -8.518  58.354  0.00  0.00    +0.000 C 
ATOM     27  C   UNL     1     -26.705  -7.836  60.487  0.00  0.00    +0.000 C 
ATOM     28  O   UNL     1     -26.417  -7.998  61.666  0.00  0.00    +0.000 OA
ATOM     29  C   UNL     1     -25.288  -3.225  55.688  0.00  0.00    +0.000 C 
ATOM     30  C   UNL     1     -25.875  -2.361  54.548  0.00  0.00    +0.000 C 
ATOM     31  C   UNL     1     -23.799  -3.656  55.358  0.00  0.00    +0.000 C 
ATOM     32  H   UNL     1     -27.628  -9.689  60.207  0.00  0.00    +0.000 HD
ENDROOT
BRANCH  22  33
ATOM     33  N   UNL     1     -21.530  -2.443  55.252  0.00  0.00    +0.000 N 
ATOM     34  C   UNL     1     -20.499  -3.114  56.028  0.00  0.00    +0.000 C 
ATOM     35  C   UNL     1     -21.312  -1.837  53.992  0.00  0.00    +0.000 C 
ATOM     36  O   UNL     1     -22.250  -1.345  53.360  0.00  0.00    +0.000 OA
BRANCH  35  37
ATOM     37  C   UNL     1     -19.950  -1.694  53.358  0.00  0.00    +0.000 A 
ATOM     38  C   UNL     1     -17.375  -1.244  52.266  0.00  0.00    +0.000 A 
ATOM     39  C   UNL     1     -18.084  -2.399  51.951  0.00  0.00    +0.000 A 
ATOM     40  C   UNL     1     -17.957  -0.290  53.093  0.00  0.00    +0.000 A 
ATOM     41  C   UNL     1     -19.372  -2.603  52.466  0.00  0.00    +0.000 A 
ATOM     42  C   UNL     1     -19.228  -0.517  53.638  0.00  0.00    +0.000 A 
ENDBRANCH  35  37
ENDBRANCH  22  33
BRANCH  31  43
ATOM     43  O   UNL     1     -23.297  -4.768  56.144  0.00  0.00    +0.000 OA
ATOM     44  C   UNL     1     -22.943  -5.963  55.469  0.00  0.00    +0.000 C 
ENDBRANCH  31  43
TORSDOF 3
ENDMDL
