# Supplementary material for: High-throughput screening and evaluation of repurposed drugs targeting the SARS-CoV-2 main protease
Source: Signal Transduct Target Ther. 2021 Sep 29;6:356. doi: 10.1038/s41392-021-00763-5 (PMC8479016; doi:10.1038/s41392-021-00763-5)
Supplement: Supplementary file 30 — Data Set 13 [file 41392_2021_763_MOESM30_ESM.txt]

MODEL 1
REMARK VINA RESULT:      -8.9      0.000      0.000
REMARK  Name = DB08911_Trametinib
REMARK  8 active torsions:
REMARK  status: ('A' for Active; 'I' for Inactive)
REMARK    1  A    between atoms: C_2  and  C_25
REMARK    2  A    between atoms: N_4  and  C_15
REMARK    3  A    between atoms: C_5  and  N_16
REMARK    4  A    between atoms: N_8  and  C_11
REMARK    5  A    between atoms: N_10  and  C_26
REMARK    6  A    between atoms: N_16  and  C_17
REMARK    7  A    between atoms: C_28  and  N_32
REMARK    8  A    between atoms: C_33  and  C_34
REMARK                            x       y       z     vdW  Elec       q    Type
REMARK                         _______ _______ _______ _____ _____    ______ ____
ROOT
ATOM      1  C   UNL     1     -10.533  13.912  68.478  0.00  0.00    +0.000 A 
ATOM      2  C   UNL     1      -9.694  13.413  67.533  0.00  0.00    +0.000 A 
ATOM      3  C   UNL     1      -9.890  12.014  67.033  0.00  0.00    +0.000 A 
ATOM      4  N   UNL     1     -10.824  11.233  67.684  0.00  0.00    +0.000 N 
ATOM      5  C   UNL     1     -11.558  11.666  68.791  0.00  0.00    +0.000 A 
ATOM      6  C   UNL     1     -11.443  12.978  69.162  0.00  0.00    +0.000 A 
ATOM      7  C   UNL     1     -12.231  13.474  70.343  0.00  0.00    +0.000 A 
ATOM      8  N   UNL     1     -12.001  14.773  70.748  0.00  0.00    +0.000 N 
ATOM      9  C   UNL     1     -11.263  15.705  70.032  0.00  0.00    +0.000 A 
ATOM     10  N   UNL     1     -10.522  15.250  68.925  0.00  0.00    +0.000 N 
ATOM     11  O   UNL     1     -13.041  12.757  70.932  0.00  0.00    +0.000 OA
ATOM     12  O   UNL     1     -11.304  16.898  70.363  0.00  0.00    +0.000 OA
ATOM     13  O   UNL     1      -9.209  11.606  66.092  0.00  0.00    +0.000 OA
ATOM     14  C   UNL     1     -10.931   9.844  67.236  0.00  0.00    +0.000 C 
ATOM     15  C   UNL     1      -8.487  14.040  66.877  0.00  0.00    +0.000 C 
ENDROOT
BRANCH  10  16
ATOM     16  C   UNL     1      -9.852  16.324  68.232  0.00  0.00    +0.000 A 
ATOM     17  C   UNL     1      -8.548  16.715  68.580  0.00  0.00    +0.000 A 
ATOM     18  C   UNL     1      -7.902  17.736  67.872  0.00  0.00    +0.000 A 
ATOM     19  C   UNL     1      -8.568  18.353  66.803  0.00  0.00    +0.000 A 
ATOM     20  C   UNL     1      -9.859  17.964  66.445  0.00  0.00    +0.000 A 
ATOM     21  C   UNL     1     -10.497  16.954  67.155  0.00  0.00    +0.000 A 
BRANCH  18  22
ATOM     22  N   UNL     1      -6.599  18.198  68.160  0.00  0.00    +0.000 N 
ATOM     23  C   UNL     1      -6.239  19.185  69.058  0.00  0.00    +0.000 C 
ATOM     24  C   UNL     1      -4.749  19.419  69.125  0.00  0.00    +0.000 C 
ATOM     25  O   UNL     1      -6.999  19.847  69.763  0.00  0.00    +0.000 OA
ATOM     26  H   UNL     1      -5.850  17.758  67.639  0.00  0.00    +0.000 HD
ENDBRANCH  18  22
ENDBRANCH  10  16
BRANCH   8  27
ATOM     27  C   UNL     1     -12.778  15.313  71.862  0.00  0.00    +0.000 C 
ATOM     28  C   UNL     1     -13.025  14.626  73.180  0.00  0.00    +0.000 C 
ATOM     29  C   UNL     1     -12.052  15.758  73.117  0.00  0.00    +0.000 C 
ENDBRANCH   8  27
BRANCH   5  30
ATOM     30  N   UNL     1     -12.276  10.693  69.503  0.00  0.00    +0.000 N 
ATOM     31  H   UNL     1     -12.685  10.015  68.846  0.00  0.00    +0.000 HD
BRANCH  30  32
ATOM     32  C   UNL     1     -11.707   9.848  70.512  0.00  0.00    +0.000 A 
ATOM     33  C   UNL     1     -10.335   9.636  70.657  0.00  0.00    +0.000 A 
ATOM     34  C   UNL     1      -9.864   8.714  71.601  0.00  0.00    +0.000 A 
ATOM     35  C   UNL     1     -10.758   8.037  72.432  0.00  0.00    +0.000 A 
ATOM     36  C   UNL     1     -12.124   8.297  72.361  0.00  0.00    +0.000 A 
ATOM     37  C   UNL     1     -12.580   9.205  71.412  0.00  0.00    +0.000 A 
ATOM     38  F   UNL     1     -13.902   9.429  71.325  0.00  0.00    +0.000 F 
ATOM     39  I   UNL     1     -10.052   6.600  73.759  0.00  0.00    +0.000 I 
ENDBRANCH  30  32
ENDBRANCH   5  30
TORSDOF 5
ENDMDL
MODEL 2
REMARK VINA RESULT:      -7.9      3.494      7.777
REMARK  Name = DB08911_Trametinib
REMARK  8 active torsions:
REMARK  status: ('A' for Active; 'I' for Inactive)
REMARK    1  A    between atoms: C_2  and  C_25
REMARK    2  A    between atoms: N_4  and  C_15
REMARK    3  A    between atoms: C_5  and  N_16
REMARK    4  A    between atoms: N_8  and  C_11
REMARK    5  A    between atoms: N_10  and  C_26
REMARK    6  A    between atoms: N_16  and  C_17
REMARK    7  A    between atoms: C_28  and  N_32
REMARK    8  A    between atoms: C_33  and  C_34
REMARK                            x       y       z     vdW  Elec       q    Type
REMARK                         _______ _______ _______ _____ _____    ______ ____
ROOT
ATOM      1  C   UNL     1     -11.615  12.757  69.188  0.00  0.00    +0.000 A 
ATOM      2  C   UNL     1     -11.310  12.019  68.090  0.00  0.00    +0.000 A 
ATOM      3  C   UNL     1     -10.594  12.662  66.941  0.00  0.00    +0.000 A 
ATOM      4  N   UNL     1     -10.424  14.031  66.986  0.00  0.00    +0.000 N 
ATOM      5  C   UNL     1     -10.911  14.837  68.018  0.00  0.00    +0.000 A 
ATOM      6  C   UNL     1     -11.464  14.220  69.106  0.00  0.00    +0.000 A 
ATOM      7  C   UNL     1     -11.986  15.063  70.236  0.00  0.00    +0.000 A 
ATOM      8  N   UNL     1     -12.633  14.404  71.262  0.00  0.00    +0.000 N 
ATOM      9  C   UNL     1     -12.655  13.027  71.426  0.00  0.00    +0.000 A 
ATOM     10  N   UNL     1     -12.169  12.229  70.374  0.00  0.00    +0.000 N 
ATOM     11  O   UNL     1     -11.852  16.288  70.250  0.00  0.00    +0.000 OA
ATOM     12  O   UNL     1     -13.065  12.547  72.492  0.00  0.00    +0.000 OA
ATOM     13  O   UNL     1     -10.208  11.966  66.002  0.00  0.00    +0.000 OA
ATOM     14  C   UNL     1      -9.805  14.645  65.811  0.00  0.00    +0.000 C 
ATOM     15  C   UNL     1     -11.617  10.574  67.774  0.00  0.00    +0.000 C 
ENDROOT
BRANCH  10  16
ATOM     16  C   UNL     1     -12.188  10.821  70.694  0.00  0.00    +0.000 A 
ATOM     17  C   UNL     1     -11.004  10.068  70.742  0.00  0.00    +0.000 A 
ATOM     18  C   UNL     1     -11.040   8.712  71.089  0.00  0.00    +0.000 A 
ATOM     19  C   UNL     1     -12.273   8.120  71.399  0.00  0.00    +0.000 A 
ATOM     20  C   UNL     1     -13.452   8.863  71.363  0.00  0.00    +0.000 A 
ATOM     21  C   UNL     1     -13.410  10.208  71.013  0.00  0.00    +0.000 A 
BRANCH  18  22
ATOM     22  N   UNL     1      -9.901   7.879  71.152  0.00  0.00    +0.000 N 
ATOM     23  C   UNL     1      -8.903   7.894  72.108  0.00  0.00    +0.000 C 
ATOM     24  C   UNL     1      -7.836   6.851  71.875  0.00  0.00    +0.000 C 
ATOM     25  O   UNL     1      -8.825   8.652  73.073  0.00  0.00    +0.000 OA
ATOM     26  H   UNL     1      -9.809   7.202  70.404  0.00  0.00    +0.000 HD
ENDBRANCH  18  22
ENDBRANCH  10  16
BRANCH   8  27
ATOM     27  C   UNL     1     -13.116  15.178  72.404  0.00  0.00    +0.000 C 
ATOM     28  C   UNL     1     -12.640  15.042  73.827  0.00  0.00    +0.000 C 
ATOM     29  C   UNL     1     -12.206  16.223  73.022  0.00  0.00    +0.000 C 
ENDBRANCH   8  27
BRANCH   5  30
ATOM     30  N   UNL     1     -10.893  16.225  67.808  0.00  0.00    +0.000 N 
ATOM     31  H   UNL     1     -11.619  16.672  68.384  0.00  0.00    +0.000 HD
BRANCH  30  32
ATOM     32  C   UNL     1      -9.752  17.061  68.039  0.00  0.00    +0.000 A 
ATOM     33  C   UNL     1      -8.510  16.575  68.451  0.00  0.00    +0.000 A 
ATOM     34  C   UNL     1      -7.474  17.467  68.757  0.00  0.00    +0.000 A 
ATOM     35  C   UNL     1      -7.660  18.841  68.607  0.00  0.00    +0.000 A 
ATOM     36  C   UNL     1      -8.863  19.342  68.116  0.00  0.00    +0.000 A 
ATOM     37  C   UNL     1      -9.889  18.448  67.829  0.00  0.00    +0.000 A 
ATOM     38  F   UNL     1     -11.059  18.937  67.385  0.00  0.00    +0.000 F 
ATOM     39  I   UNL     1      -6.148  20.157  69.158  0.00  0.00    +0.000 I 
ENDBRANCH  30  32
ENDBRANCH   5  30
TORSDOF 5
ENDMDL
MODEL 3
REMARK VINA RESULT:      -7.9      1.505      3.907
REMARK  Name = DB08911_Trametinib
REMARK  8 active torsions:
REMARK  status: ('A' for Active; 'I' for Inactive)
REMARK    1  A    between atoms: C_2  and  C_25
REMARK    2  A    between atoms: N_4  and  C_15
REMARK    3  A    between atoms: C_5  and  N_16
REMARK    4  A    between atoms: N_8  and  C_11
REMARK    5  A    between atoms: N_10  and  C_26
REMARK    6  A    between atoms: N_16  and  C_17
REMARK    7  A    between atoms: C_28  and  N_32
REMARK    8  A    between atoms: C_33  and  C_34
REMARK                            x       y       z     vdW  Elec       q    Type
REMARK                         _______ _______ _______ _____ _____    ______ ____
ROOT
ATOM      1  C   UNL     1     -11.184  13.714  68.930  0.00  0.00    +0.000 A 
ATOM      2  C   UNL     1     -11.855  14.483  69.826  0.00  0.00    +0.000 A 
ATOM      3  C   UNL     1     -12.550  13.836  70.984  0.00  0.00    +0.000 A 
ATOM      4  N   UNL     1     -12.616  12.457  70.994  0.00  0.00    +0.000 N 
ATOM      5  C   UNL     1     -12.104  11.651  69.974  0.00  0.00    +0.000 A 
ATOM      6  C   UNL     1     -11.380  12.255  68.983  0.00  0.00    +0.000 A 
ATOM      7  C   UNL     1     -10.807  11.409  67.880  0.00  0.00    +0.000 A 
ATOM      8  N   UNL     1     -10.179  12.073  66.845  0.00  0.00    +0.000 N 
ATOM      9  C   UNL     1      -9.859  13.423  66.851  0.00  0.00    +0.000 A 
ATOM     10  N   UNL     1     -10.390  14.222  67.880  0.00  0.00    +0.000 N 
ATOM     11  O   UNL     1     -10.898  10.181  67.887  0.00  0.00    +0.000 OA
ATOM     12  O   UNL     1      -9.099  13.872  65.982  0.00  0.00    +0.000 OA
ATOM     13  O   UNL     1     -13.051  14.540  71.860  0.00  0.00    +0.000 OA
ATOM     14  C   UNL     1     -13.379  11.853  72.087  0.00  0.00    +0.000 C 
ATOM     15  C   UNL     1     -12.079  15.977  69.847  0.00  0.00    +0.000 C 
ENDROOT
BRANCH  10  16
ATOM     16  C   UNL     1      -9.933  15.589  67.808  0.00  0.00    +0.000 A 
ATOM     17  C   UNL     1      -8.776  16.008  68.487  0.00  0.00    +0.000 A 
ATOM     18  C   UNL     1      -8.330  17.330  68.377  0.00  0.00    +0.000 A 
ATOM     19  C   UNL     1      -9.045  18.227  67.569  0.00  0.00    +0.000 A 
ATOM     20  C   UNL     1     -10.188  17.817  66.885  0.00  0.00    +0.000 A 
ATOM     21  C   UNL     1     -10.629  16.504  67.002  0.00  0.00    +0.000 A 
BRANCH  18  22
ATOM     22  N   UNL     1      -7.186  17.839  69.031  0.00  0.00    +0.000 N 
ATOM     23  C   UNL     1      -5.908  17.953  68.519  0.00  0.00    +0.000 C 
ATOM     24  C   UNL     1      -4.924  18.555  69.492  0.00  0.00    +0.000 C 
ATOM     25  O   UNL     1      -5.537  17.617  67.395  0.00  0.00    +0.000 OA
ATOM     26  H   UNL     1      -7.325  18.144  69.987  0.00  0.00    +0.000 HD
ENDBRANCH  18  22
ENDBRANCH  10  16
BRANCH   8  27
ATOM     27  C   UNL     1      -9.566  11.289  65.773  0.00  0.00    +0.000 C 
ATOM     28  C   UNL     1      -9.933   9.879  65.391  0.00  0.00    +0.000 C 
ATOM     29  C   UNL     1     -10.369  11.009  64.517  0.00  0.00    +0.000 C 
ENDBRANCH   8  27
BRANCH   5  30
ATOM     30  N   UNL     1     -12.465  10.294  69.989  0.00  0.00    +0.000 N 
ATOM     31  H   UNL     1     -12.280   9.877  69.067  0.00  0.00    +0.000 HD
BRANCH  30  32
ATOM     32  C   UNL     1     -11.917   9.322  70.888  0.00  0.00    +0.000 A 
ATOM     33  C   UNL     1     -10.567   9.272  71.239  0.00  0.00    +0.000 A 
ATOM     34  C   UNL     1     -10.090   8.227  72.042  0.00  0.00    +0.000 A 
ATOM     35  C   UNL     1     -10.967   7.260  72.534  0.00  0.00    +0.000 A 
ATOM     36  C   UNL     1     -12.331   7.340  72.266  0.00  0.00    +0.000 A 
ATOM     37  C   UNL     1     -12.790   8.374  71.457  0.00  0.00    +0.000 A 
ATOM     38  F   UNL     1     -14.103   8.430  71.174  0.00  0.00    +0.000 F 
ATOM     39  I   UNL     1     -10.230   5.662  73.642  0.00  0.00    +0.000 I 
ENDBRANCH  30  32
ENDBRANCH   5  30
TORSDOF 5
ENDMDL
MODEL 4
REMARK VINA RESULT:      -7.8      2.019      4.469
REMARK  Name = DB08911_Trametinib
REMARK  8 active torsions:
REMARK  status: ('A' for Active; 'I' for Inactive)
REMARK    1  A    between atoms: C_2  and  C_25
REMARK    2  A    between atoms: N_4  and  C_15
REMARK    3  A    between atoms: C_5  and  N_16
REMARK    4  A    between atoms: N_8  and  C_11
REMARK    5  A    between atoms: N_10  and  C_26
REMARK    6  A    between atoms: N_16  and  C_17
REMARK    7  A    between atoms: C_28  and  N_32
REMARK    8  A    between atoms: C_33  and  C_34
REMARK                            x       y       z     vdW  Elec       q    Type
REMARK                         _______ _______ _______ _____ _____    ______ ____
ROOT
ATOM      1  C   UNL     1     -10.985  12.958  69.197  0.00  0.00    +0.000 A 
ATOM      2  C   UNL     1     -11.711  13.811  69.967  0.00  0.00    +0.000 A 
ATOM      3  C   UNL     1     -12.580  13.265  71.058  0.00  0.00    +0.000 A 
ATOM      4  N   UNL     1     -12.732  11.895  71.124  0.00  0.00    +0.000 N 
ATOM      5  C   UNL     1     -12.151  11.008  70.213  0.00  0.00    +0.000 A 
ATOM      6  C   UNL     1     -11.276  11.518  69.292  0.00  0.00    +0.000 A 
ATOM      7  C   UNL     1     -10.628  10.584  68.308  0.00  0.00    +0.000 A 
ATOM      8  N   UNL     1      -9.838  11.156  67.331  0.00  0.00    +0.000 N 
ATOM      9  C   UNL     1      -9.439  12.484  67.315  0.00  0.00    +0.000 A 
ATOM     10  N   UNL     1     -10.040  13.365  68.232  0.00  0.00    +0.000 N 
ATOM     11  O   UNL     1     -10.794   9.365  68.361  0.00  0.00    +0.000 OA
ATOM     12  O   UNL     1      -8.553  12.843  66.527  0.00  0.00    +0.000 OA
ATOM     13  O   UNL     1     -13.139  14.042  71.833  0.00  0.00    +0.000 OA
ATOM     14  C   UNL     1     -13.658  11.393  72.139  0.00  0.00    +0.000 C 
ATOM     15  C   UNL     1     -11.843  15.313  69.892  0.00  0.00    +0.000 C 
ENDROOT
BRANCH  10  16
ATOM     16  C   UNL     1      -9.494  14.699  68.155  0.00  0.00    +0.000 A 
ATOM     17  C   UNL     1      -9.992  15.639  67.237  0.00  0.00    +0.000 A 
ATOM     18  C   UNL     1      -9.472  16.938  67.201  0.00  0.00    +0.000 A 
ATOM     19  C   UNL     1      -8.457  17.293  68.103  0.00  0.00    +0.000 A 
ATOM     20  C   UNL     1      -7.964  16.369  69.023  0.00  0.00    +0.000 A 
ATOM     21  C   UNL     1      -8.481  15.078  69.050  0.00  0.00    +0.000 A 
BRANCH  18  22
ATOM     22  N   UNL     1      -9.905  17.942  66.307  0.00  0.00    +0.000 N 
ATOM     23  C   UNL     1     -10.504  19.146  66.623  0.00  0.00    +0.000 C 
ATOM     24  C   UNL     1     -10.828  19.990  65.415  0.00  0.00    +0.000 C 
ATOM     25  O   UNL     1     -10.779  19.553  67.751  0.00  0.00    +0.000 OA
ATOM     26  H   UNL     1      -9.765  17.745  65.323  0.00  0.00    +0.000 HD
ENDBRANCH  18  22
ENDBRANCH  10  16
BRANCH   8  27
ATOM     27  C   UNL     1      -9.151  10.283  66.380  0.00  0.00    +0.000 C 
ATOM     28  C   UNL     1      -9.614   8.920  65.939  0.00  0.00    +0.000 C 
ATOM     29  C   UNL     1      -9.753  10.077  65.004  0.00  0.00    +0.000 C 
ENDBRANCH   8  27
BRANCH   5  30
ATOM     30  N   UNL     1     -12.595   9.677  70.244  0.00  0.00    +0.000 N 
ATOM     31  H   UNL     1     -12.469   9.248  69.317  0.00  0.00    +0.000 HD
BRANCH  30  32
ATOM     32  C   UNL     1     -12.076   8.674  71.127  0.00  0.00    +0.000 A 
ATOM     33  C   UNL     1     -10.877   8.809  71.828  0.00  0.00    +0.000 A 
ATOM     34  C   UNL     1     -10.385   7.741  72.589  0.00  0.00    +0.000 A 
ATOM     35  C   UNL     1     -11.112   6.554  72.689  0.00  0.00    +0.000 A 
ATOM     36  C   UNL     1     -12.351   6.429  72.067  0.00  0.00    +0.000 A 
ATOM     37  C   UNL     1     -12.822   7.492  71.303  0.00  0.00    +0.000 A 
ATOM     38  F   UNL     1     -14.004   7.356  70.678  0.00  0.00    +0.000 F 
ATOM     39  I   UNL     1     -10.324   4.943  73.741  0.00  0.00    +0.000 I 
ENDBRANCH  30  32
ENDBRANCH   5  30
TORSDOF 5
ENDMDL
MODEL 5
REMARK VINA RESULT:      -7.5      4.977      9.097
REMARK  Name = DB08911_Trametinib
REMARK  8 active torsions:
REMARK  status: ('A' for Active; 'I' for Inactive)
REMARK    1  A    between atoms: C_2  and  C_25
REMARK    2  A    between atoms: N_4  and  C_15
REMARK    3  A    between atoms: C_5  and  N_16
REMARK    4  A    between atoms: N_8  and  C_11
REMARK    5  A    between atoms: N_10  and  C_26
REMARK    6  A    between atoms: N_16  and  C_17
REMARK    7  A    between atoms: C_28  and  N_32
REMARK    8  A    between atoms: C_33  and  C_34
REMARK                            x       y       z     vdW  Elec       q    Type
REMARK                         _______ _______ _______ _____ _____    ______ ____
ROOT
ATOM      1  C   UNL     1      -8.017  15.842  68.737  0.00  0.00    +0.000 A 
ATOM      2  C   UNL     1      -7.297  14.695  68.848  0.00  0.00    +0.000 A 
ATOM      3  C   UNL     1      -5.942  14.730  69.485  0.00  0.00    +0.000 A 
ATOM      4  N   UNL     1      -5.412  15.969  69.783  0.00  0.00    +0.000 N 
ATOM      5  C   UNL     1      -6.055  17.176  69.491  0.00  0.00    +0.000 A 
ATOM      6  C   UNL     1      -7.335  17.119  69.011  0.00  0.00    +0.000 A 
ATOM      7  C   UNL     1      -8.054  18.402  68.700  0.00  0.00    +0.000 A 
ATOM      8  N   UNL     1      -9.301  18.295  68.116  0.00  0.00    +0.000 N 
ATOM      9  C   UNL     1     -10.014  17.112  67.987  0.00  0.00    +0.000 A 
ATOM     10  N   UNL     1      -9.349  15.906  68.276  0.00  0.00    +0.000 N 
ATOM     11  O   UNL     1      -7.558  19.502  68.946  0.00  0.00    +0.000 OA
ATOM     12  O   UNL     1     -11.207  17.153  67.659  0.00  0.00    +0.000 OA
ATOM     13  O   UNL     1      -5.345  13.674  69.696  0.00  0.00    +0.000 OA
ATOM     14  C   UNL     1      -4.050  15.981  70.318  0.00  0.00    +0.000 C 
ATOM     15  C   UNL     1      -7.620  13.297  68.376  0.00  0.00    +0.000 C 
ENDROOT
BRANCH  10  16
ATOM     16  C   UNL     1     -10.216  14.757  68.164  0.00  0.00    +0.000 A 
ATOM     17  C   UNL     1     -10.468  14.152  66.922  0.00  0.00    +0.000 A 
ATOM     18  C   UNL     1     -11.284  13.017  66.839  0.00  0.00    +0.000 A 
ATOM     19  C   UNL     1     -11.836  12.486  68.015  0.00  0.00    +0.000 A 
ATOM     20  C   UNL     1     -11.583  13.075  69.253  0.00  0.00    +0.000 A 
ATOM     21  C   UNL     1     -10.776  14.205  69.328  0.00  0.00    +0.000 A 
BRANCH  18  22
ATOM     22  N   UNL     1     -11.598  12.352  65.634  0.00  0.00    +0.000 N 
ATOM     23  C   UNL     1     -12.409  12.808  64.611  0.00  0.00    +0.000 C 
ATOM     24  C   UNL     1     -12.517  11.841  63.457  0.00  0.00    +0.000 C 
ATOM     25  O   UNL     1     -13.014  13.879  64.578  0.00  0.00    +0.000 OA
ATOM     26  H   UNL     1     -11.186  11.434  65.517  0.00  0.00    +0.000 HD
ENDBRANCH  18  22
ENDBRANCH  10  16
BRANCH   8  27
ATOM     27  C   UNL     1     -10.057  19.515  67.838  0.00  0.00    +0.000 C 
ATOM     28  C   UNL     1      -9.510  20.767  67.204  0.00  0.00    +0.000 C 
ATOM     29  C   UNL     1     -10.388  19.863  66.400  0.00  0.00    +0.000 C 
ENDBRANCH   8  27
BRANCH   5  30
ATOM     30  N   UNL     1      -5.297  18.350  69.612  0.00  0.00    +0.000 N 
ATOM     31  H   UNL     1      -4.606  18.240  70.367  0.00  0.00    +0.000 HD
BRANCH  30  32
ATOM     32  C   UNL     1      -4.516  18.920  68.554  0.00  0.00    +0.000 A 
ATOM     33  C   UNL     1      -4.148  18.220  67.404  0.00  0.00    +0.000 A 
ATOM     34  C   UNL     1      -3.296  18.814  66.464  0.00  0.00    +0.000 A 
ATOM     35  C   UNL     1      -2.848  20.123  66.647  0.00  0.00    +0.000 A 
ATOM     36  C   UNL     1      -3.272  20.868  67.744  0.00  0.00    +0.000 A 
ATOM     37  C   UNL     1      -4.107  20.263  68.677  0.00  0.00    +0.000 A 
ATOM     38  F   UNL     1      -4.488  20.975  69.751  0.00  0.00    +0.000 F 
ATOM     39  I   UNL     1      -1.506  20.956  65.295  0.00  0.00    +0.000 I 
ENDBRANCH  30  32
ENDBRANCH   5  30
TORSDOF 5
ENDMDL
MODEL 6
REMARK VINA RESULT:      -7.5      4.696      6.017
REMARK  Name = DB08911_Trametinib
REMARK  8 active torsions:
REMARK  status: ('A' for Active; 'I' for Inactive)
REMARK    1  A    between atoms: C_2  and  C_25
REMARK    2  A    between atoms: N_4  and  C_15
REMARK    3  A    between atoms: C_5  and  N_16
REMARK    4  A    between atoms: N_8  and  C_11
REMARK    5  A    between atoms: N_10  and  C_26
REMARK    6  A    between atoms: N_16  and  C_17
REMARK    7  A    between atoms: C_28  and  N_32
REMARK    8  A    between atoms: C_33  and  C_34
REMARK                            x       y       z     vdW  Elec       q    Type
REMARK                         _______ _______ _______ _____ _____    ______ ____
ROOT
ATOM      1  C   UNL     1      -9.869  14.525  66.156  0.00  0.00    +0.000 A 
ATOM      2  C   UNL     1     -10.737  15.176  65.338  0.00  0.00    +0.000 A 
ATOM      3  C   UNL     1     -11.720  14.390  64.526  0.00  0.00    +0.000 A 
ATOM      4  N   UNL     1     -11.585  13.016  64.521  0.00  0.00    +0.000 N 
ATOM      5  C   UNL     1     -10.569  12.337  65.199  0.00  0.00    +0.000 A 
ATOM      6  C   UNL     1      -9.751  13.063  66.021  0.00  0.00    +0.000 A 
ATOM      7  C   UNL     1      -8.657  12.356  66.772  0.00  0.00    +0.000 A 
ATOM      8  N   UNL     1      -7.789  13.142  67.501  0.00  0.00    +0.000 N 
ATOM      9  C   UNL     1      -7.972  14.494  67.756  0.00  0.00    +0.000 A 
ATOM     10  N   UNL     1      -8.993  15.165  67.058  0.00  0.00    +0.000 N 
ATOM     11  O   UNL     1      -8.531  11.131  66.736  0.00  0.00    +0.000 OA
ATOM     12  O   UNL     1      -7.263  15.055  68.603  0.00  0.00    +0.000 OA
ATOM     13  O   UNL     1     -12.585  14.984  63.882  0.00  0.00    +0.000 OA
ATOM     14  C   UNL     1     -12.498  12.278  63.648  0.00  0.00    +0.000 C 
ATOM     15  C   UNL     1     -10.875  16.651  65.046  0.00  0.00    +0.000 C 
ENDROOT
BRANCH  10  16
ATOM     16  C   UNL     1      -9.119  16.546  67.459  0.00  0.00    +0.000 A 
ATOM     17  C   UNL     1      -8.243  17.530  66.971  0.00  0.00    +0.000 A 
ATOM     18  C   UNL     1      -8.403  18.869  67.344  0.00  0.00    +0.000 A 
ATOM     19  C   UNL     1      -9.459  19.218  68.201  0.00  0.00    +0.000 A 
ATOM     20  C   UNL     1     -10.339  18.249  68.681  0.00  0.00    +0.000 A 
ATOM     21  C   UNL     1     -10.171  16.919  68.311  0.00  0.00    +0.000 A 
BRANCH  18  22
ATOM     22  N   UNL     1      -7.565  19.919  66.912  0.00  0.00    +0.000 N 
ATOM     23  C   UNL     1      -6.552  20.533  67.625  0.00  0.00    +0.000 C 
ATOM     24  C   UNL     1      -5.844  21.617  66.849  0.00  0.00    +0.000 C 
ATOM     25  O   UNL     1      -6.210  20.276  68.778  0.00  0.00    +0.000 OA
ATOM     26  H   UNL     1      -7.736  20.263  65.974  0.00  0.00    +0.000 HD
ENDBRANCH  18  22
ENDBRANCH  10  16
BRANCH   8  27
ATOM     27  C   UNL     1      -6.738  12.494  68.285  0.00  0.00    +0.000 C 
ATOM     28  C   UNL     1      -6.035  11.211  67.926  0.00  0.00    +0.000 C 
ATOM     29  C   UNL     1      -5.315  12.510  67.761  0.00  0.00    +0.000 C 
ENDBRANCH   8  27
BRANCH   5  30
ATOM     30  N   UNL     1     -10.400  10.976  64.901  0.00  0.00    +0.000 N 
ATOM     31  H   UNL     1     -11.310  10.559  64.661  0.00  0.00    +0.000 HD
BRANCH  30  32
ATOM     32  C   UNL     1      -9.544  10.477  63.866  0.00  0.00    +0.000 A 
ATOM     33  C   UNL     1      -9.264  11.178  62.692  0.00  0.00    +0.000 A 
ATOM     34  C   UNL     1      -8.501  10.577  61.681  0.00  0.00    +0.000 A 
ATOM     35  C   UNL     1      -7.978   9.296  61.861  0.00  0.00    +0.000 A 
ATOM     36  C   UNL     1      -8.174   8.614  63.059  0.00  0.00    +0.000 A 
ATOM     37  C   UNL     1      -8.944   9.215  64.049  0.00  0.00    +0.000 A 
ATOM     38  F   UNL     1      -9.157   8.540  65.191  0.00  0.00    +0.000 F 
ATOM     39  I   UNL     1      -6.931   8.379  60.316  0.00  0.00    +0.000 I 
ENDBRANCH  30  32
ENDBRANCH   5  30
TORSDOF 5
ENDMDL
