# Supplementary material for: High-throughput screening and evaluation of repurposed drugs targeting the SARS-CoV-2 main protease
Source: Signal Transduct Target Ther. 2021 Sep 29;6:356. doi: 10.1038/s41392-021-00763-5 (PMC8479016; doi:10.1038/s41392-021-00763-5)
Supplement: Supplementary file 31 — Data Set 15 [file 41392_2021_763_MOESM31_ESM.txt]

MODEL 1
REMARK VINA RESULT:      -8.8      0.000      0.000
REMARK  Name = DB08930_Dolutegravir
REMARK  5 active torsions:
REMARK  status: ('A' for Active; 'I' for Inactive)
REMARK    1  A    between atoms: C_4  and  C_18
REMARK    2  A    between atoms: C_6  and  O_16
REMARK    3  A    between atoms: C_11  and  C_31
REMARK    4  A    between atoms: N_19  and  C_21
REMARK    5  A    between atoms: C_21  and  C_22
REMARK                            x       y       z     vdW  Elec       q    Type
REMARK                         _______ _______ _______ _____ _____    ______ ____
ROOT
ATOM      1  C   UNL     1     -10.436  15.256  65.975  0.00  0.00    +0.000 A 
ATOM      2  N   UNL     1      -9.520  14.834  66.961  0.00  0.00    +0.000 N 
ATOM      3  C   UNL     1      -9.563  13.514  67.405  0.00  0.00    +0.000 A 
ATOM      4  C   UNL     1     -10.413  12.573  66.979  0.00  0.00    +0.000 A 
ATOM      5  C   UNL     1     -11.394  12.993  65.953  0.00  0.00    +0.000 A 
ATOM      6  C   UNL     1     -11.345  14.411  65.446  0.00  0.00    +0.000 A 
ATOM      7  C   UNL     1     -10.489  16.730  65.573  0.00  0.00    +0.000 C 
ATOM      8  N   UNL     1      -9.826  17.620  66.423  0.00  0.00    +0.000 N 
ATOM      9  C   UNL     1      -8.589  17.171  67.050  0.00  0.00    +0.000 C 
ATOM     10  C   UNL     1      -8.743  15.809  67.735  0.00  0.00    +0.000 C 
ATOM     11  C   UNL     1     -10.439  18.920  66.721  0.00  0.00    +0.000 C 
ATOM     12  C   UNL     1      -9.645  19.796  67.694  0.00  0.00    +0.000 C 
ATOM     13  C   UNL     1      -8.189  19.419  67.744  0.00  0.00    +0.000 C 
ATOM     14  O   UNL     1      -8.110  18.049  68.067  0.00  0.00    +0.000 OA
ATOM     15  O   UNL     1     -11.146  17.111  64.609  0.00  0.00    +0.000 OA
ATOM     16  O   UNL     1     -12.252  12.224  65.514  0.00  0.00    +0.000 OA
ATOM     17  C   UNL     1     -10.848  19.757  65.500  0.00  0.00    +0.000 C 
ENDROOT
BRANCH   4  18
ATOM     18  C   UNL     1     -10.295  11.219  67.586  0.00  0.00    +0.000 C 
ATOM     19  N   UNL     1      -9.859  11.156  68.884  0.00  0.00    +0.000 N 
ATOM     20  O   UNL     1     -10.589  10.209  66.938  0.00  0.00    +0.000 OA
ATOM     21  H   UNL     1      -9.631  12.012  69.379  0.00  0.00    +0.000 HD
BRANCH  19  22
ATOM     22  C   UNL     1      -9.841   9.900  69.619  0.00  0.00    +0.000 C 
BRANCH  22  23
ATOM     23  C   UNL     1     -11.088   9.662  70.430  0.00  0.00    +0.000 A 
ATOM     24  C   UNL     1     -11.972  10.710  70.732  0.00  0.00    +0.000 A 
ATOM     25  C   UNL     1     -13.107  10.478  71.514  0.00  0.00    +0.000 A 
ATOM     26  C   UNL     1     -13.352   9.203  72.009  0.00  0.00    +0.000 A 
ATOM     27  C   UNL     1     -12.483   8.156  71.746  0.00  0.00    +0.000 A 
ATOM     28  C   UNL     1     -11.358   8.395  70.963  0.00  0.00    +0.000 A 
ATOM     29  F   UNL     1     -10.512   7.380  70.734  0.00  0.00    +0.000 F 
ATOM     30  F   UNL     1     -14.441   8.986  72.760  0.00  0.00    +0.000 F 
ENDBRANCH  22  23
ENDBRANCH  19  22
ENDBRANCH   4  18
BRANCH   6  31
ATOM     31  O   UNL     1     -12.306  14.751  64.516  0.00  0.00    +0.000 OA
ATOM     32  H   UNL     1     -12.444  15.712  64.596  0.00  0.00    +0.000 HD
ENDBRANCH   6  31
TORSDOF 4
ENDMDL
MODEL 2
REMARK VINA RESULT:      -8.4      4.710      9.295
REMARK  Name = DB08930_Dolutegravir
REMARK  5 active torsions:
REMARK  status: ('A' for Active; 'I' for Inactive)
REMARK    1  A    between atoms: C_4  and  C_18
REMARK    2  A    between atoms: C_6  and  O_16
REMARK    3  A    between atoms: C_11  and  C_31
REMARK    4  A    between atoms: N_19  and  C_21
REMARK    5  A    between atoms: C_21  and  C_22
REMARK                            x       y       z     vdW  Elec       q    Type
REMARK                         _______ _______ _______ _____ _____    ______ ____
ROOT
ATOM      1  C   UNL     1     -10.857  15.272  65.936  0.00  0.00    +0.000 A 
ATOM      2  N   UNL     1     -10.300  15.099  67.221  0.00  0.00    +0.000 N 
ATOM      3  C   UNL     1      -9.781  16.206  67.888  0.00  0.00    +0.000 A 
ATOM      4  C   UNL     1      -9.755  17.459  67.421  0.00  0.00    +0.000 A 
ATOM      5  C   UNL     1     -10.321  17.666  66.069  0.00  0.00    +0.000 A 
ATOM      6  C   UNL     1     -10.907  16.483  65.344  0.00  0.00    +0.000 A 
ATOM      7  C   UNL     1     -11.309  14.050  65.137  0.00  0.00    +0.000 C 
ATOM      8  N   UNL     1     -10.870  12.811  65.613  0.00  0.00    +0.000 N 
ATOM      9  C   UNL     1     -10.768  12.631  67.056  0.00  0.00    +0.000 C 
ATOM     10  C   UNL     1      -9.983  13.760  67.731  0.00  0.00    +0.000 C 
ATOM     11  C   UNL     1     -10.445  11.783  64.655  0.00  0.00    +0.000 C 
ATOM     12  C   UNL     1      -9.945  10.482  65.289  0.00  0.00    +0.000 C 
ATOM     13  C   UNL     1     -10.463  10.293  66.689  0.00  0.00    +0.000 C 
ATOM     14  O   UNL     1     -10.101  11.431  67.439  0.00  0.00    +0.000 OA
ATOM     15  O   UNL     1     -11.948  14.162  64.095  0.00  0.00    +0.000 OA
ATOM     16  O   UNL     1     -10.316  18.770  65.519  0.00  0.00    +0.000 OA
ATOM     17  C   UNL     1     -11.451  11.454  63.543  0.00  0.00    +0.000 C 
ENDROOT
BRANCH   4  18
ATOM     18  C   UNL     1      -9.151  18.502  68.295  0.00  0.00    +0.000 C 
ATOM     19  N   UNL     1      -7.814  18.383  68.572  0.00  0.00    +0.000 N 
ATOM     20  O   UNL     1      -9.837  19.432  68.736  0.00  0.00    +0.000 OA
ATOM     21  H   UNL     1      -7.288  17.605  68.186  0.00  0.00    +0.000 HD
BRANCH  19  22
ATOM     22  C   UNL     1      -7.092  19.419  69.297  0.00  0.00    +0.000 C 
BRANCH  22  23
ATOM     23  C   UNL     1      -6.003  20.071  68.485  0.00  0.00    +0.000 A 
ATOM     24  C   UNL     1      -4.647  19.829  68.757  0.00  0.00    +0.000 A 
ATOM     25  C   UNL     1      -3.650  20.469  68.017  0.00  0.00    +0.000 A 
ATOM     26  C   UNL     1      -4.004  21.363  67.013  0.00  0.00    +0.000 A 
ATOM     27  C   UNL     1      -5.335  21.637  66.740  0.00  0.00    +0.000 A 
ATOM     28  C   UNL     1      -6.322  20.993  67.479  0.00  0.00    +0.000 A 
ATOM     29  F   UNL     1      -7.605  21.283  67.222  0.00  0.00    +0.000 F 
ATOM     30  F   UNL     1      -3.044  21.975  66.306  0.00  0.00    +0.000 F 
ENDBRANCH  22  23
ENDBRANCH  19  22
ENDBRANCH   4  18
BRANCH   6  31
ATOM     31  O   UNL     1     -11.388  16.733  64.075  0.00  0.00    +0.000 OA
ATOM     32  H   UNL     1     -11.449  15.872  63.624  0.00  0.00    +0.000 HD
ENDBRANCH   6  31
TORSDOF 4
ENDMDL
MODEL 3
REMARK VINA RESULT:      -8.3      1.891      2.741
REMARK  Name = DB08930_Dolutegravir
REMARK  5 active torsions:
REMARK  status: ('A' for Active; 'I' for Inactive)
REMARK    1  A    between atoms: C_4  and  C_18
REMARK    2  A    between atoms: C_6  and  O_16
REMARK    3  A    between atoms: C_11  and  C_31
REMARK    4  A    between atoms: N_19  and  C_21
REMARK    5  A    between atoms: C_21  and  C_22
REMARK                            x       y       z     vdW  Elec       q    Type
REMARK                         _______ _______ _______ _____ _____    ______ ____
ROOT
ATOM      1  C   UNL     1     -10.705  15.385  66.288  0.00  0.00    +0.000 A 
ATOM      2  N   UNL     1     -10.062  15.012  67.487  0.00  0.00    +0.000 N 
ATOM      3  C   UNL     1     -10.284  13.739  68.007  0.00  0.00    +0.000 A 
ATOM      4  C   UNL     1     -11.072  12.801  67.469  0.00  0.00    +0.000 A 
ATOM      5  C   UNL     1     -11.770  13.172  66.217  0.00  0.00    +0.000 A 
ATOM      6  C   UNL     1     -11.522  14.536  65.631  0.00  0.00    +0.000 A 
ATOM      7  C   UNL     1     -10.576  16.820  65.777  0.00  0.00    +0.000 C 
ATOM      8  N   UNL     1     -10.068  17.751  66.687  0.00  0.00    +0.000 N 
ATOM      9  C   UNL     1      -9.034  17.306  67.613  0.00  0.00    +0.000 C 
ATOM     10  C   UNL     1      -9.420  16.017  68.343  0.00  0.00    +0.000 C 
ATOM     11  C   UNL     1     -10.652  19.097  66.738  0.00  0.00    +0.000 C 
ATOM     12  C   UNL     1     -10.045  20.019  67.799  0.00  0.00    +0.000 C 
ATOM     13  C   UNL     1      -8.664  19.587  68.209  0.00  0.00    +0.000 C 
ATOM     14  O   UNL     1      -8.743  18.248  68.643  0.00  0.00    +0.000 OA
ATOM     15  O   UNL     1     -10.976  17.144  64.662  0.00  0.00    +0.000 OA
ATOM     16  O   UNL     1     -12.553  12.404  65.652  0.00  0.00    +0.000 OA
ATOM     17  C   UNL     1     -10.725  19.842  65.397  0.00  0.00    +0.000 C 
ENDROOT
BRANCH   4  18
ATOM     18  C   UNL     1     -11.176  11.501  68.187  0.00  0.00    +0.000 C 
ATOM     19  N   UNL     1     -10.002  10.869  68.501  0.00  0.00    +0.000 N 
ATOM     20  O   UNL     1     -12.280  11.032  68.486  0.00  0.00    +0.000 OA
ATOM     21  H   UNL     1      -9.117  11.292  68.237  0.00  0.00    +0.000 HD
BRANCH  19  22
ATOM     22  C   UNL     1      -9.981   9.668  69.322  0.00  0.00    +0.000 C 
BRANCH  22  23
ATOM     23  C   UNL     1     -10.169   8.398  68.533  0.00  0.00    +0.000 A 
ATOM     24  C   UNL     1      -9.727   8.293  67.204  0.00  0.00    +0.000 A 
ATOM     25  C   UNL     1      -9.940   7.120  66.476  0.00  0.00    +0.000 A 
ATOM     26  C   UNL     1     -10.607   6.054  67.069  0.00  0.00    +0.000 A 
ATOM     27  C   UNL     1     -11.073   6.139  68.371  0.00  0.00    +0.000 A 
ATOM     28  C   UNL     1     -10.854   7.310  69.090  0.00  0.00    +0.000 A 
ATOM     29  F   UNL     1     -11.330   7.390  70.341  0.00  0.00    +0.000 F 
ATOM     30  F   UNL     1     -10.809   4.931  66.366  0.00  0.00    +0.000 F 
ENDBRANCH  22  23
ENDBRANCH  19  22
ENDBRANCH   4  18
BRANCH   6  31
ATOM     31  O   UNL     1     -12.227  14.835  64.482  0.00  0.00    +0.000 OA
ATOM     32  H   UNL     1     -13.043  15.286  64.765  0.00  0.00    +0.000 HD
ENDBRANCH   6  31
TORSDOF 4
ENDMDL
MODEL 4
REMARK VINA RESULT:      -8.0     24.558     26.530
REMARK  Name = DB08930_Dolutegravir
REMARK  5 active torsions:
REMARK  status: ('A' for Active; 'I' for Inactive)
REMARK    1  A    between atoms: C_4  and  C_18
REMARK    2  A    between atoms: C_6  and  O_16
REMARK    3  A    between atoms: C_11  and  C_31
REMARK    4  A    between atoms: N_19  and  C_21
REMARK    5  A    between atoms: C_21  and  C_22
REMARK                            x       y       z     vdW  Elec       q    Type
REMARK                         _______ _______ _______ _____ _____    ______ ____
ROOT
ATOM      1  C   UNL     1     -25.264  -0.904  55.858  0.00  0.00    +0.000 A 
ATOM      2  N   UNL     1     -25.467  -1.629  54.665  0.00  0.00    +0.000 N 
ATOM      3  C   UNL     1     -26.025  -2.904  54.735  0.00  0.00    +0.000 A 
ATOM      4  C   UNL     1     -26.400  -3.533  55.854  0.00  0.00    +0.000 A 
ATOM      5  C   UNL     1     -26.185  -2.799  57.121  0.00  0.00    +0.000 A 
ATOM      6  C   UNL     1     -25.605  -1.411  57.061  0.00  0.00    +0.000 A 
ATOM      7  C   UNL     1     -24.533   0.438  55.812  0.00  0.00    +0.000 C 
ATOM      8  N   UNL     1     -23.852   0.724  54.625  0.00  0.00    +0.000 N 
ATOM      9  C   UNL     1     -24.446   0.274  53.372  0.00  0.00    +0.000 C 
ATOM     10  C   UNL     1     -24.836  -1.207  53.410  0.00  0.00    +0.000 C 
ATOM     11  C   UNL     1     -22.537   1.373  54.690  0.00  0.00    +0.000 C 
ATOM     12  C   UNL     1     -21.866   1.600  53.333  0.00  0.00    +0.000 C 
ATOM     13  C   UNL     1     -22.856   1.614  52.201  0.00  0.00    +0.000 C 
ATOM     14  O   UNL     1     -23.580   0.404  52.247  0.00  0.00    +0.000 OA
ATOM     15  O   UNL     1     -24.482   1.178  56.790  0.00  0.00    +0.000 OA
ATOM     16  O   UNL     1     -26.455  -3.294  58.218  0.00  0.00    +0.000 OA
ATOM     17  C   UNL     1     -22.476   2.669  55.512  0.00  0.00    +0.000 C 
ENDROOT
BRANCH   4  18
ATOM     18  C   UNL     1     -26.974  -4.899  55.710  0.00  0.00    +0.000 C 
ATOM     19  N   UNL     1     -26.091  -5.946  55.686  0.00  0.00    +0.000 N 
ATOM     20  O   UNL     1     -28.197  -5.064  55.627  0.00  0.00    +0.000 OA
ATOM     21  H   UNL     1     -25.094  -5.764  55.761  0.00  0.00    +0.000 HD
BRANCH  19  22
ATOM     22  C   UNL     1     -26.548  -7.327  55.691  0.00  0.00    +0.000 C 
BRANCH  22  23
ATOM     23  C   UNL     1     -26.936  -7.836  54.327  0.00  0.00    +0.000 A 
ATOM     24  C   UNL     1     -26.220  -7.461  53.179  0.00  0.00    +0.000 A 
ATOM     25  C   UNL     1     -26.614  -7.915  51.917  0.00  0.00    +0.000 A 
ATOM     26  C   UNL     1     -27.733  -8.732  51.799  0.00  0.00    +0.000 A 
ATOM     27  C   UNL     1     -28.471  -9.098  52.913  0.00  0.00    +0.000 A 
ATOM     28  C   UNL     1     -28.069  -8.644  54.166  0.00  0.00    +0.000 A 
ATOM     29  F   UNL     1     -28.804  -8.985  55.235  0.00  0.00    +0.000 F 
ATOM     30  F   UNL     1     -28.108  -9.164  50.586  0.00  0.00    +0.000 F 
ENDBRANCH  22  23
ENDBRANCH  19  22
ENDBRANCH   4  18
BRANCH   6  31
ATOM     31  O   UNL     1     -25.397  -0.792  58.277  0.00  0.00    +0.000 OA
ATOM     32  H   UNL     1     -25.536   0.161  58.133  0.00  0.00    +0.000 HD
ENDBRANCH   6  31
TORSDOF 4
ENDMDL
MODEL 5
REMARK VINA RESULT:      -7.9      2.440      3.421
REMARK  Name = DB08930_Dolutegravir
REMARK  5 active torsions:
REMARK  status: ('A' for Active; 'I' for Inactive)
REMARK    1  A    between atoms: C_4  and  C_18
REMARK    2  A    between atoms: C_6  and  O_16
REMARK    3  A    between atoms: C_11  and  C_31
REMARK    4  A    between atoms: N_19  and  C_21
REMARK    5  A    between atoms: C_21  and  C_22
REMARK                            x       y       z     vdW  Elec       q    Type
REMARK                         _______ _______ _______ _____ _____    ______ ____
ROOT
ATOM      1  C   UNL     1     -10.618  16.130  68.844  0.00  0.00    +0.000 A 
ATOM      2  N   UNL     1     -10.315  15.135  67.890  0.00  0.00    +0.000 N 
ATOM      3  C   UNL     1     -10.765  13.834  68.103  0.00  0.00    +0.000 A 
ATOM      4  C   UNL     1     -11.479  13.415  69.154  0.00  0.00    +0.000 A 
ATOM      5  C   UNL     1     -11.798  14.436  70.177  0.00  0.00    +0.000 A 
ATOM      6  C   UNL     1     -11.339  15.852  69.950  0.00  0.00    +0.000 A 
ATOM      7  C   UNL     1     -10.021  17.529  68.693  0.00  0.00    +0.000 C 
ATOM      8  N   UNL     1      -8.974  17.652  67.775  0.00  0.00    +0.000 N 
ATOM      9  C   UNL     1      -9.032  16.845  66.562  0.00  0.00    +0.000 C 
ATOM     10  C   UNL     1      -9.300  15.366  66.857  0.00  0.00    +0.000 C 
ATOM     11  C   UNL     1      -7.826  18.505  68.105  0.00  0.00    +0.000 C 
ATOM     12  C   UNL     1      -6.722  18.533  67.045  0.00  0.00    +0.000 C 
ATOM     13  C   UNL     1      -7.225  18.134  65.685  0.00  0.00    +0.000 C 
ATOM     14  O   UNL     1      -7.825  16.864  65.803  0.00  0.00    +0.000 OA
ATOM     15  O   UNL     1     -10.387  18.464  69.399  0.00  0.00    +0.000 OA
ATOM     16  O   UNL     1     -12.416  14.159  71.208  0.00  0.00    +0.000 OA
ATOM     17  C   UNL     1      -8.166  19.943  68.524  0.00  0.00    +0.000 C 
ENDROOT
BRANCH   4  18
ATOM     18  C   UNL     1     -11.859  11.976  69.192  0.00  0.00    +0.000 C 
ATOM     19  N   UNL     1     -12.016  11.408  70.429  0.00  0.00    +0.000 N 
ATOM     20  O   UNL     1     -12.031  11.341  68.146  0.00  0.00    +0.000 OA
ATOM     21  H   UNL     1     -11.867  11.969  71.262  0.00  0.00    +0.000 HD
BRANCH  19  22
ATOM     22  C   UNL     1     -12.522  10.052  70.584  0.00  0.00    +0.000 C 
BRANCH  22  23
ATOM     23  C   UNL     1     -11.606   9.157  71.378  0.00  0.00    +0.000 A 
ATOM     24  C   UNL     1     -10.210   9.279  71.290  0.00  0.00    +0.000 A 
ATOM     25  C   UNL     1      -9.375   8.419  72.008  0.00  0.00    +0.000 A 
ATOM     26  C   UNL     1      -9.933   7.425  72.804  0.00  0.00    +0.000 A 
ATOM     27  C   UNL     1     -11.307   7.267  72.890  0.00  0.00    +0.000 A 
ATOM     28  C   UNL     1     -12.131   8.131  72.175  0.00  0.00    +0.000 A 
ATOM     29  F   UNL     1     -13.458   7.955  72.248  0.00  0.00    +0.000 F 
ATOM     30  F   UNL     1      -9.128   6.601  73.489  0.00  0.00    +0.000 F 
ENDBRANCH  22  23
ENDBRANCH  19  22
ENDBRANCH   4  18
BRANCH   6  31
ATOM     31  O   UNL     1     -11.638  16.750  70.955  0.00  0.00    +0.000 OA
ATOM     32  H   UNL     1     -11.018  17.496  70.857  0.00  0.00    +0.000 HD
ENDBRANCH   6  31
TORSDOF 4
ENDMDL
MODEL 6
REMARK VINA RESULT:      -7.9     23.113     26.208
REMARK  Name = DB08930_Dolutegravir
REMARK  5 active torsions:
REMARK  status: ('A' for Active; 'I' for Inactive)
REMARK    1  A    between atoms: C_4  and  C_18
REMARK    2  A    between atoms: C_6  and  O_16
REMARK    3  A    between atoms: C_11  and  C_31
REMARK    4  A    between atoms: N_19  and  C_21
REMARK    5  A    between atoms: C_21  and  C_22
REMARK                            x       y       z     vdW  Elec       q    Type
REMARK                         _______ _______ _______ _____ _____    ______ ____
ROOT
ATOM      1  C   UNL     1     -26.075  -3.988  56.084  0.00  0.00    +0.000 A 
ATOM      2  N   UNL     1     -25.667  -3.844  54.742  0.00  0.00    +0.000 N 
ATOM      3  C   UNL     1     -25.350  -2.574  54.263  0.00  0.00    +0.000 A 
ATOM      4  C   UNL     1     -25.396  -1.439  54.968  0.00  0.00    +0.000 A 
ATOM      5  C   UNL     1     -25.834  -1.560  56.377  0.00  0.00    +0.000 A 
ATOM      6  C   UNL     1     -26.158  -2.929  56.916  0.00  0.00    +0.000 A 
ATOM      7  C   UNL     1     -26.552  -5.350  56.587  0.00  0.00    +0.000 C 
ATOM      8  N   UNL     1     -26.832  -6.303  55.603  0.00  0.00    +0.000 N 
ATOM      9  C   UNL     1     -25.993  -6.317  54.410  0.00  0.00    +0.000 C 
ATOM     10  C   UNL     1     -25.859  -4.931  53.775  0.00  0.00    +0.000 C 
ATOM     11  C   UNL     1     -27.999  -7.178  55.762  0.00  0.00    +0.000 C 
ATOM     12  C   UNL     1     -28.231  -8.154  54.604  0.00  0.00    +0.000 C 
ATOM     13  C   UNL     1     -26.979  -8.406  53.810  0.00  0.00    +0.000 C 
ATOM     14  O   UNL     1     -26.489  -7.159  53.372  0.00  0.00    +0.000 OA
ATOM     15  O   UNL     1     -26.756  -5.561  57.779  0.00  0.00    +0.000 OA
ATOM     16  O   UNL     1     -25.953  -0.578  57.113  0.00  0.00    +0.000 OA
ATOM     17  C   UNL     1     -28.084  -7.938  57.094  0.00  0.00    +0.000 C 
ENDROOT
BRANCH   4  18
ATOM     18  C   UNL     1     -25.019  -0.182  54.266  0.00  0.00    +0.000 C 
ATOM     19  N   UNL     1     -24.587   0.860  55.044  0.00  0.00    +0.000 N 
ATOM     20  O   UNL     1     -25.090  -0.102  53.034  0.00  0.00    +0.000 OA
ATOM     21  H   UNL     1     -24.541   0.749  56.052  0.00  0.00    +0.000 HD
BRANCH  19  22
ATOM     22  C   UNL     1     -24.061   2.082  54.454  0.00  0.00    +0.000 C 
BRANCH  22  23
ATOM     23  C   UNL     1     -22.604   2.317  54.758  0.00  0.00    +0.000 A 
ATOM     24  C   UNL     1     -21.834   1.350  55.425  0.00  0.00    +0.000 A 
ATOM     25  C   UNL     1     -20.493   1.598  55.730  0.00  0.00    +0.000 A 
ATOM     26  C   UNL     1     -19.922   2.817  55.382  0.00  0.00    +0.000 A 
ATOM     27  C   UNL     1     -20.666   3.797  54.744  0.00  0.00    +0.000 A 
ATOM     28  C   UNL     1     -22.000   3.541  54.442  0.00  0.00    +0.000 A 
ATOM     29  F   UNL     1     -22.717   4.505  53.846  0.00  0.00    +0.000 F 
ATOM     30  F   UNL     1     -18.636   3.050  55.677  0.00  0.00    +0.000 F 
ENDBRANCH  22  23
ENDBRANCH  19  22
ENDBRANCH   4  18
BRANCH   6  31
ATOM     31  O   UNL     1     -26.593  -2.973  58.225  0.00  0.00    +0.000 OA
ATOM     32  H   UNL     1     -27.445  -3.445  58.220  0.00  0.00    +0.000 HD
ENDBRANCH   6  31
TORSDOF 4
ENDMDL
