# Supplementary material for: High-throughput screening and evaluation of repurposed drugs targeting the SARS-CoV-2 main protease
Source: Signal Transduct Target Ther. 2021 Sep 29;6:356. doi: 10.1038/s41392-021-00763-5 (PMC8479016; doi:10.1038/s41392-021-00763-5)
Supplement: Supplementary file 32 — Data Set 17 [file 41392_2021_763_MOESM32_ESM.txt]

MODEL 1
REMARK VINA RESULT:      -9.4      0.000      0.000
REMARK  Name = DB11799_Bictegravir
REMARK  4 active torsions:
REMARK  status: ('A' for Active; 'I' for Inactive)
REMARK    1  A    between atoms: C_5  and  C_8
REMARK    2  A    between atoms: C_8  and  N_9
REMARK    3  A    between atoms: C_10  and  C_12
REMARK    4  A    between atoms: C_16  and  O_19
REMARK                            x       y       z     vdW  Elec       q    Type
REMARK                         _______ _______ _______ _____ _____    ______ ____
ROOT
ATOM      1  C   UNL     1     -11.037  12.275  67.549  0.00  0.00    +0.000 A 
ATOM      2  C   UNL     1     -10.747  13.377  68.255  0.00  0.00    +0.000 A 
ATOM      3  N   UNL     1     -10.748  14.677  67.771  0.00  0.00    +0.000 N 
ATOM      4  C   UNL     1     -10.978  14.905  66.406  0.00  0.00    +0.000 A 
ATOM      5  C   UNL     1     -11.313  13.898  65.562  0.00  0.00    +0.000 A 
ATOM      6  C   UNL     1     -11.414  12.492  66.127  0.00  0.00    +0.000 A 
ATOM      7  O   UNL     1     -11.769  11.542  65.428  0.00  0.00    +0.000 OA
ATOM      8  C   UNL     1     -10.747  16.306  65.825  0.00  0.00    +0.000 C 
ATOM      9  O   UNL     1     -10.813  16.479  64.603  0.00  0.00    +0.000 OA
ATOM     10  N   UNL     1     -10.375  17.318  66.707  0.00  0.00    +0.000 N 
ATOM     11  C   UNL     1      -9.684  18.517  66.210  0.00  0.00    +0.000 C 
ATOM     12  C   UNL     1     -10.372  19.861  66.504  0.00  0.00    +0.000 C 
ATOM     13  C   UNL     1     -10.140  20.102  67.994  0.00  0.00    +0.000 C 
ATOM     14  C   UNL     1      -9.064  19.080  68.348  0.00  0.00    +0.000 C 
ATOM     15  C   UNL     1      -8.420  18.649  67.039  0.00  0.00    +0.000 C 
ATOM     16  O   UNL     1      -9.696  17.969  68.961  0.00  0.00    +0.000 OA
ATOM     17  C   UNL     1     -10.532  17.130  68.149  0.00  0.00    +0.000 C 
ATOM     18  C   UNL     1     -10.150  15.721  68.598  0.00  0.00    +0.000 C 
ENDROOT
BRANCH   1  20
ATOM     19  N   UNL     1     -10.630  11.004  69.577  0.00  0.00    +0.000 N 
ATOM     20  C   UNL     1     -10.929  10.958  68.244  0.00  0.00    +0.000 C 
ATOM     21  O   UNL     1     -11.108   9.901  67.641  0.00  0.00    +0.000 OA
ATOM     22  H   UNL     1     -10.558  11.918  70.024  0.00  0.00    +0.000 HD
BRANCH  19  23
ATOM     23  C   UNL     1     -10.492   9.821  70.400  0.00  0.00    +0.000 C 
BRANCH  23  28
ATOM     24  C   UNL     1     -13.994   9.413  71.907  0.00  0.00    +0.000 A 
ATOM     25  C   UNL     1     -14.130   8.033  71.863  0.00  0.00    +0.000 A 
ATOM     26  C   UNL     1     -13.114   7.235  71.363  0.00  0.00    +0.000 A 
ATOM     27  C   UNL     1     -11.954   7.840  70.888  0.00  0.00    +0.000 A 
ATOM     28  C   UNL     1     -11.787   9.231  70.886  0.00  0.00    +0.000 A 
ATOM     29  C   UNL     1     -12.823   9.997  71.430  0.00  0.00    +0.000 A 
ATOM     30  F   UNL     1     -12.704  11.330  71.522  0.00  0.00    +0.000 F 
ATOM     31  F   UNL     1     -10.967   7.050  70.440  0.00  0.00    +0.000 F 
ATOM     32  F   UNL     1     -15.250   7.467  72.327  0.00  0.00    +0.000 F 
ENDBRANCH  23  28
ENDBRANCH  19  23
ENDBRANCH   1  20
BRANCH   5  33
ATOM     33  O   UNL     1     -11.530  14.041  64.199  0.00  0.00    +0.000 OA
ATOM     34  H   UNL     1     -11.742  14.983  64.014  0.00  0.00    +0.000 HD
ENDBRANCH   5  33
TORSDOF 4
ENDMDL
MODEL 2
REMARK VINA RESULT:      -9.3      1.904      2.050
REMARK  Name = DB11799_Bictegravir
REMARK  4 active torsions:
REMARK  status: ('A' for Active; 'I' for Inactive)
REMARK    1  A    between atoms: C_5  and  C_8
REMARK    2  A    between atoms: C_8  and  N_9
REMARK    3  A    between atoms: C_10  and  C_12
REMARK    4  A    between atoms: C_16  and  O_19
REMARK                            x       y       z     vdW  Elec       q    Type
REMARK                         _______ _______ _______ _____ _____    ______ ____
ROOT
ATOM      1  C   UNL     1     -10.720  11.860  65.861  0.00  0.00    +0.000 A 
ATOM      2  C   UNL     1     -10.290  12.767  66.749  0.00  0.00    +0.000 A 
ATOM      3  N   UNL     1     -10.471  14.139  66.664  0.00  0.00    +0.000 N 
ATOM      4  C   UNL     1     -11.073  14.686  65.520  0.00  0.00    +0.000 A 
ATOM      5  C   UNL     1     -11.588  13.901  64.542  0.00  0.00    +0.000 A 
ATOM      6  C   UNL     1     -11.479  12.394  64.699  0.00  0.00    +0.000 A 
ATOM      7  O   UNL     1     -11.975  11.625  63.875  0.00  0.00    +0.000 OA
ATOM      8  C   UNL     1     -11.062  16.206  65.314  0.00  0.00    +0.000 C 
ATOM      9  O   UNL     1     -11.465  16.681  64.247  0.00  0.00    +0.000 OA
ATOM     10  N   UNL     1     -10.501  16.991  66.321  0.00  0.00    +0.000 N 
ATOM     11  C   UNL     1     -10.018  18.346  66.020  0.00  0.00    +0.000 C 
ATOM     12  C   UNL     1     -10.649  19.483  66.841  0.00  0.00    +0.000 C 
ATOM     13  C   UNL     1     -10.028  19.355  68.230  0.00  0.00    +0.000 C 
ATOM     14  C   UNL     1      -8.859  18.401  68.002  0.00  0.00    +0.000 C 
ATOM     15  C   UNL     1      -8.581  18.398  66.506  0.00  0.00    +0.000 C 
ATOM     16  O   UNL     1      -9.258  17.107  68.420  0.00  0.00    +0.000 OA
ATOM     17  C   UNL     1     -10.252  16.419  67.643  0.00  0.00    +0.000 C 
ATOM     18  C   UNL     1      -9.710  14.993  67.571  0.00  0.00    +0.000 C 
ENDROOT
BRANCH   1  20
ATOM     19  N   UNL     1     -10.667   9.948  67.356  0.00  0.00    +0.000 N 
ATOM     20  C   UNL     1     -10.377  10.428  66.110  0.00  0.00    +0.000 C 
ATOM     21  O   UNL     1      -9.871   9.731  65.233  0.00  0.00    +0.000 OA
ATOM     22  H   UNL     1     -11.146  10.566  68.012  0.00  0.00    +0.000 HD
BRANCH  19  23
ATOM     23  C   UNL     1     -10.403   8.584  67.763  0.00  0.00    +0.000 C 
BRANCH  23  28
ATOM     24  C   UNL     1     -10.193   8.876  71.580  0.00  0.00    +0.000 A 
ATOM     25  C   UNL     1     -10.806   7.691  71.959  0.00  0.00    +0.000 A 
ATOM     26  C   UNL     1     -11.279   6.800  71.009  0.00  0.00    +0.000 A 
ATOM     27  C   UNL     1     -11.145   7.119  69.661  0.00  0.00    +0.000 A 
ATOM     28  C   UNL     1     -10.560   8.319  69.235  0.00  0.00    +0.000 A 
ATOM     29  C   UNL     1     -10.066   9.173  70.225  0.00  0.00    +0.000 A 
ATOM     30  F   UNL     1      -9.433  10.307  69.888  0.00  0.00    +0.000 F 
ATOM     31  F   UNL     1     -11.577   6.230  68.755  0.00  0.00    +0.000 F 
ATOM     32  F   UNL     1     -10.925   7.397  73.260  0.00  0.00    +0.000 F 
ENDBRANCH  23  28
ENDBRANCH  19  23
ENDBRANCH   1  20
BRANCH   5  33
ATOM     33  O   UNL     1     -12.174  14.367  63.373  0.00  0.00    +0.000 OA
ATOM     34  H   UNL     1     -12.737  13.653  63.001  0.00  0.00    +0.000 HD
ENDBRANCH   5  33
TORSDOF 4
ENDMDL
MODEL 3
REMARK VINA RESULT:      -9.0      1.825      2.615
REMARK  Name = DB11799_Bictegravir
REMARK  4 active torsions:
REMARK  status: ('A' for Active; 'I' for Inactive)
REMARK    1  A    between atoms: C_5  and  C_8
REMARK    2  A    between atoms: C_8  and  N_9
REMARK    3  A    between atoms: C_10  and  C_12
REMARK    4  A    between atoms: C_16  and  O_19
REMARK                            x       y       z     vdW  Elec       q    Type
REMARK                         _______ _______ _______ _____ _____    ______ ____
ROOT
ATOM      1  C   UNL     1     -11.894  12.799  69.352  0.00  0.00    +0.000 A 
ATOM      2  C   UNL     1     -11.676  14.076  69.696  0.00  0.00    +0.000 A 
ATOM      3  N   UNL     1     -11.326  15.103  68.831  0.00  0.00    +0.000 N 
ATOM      4  C   UNL     1     -11.077  14.813  67.481  0.00  0.00    +0.000 A 
ATOM      5  C   UNL     1     -11.279  13.574  66.969  0.00  0.00    +0.000 A 
ATOM      6  C   UNL     1     -11.767  12.482  67.905  0.00  0.00    +0.000 A 
ATOM      7  O   UNL     1     -12.025  11.351  67.493  0.00  0.00    +0.000 OA
ATOM      8  C   UNL     1     -10.464  15.891  66.578  0.00  0.00    +0.000 C 
ATOM      9  O   UNL     1     -10.115  15.600  65.428  0.00  0.00    +0.000 OA
ATOM     10  N   UNL     1     -10.237  17.149  67.135  0.00  0.00    +0.000 N 
ATOM     11  C   UNL     1      -9.251  18.058  66.533  0.00  0.00    +0.000 C 
ATOM     12  C   UNL     1      -9.782  19.433  66.094  0.00  0.00    +0.000 C 
ATOM     13  C   UNL     1      -9.996  20.204  67.394  0.00  0.00    +0.000 C 
ATOM     14  C   UNL     1      -9.256  19.358  68.426  0.00  0.00    +0.000 C 
ATOM     15  C   UNL     1      -8.307  18.454  67.654  0.00  0.00    +0.000 C 
ATOM     16  O   UNL     1     -10.211  18.572  69.119  0.00  0.00    +0.000 OA
ATOM     17  C   UNL     1     -10.867  17.513  68.403  0.00  0.00    +0.000 C 
ATOM     18  C   UNL     1     -10.866  16.363  69.407  0.00  0.00    +0.000 C 
ENDROOT
BRANCH   1  20
ATOM     19  N   UNL     1     -11.619  10.604  70.353  0.00  0.00    +0.000 N 
ATOM     20  C   UNL     1     -12.212  11.832  70.445  0.00  0.00    +0.000 C 
ATOM     21  O   UNL     1     -12.960  12.139  71.371  0.00  0.00    +0.000 OA
ATOM     22  H   UNL     1     -10.961  10.442  69.591  0.00  0.00    +0.000 HD
BRANCH  19  23
ATOM     23  C   UNL     1     -11.817   9.552  71.328  0.00  0.00    +0.000 C 
BRANCH  23  28
ATOM     24  C   UNL     1      -8.965   7.074  70.678  0.00  0.00    +0.000 A 
ATOM     25  C   UNL     1      -9.685   5.906  70.472  0.00  0.00    +0.000 A 
ATOM     26  C   UNL     1     -11.069   5.905  70.533  0.00  0.00    +0.000 A 
ATOM     27  C   UNL     1     -11.731   7.095  70.822  0.00  0.00    +0.000 A 
ATOM     28  C   UNL     1     -11.042   8.290  71.066  0.00  0.00    +0.000 A 
ATOM     29  C   UNL     1      -9.648   8.254  70.962  0.00  0.00    +0.000 A 
ATOM     30  F   UNL     1      -8.927   9.375  71.117  0.00  0.00    +0.000 F 
ATOM     31  F   UNL     1     -13.072   7.084  70.843  0.00  0.00    +0.000 F 
ATOM     32  F   UNL     1      -9.034   4.771  70.192  0.00  0.00    +0.000 F 
ENDBRANCH  23  28
ENDBRANCH  19  23
ENDBRANCH   1  20
BRANCH   5  33
ATOM     33  O   UNL     1     -11.033  13.206  65.654  0.00  0.00    +0.000 OA
ATOM     34  H   UNL     1     -11.889  12.987  65.226  0.00  0.00    +0.000 HD
ENDBRANCH   5  33
TORSDOF 4
ENDMDL
MODEL 4
REMARK VINA RESULT:      -8.7      4.518      9.534
REMARK  Name = DB11799_Bictegravir
REMARK  4 active torsions:
REMARK  status: ('A' for Active; 'I' for Inactive)
REMARK    1  A    between atoms: C_5  and  C_8
REMARK    2  A    between atoms: C_8  and  N_9
REMARK    3  A    between atoms: C_10  and  C_12
REMARK    4  A    between atoms: C_16  and  O_19
REMARK                            x       y       z     vdW  Elec       q    Type
REMARK                         _______ _______ _______ _____ _____    ______ ____
ROOT
ATOM      1  C   UNL     1     -10.161  16.535  66.090  0.00  0.00    +0.000 A 
ATOM      2  C   UNL     1      -9.521  15.569  66.763  0.00  0.00    +0.000 A 
ATOM      3  N   UNL     1      -9.535  14.216  66.455  0.00  0.00    +0.000 N 
ATOM      4  C   UNL     1     -10.351  13.755  65.411  0.00  0.00    +0.000 A 
ATOM      5  C   UNL     1     -11.042  14.609  64.616  0.00  0.00    +0.000 A 
ATOM      6  C   UNL     1     -10.932  16.098  64.897  0.00  0.00    +0.000 A 
ATOM      7  O   UNL     1     -11.488  16.930  64.179  0.00  0.00    +0.000 OA
ATOM      8  C   UNL     1     -10.554  12.247  65.220  0.00  0.00    +0.000 C 
ATOM      9  O   UNL     1     -11.378  11.840  64.393  0.00  0.00    +0.000 OA
ATOM     10  N   UNL     1      -9.856  11.388  66.068  0.00  0.00    +0.000 N 
ATOM     11  C   UNL     1     -10.331  10.014  66.286  0.00  0.00    +0.000 C 
ATOM     12  C   UNL     1      -9.334   8.894  65.941  0.00  0.00    +0.000 C 
ATOM     13  C   UNL     1      -8.303   8.929  67.066  0.00  0.00    +0.000 C 
ATOM     14  C   UNL     1      -8.968   9.805  68.123  0.00  0.00    +0.000 C 
ATOM     15  C   UNL     1     -10.452   9.844  67.789  0.00  0.00    +0.000 C 
ATOM     16  O   UNL     1      -8.419  11.109  68.023  0.00  0.00    +0.000 OA
ATOM     17  C   UNL     1      -8.736  11.892  66.862  0.00  0.00    +0.000 C 
ATOM     18  C   UNL     1      -9.008  13.279  67.442  0.00  0.00    +0.000 C 
ENDROOT
BRANCH   1  20
ATOM     19  N   UNL     1      -9.015  18.675  66.144  0.00  0.00    +0.000 N 
ATOM     20  C   UNL     1     -10.059  17.929  66.615  0.00  0.00    +0.000 C 
ATOM     21  O   UNL     1     -10.879  18.370  67.419  0.00  0.00    +0.000 OA
ATOM     22  H   UNL     1      -8.412  18.264  65.431  0.00  0.00    +0.000 HD
BRANCH  19  23
ATOM     23  C   UNL     1      -8.772  20.044  66.547  0.00  0.00    +0.000 C 
BRANCH  23  28
ATOM     24  C   UNL     1      -5.147  21.001  67.348  0.00  0.00    +0.000 A 
ATOM     25  C   UNL     1      -5.053  20.564  68.661  0.00  0.00    +0.000 A 
ATOM     26  C   UNL     1      -6.133  19.964  69.289  0.00  0.00    +0.000 A 
ATOM     27  C   UNL     1      -7.325  19.819  68.585  0.00  0.00    +0.000 A 
ATOM     28  C   UNL     1      -7.472  20.273  67.268  0.00  0.00    +0.000 A 
ATOM     29  C   UNL     1      -6.348  20.842  66.661  0.00  0.00    +0.000 A 
ATOM     30  F   UNL     1      -6.396  21.237  65.380  0.00  0.00    +0.000 F 
ATOM     31  F   UNL     1      -8.349  19.205  69.196  0.00  0.00    +0.000 F 
ATOM     32  F   UNL     1      -3.899  20.709  69.323  0.00  0.00    +0.000 F 
ENDBRANCH  23  28
ENDBRANCH  19  23
ENDBRANCH   1  20
BRANCH   5  33
ATOM     33  O   UNL     1     -11.887  14.228  63.583  0.00  0.00    +0.000 OA
ATOM     34  H   UNL     1     -12.563  14.930  63.458  0.00  0.00    +0.000 HD
ENDBRANCH   5  33
TORSDOF 4
ENDMDL
MODEL 5
REMARK VINA RESULT:      -8.7     23.284     25.582
REMARK  Name = DB11799_Bictegravir
REMARK  4 active torsions:
REMARK  status: ('A' for Active; 'I' for Inactive)
REMARK    1  A    between atoms: C_5  and  C_8
REMARK    2  A    between atoms: C_8  and  N_9
REMARK    3  A    between atoms: C_10  and  C_12
REMARK    4  A    between atoms: C_16  and  O_19
REMARK                            x       y       z     vdW  Elec       q    Type
REMARK                         _______ _______ _______ _____ _____    ______ ____
ROOT
ATOM      1  C   UNL     1     -25.261  -3.442  54.639  0.00  0.00    +0.000 A 
ATOM      2  C   UNL     1     -24.245  -2.781  54.065  0.00  0.00    +0.000 A 
ATOM      3  N   UNL     1     -23.798  -1.515  54.414  0.00  0.00    +0.000 N 
ATOM      4  C   UNL     1     -24.495  -0.781  55.386  0.00  0.00    +0.000 A 
ATOM      5  C   UNL     1     -25.529  -1.317  56.079  0.00  0.00    +0.000 A 
ATOM      6  C   UNL     1     -25.941  -2.745  55.762  0.00  0.00    +0.000 A 
ATOM      7  O   UNL     1     -26.833  -3.311  56.394  0.00  0.00    +0.000 OA
ATOM      8  C   UNL     1     -24.151   0.698  55.604  0.00  0.00    +0.000 C 
ATOM      9  O   UNL     1     -24.852   1.384  56.357  0.00  0.00    +0.000 OA
ATOM     10  N   UNL     1     -23.103   1.236  54.858  0.00  0.00    +0.000 N 
ATOM     11  C   UNL     1     -23.019   2.687  54.639  0.00  0.00    +0.000 C 
ATOM     12  C   UNL     1     -21.724   3.366  55.118  0.00  0.00    +0.000 C 
ATOM     13  C   UNL     1     -20.664   2.949  54.101  0.00  0.00    +0.000 C 
ATOM     14  C   UNL     1     -21.489   2.370  52.956  0.00  0.00    +0.000 C 
ATOM     15  C   UNL     1     -22.911   2.880  53.137  0.00  0.00    +0.000 C 
ATOM     16  O   UNL     1     -21.467   0.957  53.067  0.00  0.00    +0.000 OA
ATOM     17  C   UNL     1     -22.168   0.351  54.165  0.00  0.00    +0.000 C 
ATOM     18  C   UNL     1     -22.864  -0.843  53.516  0.00  0.00    +0.000 C 
ENDROOT
BRANCH   1  20
ATOM     19  N   UNL     1     -26.954  -5.015  53.894  0.00  0.00    +0.000 N 
ATOM     20  C   UNL     1     -25.621  -4.780  54.081  0.00  0.00    +0.000 C 
ATOM     21  O   UNL     1     -24.756  -5.609  53.805  0.00  0.00    +0.000 OA
ATOM     22  H   UNL     1     -27.610  -4.257  54.086  0.00  0.00    +0.000 HD
BRANCH  19  23
ATOM     23  C   UNL     1     -27.473  -6.257  53.360  0.00  0.00    +0.000 C 
BRANCH  23  28
ATOM     24  C   UNL     1     -27.425  -9.736  54.972  0.00  0.00    +0.000 A 
ATOM     25  C   UNL     1     -27.888  -9.433  56.243  0.00  0.00    +0.000 A 
ATOM     26  C   UNL     1     -28.220  -8.132  56.588  0.00  0.00    +0.000 A 
ATOM     27  C   UNL     1     -28.066  -7.125  55.640  0.00  0.00    +0.000 A 
ATOM     28  C   UNL     1     -27.573  -7.382  54.353  0.00  0.00    +0.000 A 
ATOM     29  C   UNL     1     -27.282  -8.713  54.037  0.00  0.00    +0.000 A 
ATOM     30  F   UNL     1     -26.870  -9.042  52.804  0.00  0.00    +0.000 F 
ATOM     31  F   UNL     1     -28.424  -5.877  55.978  0.00  0.00    +0.000 F 
ATOM     32  F   UNL     1     -28.033 -10.413  57.143  0.00  0.00    +0.000 F 
ENDBRANCH  23  28
ENDBRANCH  19  23
ENDBRANCH   1  20
BRANCH   5  33
ATOM     33  O   UNL     1     -26.280  -0.647  57.034  0.00  0.00    +0.000 OA
ATOM     34  H   UNL     1     -26.266  -1.171  57.865  0.00  0.00    +0.000 HD
ENDBRANCH   5  33
TORSDOF 4
ENDMDL
MODEL 6
REMARK VINA RESULT:      -8.6      3.201      5.544
REMARK  Name = DB11799_Bictegravir
REMARK  4 active torsions:
REMARK  status: ('A' for Active; 'I' for Inactive)
REMARK    1  A    between atoms: C_5  and  C_8
REMARK    2  A    between atoms: C_8  and  N_9
REMARK    3  A    between atoms: C_10  and  C_12
REMARK    4  A    between atoms: C_16  and  O_19
REMARK                            x       y       z     vdW  Elec       q    Type
REMARK                         _______ _______ _______ _____ _____    ______ ____
ROOT
ATOM      1  C   UNL     1      -9.785  16.805  66.576  0.00  0.00    +0.000 A 
ATOM      2  C   UNL     1      -8.832  16.686  67.512  0.00  0.00    +0.000 A 
ATOM      3  N   UNL     1      -8.058  17.719  68.020  0.00  0.00    +0.000 N 
ATOM      4  C   UNL     1      -8.181  19.006  67.475  0.00  0.00    +0.000 A 
ATOM      5  C   UNL     1      -9.119  19.298  66.540  0.00  0.00    +0.000 A 
ATOM      6  C   UNL     1     -10.034  18.180  66.069  0.00  0.00    +0.000 A 
ATOM      7  O   UNL     1     -10.942  18.389  65.265  0.00  0.00    +0.000 OA
ATOM      8  C   UNL     1      -7.170  20.092  67.865  0.00  0.00    +0.000 C 
ATOM      9  O   UNL     1      -7.190  21.183  67.285  0.00  0.00    +0.000 OA
ATOM     10  N   UNL     1      -6.197  19.761  68.807  0.00  0.00    +0.000 N 
ATOM     11  C   UNL     1      -4.945  20.528  68.880  0.00  0.00    +0.000 C 
ATOM     12  C   UNL     1      -4.634  21.181  70.237  0.00  0.00    +0.000 C 
ATOM     13  C   UNL     1      -4.211  20.025  71.140  0.00  0.00    +0.000 C 
ATOM     14  C   UNL     1      -3.979  18.882  70.157  0.00  0.00    +0.000 C 
ATOM     15  C   UNL     1      -3.822  19.512  68.780  0.00  0.00    +0.000 C 
ATOM     16  O   UNL     1      -5.123  18.046  70.175  0.00  0.00    +0.000 OA
ATOM     17  C   UNL     1      -6.347  18.558  69.625  0.00  0.00    +0.000 C 
ATOM     18  C   UNL     1      -6.893  17.374  68.829  0.00  0.00    +0.000 C 
ENDROOT
BRANCH   1  20
ATOM     19  N   UNL     1     -11.428  15.061  66.966  0.00  0.00    +0.000 N 
ATOM     20  C   UNL     1     -10.472  15.558  66.125  0.00  0.00    +0.000 C 
ATOM     21  O   UNL     1     -10.189  15.025  65.054  0.00  0.00    +0.000 OA
ATOM     22  H   UNL     1     -11.654  15.591  67.808  0.00  0.00    +0.000 HD
BRANCH  19  23
ATOM     23  C   UNL     1     -12.191  13.864  66.680  0.00  0.00    +0.000 C 
BRANCH  23  28
ATOM     24  C   UNL     1     -10.734  10.377  67.326  0.00  0.00    +0.000 A 
ATOM     25  C   UNL     1     -10.889  10.288  68.702  0.00  0.00    +0.000 A 
ATOM     26  C   UNL     1     -11.458  11.326  69.421  0.00  0.00    +0.000 A 
ATOM     27  C   UNL     1     -11.860  12.474  68.744  0.00  0.00    +0.000 A 
ATOM     28  C   UNL     1     -11.694  12.617  67.359  0.00  0.00    +0.000 A 
ATOM     29  C   UNL     1     -11.147  11.532  66.668  0.00  0.00    +0.000 A 
ATOM     30  F   UNL     1     -11.021  11.573  65.333  0.00  0.00    +0.000 F 
ATOM     31  F   UNL     1     -12.440  13.455  69.450  0.00  0.00    +0.000 F 
ATOM     32  F   UNL     1     -10.500   9.176  69.338  0.00  0.00    +0.000 F 
ENDBRANCH  23  28
ENDBRANCH  19  23
ENDBRANCH   1  20
BRANCH   5  33
ATOM     33  O   UNL     1      -9.285  20.537  65.938  0.00  0.00    +0.000 OA
ATOM     34  H   UNL     1      -9.819  21.105  66.536  0.00  0.00    +0.000 HD
ENDBRANCH   5  33
TORSDOF 4
ENDMDL
