# Supplementary material for: High-throughput screening and evaluation of repurposed drugs targeting the SARS-CoV-2 main protease
Source: Signal Transduct Target Ther. 2021 Sep 29;6:356. doi: 10.1038/s41392-021-00763-5 (PMC8479016; doi:10.1038/s41392-021-00763-5)
Supplement: Supplementary file 33 — Data Set 19 [file 41392_2021_763_MOESM33_ESM.txt]

MODEL 1
REMARK VINA RESULT:      -8.6      0.000      0.000
REMARK  Name = DB11943_Delafloxacin
REMARK  5 active torsions:
REMARK  status: ('A' for Active; 'I' for Inactive)
REMARK    1  A    between atoms: C_5  and  N_8
REMARK    2  A    between atoms: C_10  and  O_12
REMARK    3  A    between atoms: N_14  and  C_22
REMARK    4  A    between atoms: C_16  and  C_19
REMARK    5  A    between atoms: C_19  and  O_21
REMARK                            x       y       z     vdW  Elec       q    Type
REMARK                         _______ _______ _______ _____ _____    ______ ____
ROOT
ATOM      1  C   UNL     1     -12.485  13.748  71.047  0.00  0.00    +0.000 A 
ATOM      2  C   UNL     1     -11.918  14.071  69.816  0.00  0.00    +0.000 A 
ATOM      3  C   UNL     1     -11.588  13.089  68.848  0.00  0.00    +0.000 A 
ATOM      4  C   UNL     1     -11.728  11.728  69.278  0.00  0.00    +0.000 A 
ATOM      5  C   UNL     1     -12.428  11.378  70.475  0.00  0.00    +0.000 A 
ATOM      6  C   UNL     1     -12.775  12.433  71.337  0.00  0.00    +0.000 A 
ATOM      7  F   UNL     1     -13.328  12.189  72.534  0.00  0.00    +0.000 F 
ATOM      8 CL   UNL     1     -10.722  10.488  68.571  0.00  0.00    +0.000 Cl
ATOM      9  N   UNL     1     -11.092  13.549  67.554  0.00  0.00    +0.000 N 
ATOM     10  C   UNL     1     -10.889  14.930  67.402  0.00  0.00    +0.000 A 
ATOM     11  C   UNL     1     -11.057  15.901  68.313  0.00  0.00    +0.000 A 
ATOM     12  C   UNL     1     -11.595  15.497  69.608  0.00  0.00    +0.000 A 
ATOM     13  O   UNL     1     -11.766  16.334  70.492  0.00  0.00    +0.000 OA
ENDROOT
BRANCH   9  14
ATOM     14  C   UNL     1     -10.935  12.716  66.373  0.00  0.00    +0.000 A 
ATOM     15  C   UNL     1     -11.955  12.650  65.396  0.00  0.00    +0.000 A 
ATOM     16  C   UNL     1     -11.782  11.938  64.219  0.00  0.00    +0.000 A 
ATOM     17  C   UNL     1     -10.558  11.343  63.999  0.00  0.00    +0.000 A 
ATOM     18  C   UNL     1      -9.575  11.412  64.986  0.00  0.00    +0.000 A 
ATOM     19  N   UNL     1      -9.776  12.027  66.177  0.00  0.00    +0.000 NA
ATOM     20  N   UNL     1      -8.272  11.006  64.711  0.00  0.00    +0.000 N 
ATOM     21  F   UNL     1     -10.318  10.739  62.826  0.00  0.00    +0.000 F 
ATOM     22  F   UNL     1     -13.106  13.326  65.535  0.00  0.00    +0.000 F 
ATOM     23  H   UNL     1      -8.199  10.138  64.194  0.00  0.00    +0.000 HD
ATOM     24  H   UNL     1      -7.697  11.069  65.542  0.00  0.00    +0.000 HD
ENDBRANCH   9  14
BRANCH   5  25
ATOM     25  N   UNL     1     -12.728  10.055  70.899  0.00  0.00    +0.000 N 
ATOM     26  C   UNL     1     -11.906   9.203  71.726  0.00  0.00    +0.000 C 
ATOM     27  C   UNL     1     -13.067   8.198  71.699  0.00  0.00    +0.000 C 
ATOM     28  C   UNL     1     -13.935   9.427  71.358  0.00  0.00    +0.000 C 
BRANCH  27  29
ATOM     29  O   UNL     1     -12.985   7.169  70.679  0.00  0.00    +0.000 OA
ATOM     30  H   UNL     1     -12.115   6.754  70.839  0.00  0.00    +0.000 HD
ENDBRANCH  27  29
ENDBRANCH   5  25
BRANCH  11  31
ATOM     31  C   UNL     1     -10.709  17.297  67.974  0.00  0.00    +0.000 C 
ATOM     32  O   UNL     1     -10.710  17.725  66.828  0.00  0.00    +0.000 OA
BRANCH  31  33
ATOM     33  O   UNL     1     -10.357  18.066  69.027  0.00  0.00    +0.000 OA
ATOM     34  H   UNL     1     -11.110  18.548  69.450  0.00  0.00    +0.000 HD
ENDBRANCH  31  33
ENDBRANCH  11  31
TORSDOF 5
ENDMDL
MODEL 2
REMARK VINA RESULT:      -8.1      3.111      5.592
REMARK  Name = DB11943_Delafloxacin
REMARK  5 active torsions:
REMARK  status: ('A' for Active; 'I' for Inactive)
REMARK    1  A    between atoms: C_5  and  N_8
REMARK    2  A    between atoms: C_10  and  O_12
REMARK    3  A    between atoms: N_14  and  C_22
REMARK    4  A    between atoms: C_16  and  C_19
REMARK    5  A    between atoms: C_19  and  O_21
REMARK                            x       y       z     vdW  Elec       q    Type
REMARK                         _______ _______ _______ _____ _____    ______ ____
ROOT
ATOM      1  C   UNL     1     -10.624  10.044  67.162  0.00  0.00    +0.000 A 
ATOM      2  C   UNL     1     -11.104  11.345  67.297  0.00  0.00    +0.000 A 
ATOM      3  C   UNL     1     -11.518  11.879  68.543  0.00  0.00    +0.000 A 
ATOM      4  C   UNL     1     -11.561  10.944  69.631  0.00  0.00    +0.000 A 
ATOM      5  C   UNL     1     -10.951   9.653  69.546  0.00  0.00    +0.000 A 
ATOM      6  C   UNL     1     -10.508   9.244  68.278  0.00  0.00    +0.000 A 
ATOM      7  F   UNL     1     -10.031   8.006  68.082  0.00  0.00    +0.000 F 
ATOM      8 CL   UNL     1     -12.687  11.193  70.943  0.00  0.00    +0.000 Cl
ATOM      9  N   UNL     1     -11.908  13.286  68.586  0.00  0.00    +0.000 N 
ATOM     10  C   UNL     1     -11.935  13.977  67.364  0.00  0.00    +0.000 A 
ATOM     11  C   UNL     1     -11.681  13.505  66.134  0.00  0.00    +0.000 A 
ATOM     12  C   UNL     1     -11.242  12.116  66.045  0.00  0.00    +0.000 A 
ATOM     13  O   UNL     1     -11.000  11.616  64.948  0.00  0.00    +0.000 OA
ENDROOT
BRANCH   9  14
ATOM     14  C   UNL     1     -12.126  14.059  69.797  0.00  0.00    +0.000 A 
ATOM     15  C   UNL     1     -11.098  14.872  70.328  0.00  0.00    +0.000 A 
ATOM     16  C   UNL     1     -11.319  15.689  71.426  0.00  0.00    +0.000 A 
ATOM     17  C   UNL     1     -12.592  15.733  71.951  0.00  0.00    +0.000 A 
ATOM     18  C   UNL     1     -13.583  14.910  71.418  0.00  0.00    +0.000 A 
ATOM     19  N   UNL     1     -13.344  14.040  70.406  0.00  0.00    +0.000 NA
ATOM     20  N   UNL     1     -14.915  15.082  71.785  0.00  0.00    +0.000 N 
ATOM     21  F   UNL     1     -12.868  16.593  72.944  0.00  0.00    +0.000 F 
ATOM     22  F   UNL     1      -9.888  14.939  69.753  0.00  0.00    +0.000 F 
ATOM     23  H   UNL     1     -15.065  15.226  72.777  0.00  0.00    +0.000 HD
ATOM     24  H   UNL     1     -15.498  14.376  71.353  0.00  0.00    +0.000 HD
ENDBRANCH   9  14
BRANCH   5  25
ATOM     25  N   UNL     1     -10.831   8.726  70.617  0.00  0.00    +0.000 N 
ATOM     26  C   UNL     1     -11.444   7.422  70.707  0.00  0.00    +0.000 C 
ATOM     27  C   UNL     1     -10.656   7.233  72.011  0.00  0.00    +0.000 C 
ATOM     28  C   UNL     1      -9.726   8.323  71.439  0.00  0.00    +0.000 C 
BRANCH  27  29
ATOM     29  O   UNL     1     -11.366   7.574  73.230  0.00  0.00    +0.000 OA
ATOM     30  H   UNL     1     -11.383   8.551  73.222  0.00  0.00    +0.000 HD
ENDBRANCH  27  29
ENDBRANCH   5  25
BRANCH  11  31
ATOM     31  C   UNL     1     -11.843  14.387  64.958  0.00  0.00    +0.000 C 
ATOM     32  O   UNL     1     -11.265  15.458  64.844  0.00  0.00    +0.000 OA
BRANCH  31  33
ATOM     33  O   UNL     1     -12.707  13.933  64.025  0.00  0.00    +0.000 OA
ATOM     34  H   UNL     1     -13.660  14.006  64.280  0.00  0.00    +0.000 HD
ENDBRANCH  31  33
ENDBRANCH  11  31
TORSDOF 5
ENDMDL
MODEL 3
REMARK VINA RESULT:      -7.9      2.625      3.568
REMARK  Name = DB11943_Delafloxacin
REMARK  5 active torsions:
REMARK  status: ('A' for Active; 'I' for Inactive)
REMARK    1  A    between atoms: C_5  and  N_8
REMARK    2  A    between atoms: C_10  and  O_12
REMARK    3  A    between atoms: N_14  and  C_22
REMARK    4  A    between atoms: C_16  and  C_19
REMARK    5  A    between atoms: C_19  and  O_21
REMARK                            x       y       z     vdW  Elec       q    Type
REMARK                         _______ _______ _______ _____ _____    ______ ____
ROOT
ATOM      1  C   UNL     1     -12.768  10.364  71.832  0.00  0.00    +0.000 A 
ATOM      2  C   UNL     1     -12.624  11.533  71.088  0.00  0.00    +0.000 A 
ATOM      3  C   UNL     1     -11.906  11.575  69.866  0.00  0.00    +0.000 A 
ATOM      4  C   UNL     1     -11.203  10.373  69.522  0.00  0.00    +0.000 A 
ATOM      5  C   UNL     1     -11.445   9.134  70.194  0.00  0.00    +0.000 A 
ATOM      6  C   UNL     1     -12.229   9.187  71.359  0.00  0.00    +0.000 A 
ATOM      7  F   UNL     1     -12.411   8.096  72.117  0.00  0.00    +0.000 F 
ATOM      8 CL   UNL     1      -9.758  10.463  68.545  0.00  0.00    +0.000 Cl
ATOM      9  N   UNL     1     -11.905  12.830  69.120  0.00  0.00    +0.000 N 
ATOM     10  C   UNL     1     -12.537  13.931  69.722  0.00  0.00    +0.000 A 
ATOM     11  C   UNL     1     -13.122  13.999  70.927  0.00  0.00    +0.000 A 
ATOM     12  C   UNL     1     -13.189  12.756  71.692  0.00  0.00    +0.000 A 
ATOM     13  O   UNL     1     -13.705  12.748  72.808  0.00  0.00    +0.000 OA
ENDROOT
BRANCH   9  14
ATOM     14  C   UNL     1     -11.436  12.993  67.754  0.00  0.00    +0.000 A 
ATOM     15  C   UNL     1     -10.126  13.458  67.492  0.00  0.00    +0.000 A 
ATOM     16  C   UNL     1      -9.630  13.527  66.199  0.00  0.00    +0.000 A 
ATOM     17  C   UNL     1     -10.431  13.070  65.176  0.00  0.00    +0.000 A 
ATOM     18  C   UNL     1     -11.723  12.631  65.461  0.00  0.00    +0.000 A 
ATOM     19  N   UNL     1     -12.244  12.652  66.712  0.00  0.00    +0.000 NA
ATOM     20  N   UNL     1     -12.475  11.975  64.490  0.00  0.00    +0.000 N 
ATOM     21  F   UNL     1      -9.945  13.020  63.927  0.00  0.00    +0.000 F 
ATOM     22  F   UNL     1      -9.285  13.788  68.485  0.00  0.00    +0.000 F 
ATOM     23  H   UNL     1     -12.435  12.395  63.568  0.00  0.00    +0.000 HD
ATOM     24  H   UNL     1     -13.404  11.769  64.836  0.00  0.00    +0.000 HD
ENDBRANCH   9  14
BRANCH   5  25
ATOM     25  N   UNL     1     -10.895   7.875  69.828  0.00  0.00    +0.000 N 
ATOM     26  C   UNL     1      -9.755   7.221  70.426  0.00  0.00    +0.000 C 
ATOM     27  C   UNL     1     -10.065   6.028  69.510  0.00  0.00    +0.000 C 
ATOM     28  C   UNL     1     -11.488   6.622  69.456  0.00  0.00    +0.000 C 
BRANCH  27  29
ATOM     29  O   UNL     1      -9.338   5.992  68.254  0.00  0.00    +0.000 OA
ATOM     30  H   UNL     1      -9.573   5.122  67.877  0.00  0.00    +0.000 HD
ENDBRANCH  27  29
ENDBRANCH   5  25
BRANCH  11  31
ATOM     31  C   UNL     1     -13.664  15.285  71.412  0.00  0.00    +0.000 C 
ATOM     32  O   UNL     1     -13.047  16.030  72.160  0.00  0.00    +0.000 OA
BRANCH  31  33
ATOM     33  O   UNL     1     -14.915  15.568  70.988  0.00  0.00    +0.000 OA
ATOM     34  H   UNL     1     -15.266  16.437  71.302  0.00  0.00    +0.000 HD
ENDBRANCH  31  33
ENDBRANCH  11  31
TORSDOF 5
ENDMDL
MODEL 4
REMARK VINA RESULT:      -7.9      3.162      6.363
REMARK  Name = DB11943_Delafloxacin
REMARK  5 active torsions:
REMARK  status: ('A' for Active; 'I' for Inactive)
REMARK    1  A    between atoms: C_5  and  N_8
REMARK    2  A    between atoms: C_10  and  O_12
REMARK    3  A    between atoms: N_14  and  C_22
REMARK    4  A    between atoms: C_16  and  C_19
REMARK    5  A    between atoms: C_19  and  O_21
REMARK                            x       y       z     vdW  Elec       q    Type
REMARK                         _______ _______ _______ _____ _____    ______ ____
ROOT
ATOM      1  C   UNL     1     -12.353  13.286  70.039  0.00  0.00    +0.000 A 
ATOM      2  C   UNL     1     -12.067  11.923  70.042  0.00  0.00    +0.000 A 
ATOM      3  C   UNL     1     -11.394  11.283  68.971  0.00  0.00    +0.000 A 
ATOM      4  C   UNL     1     -11.165  12.097  67.812  0.00  0.00    +0.000 A 
ATOM      5  C   UNL     1     -11.326  13.518  67.840  0.00  0.00    +0.000 A 
ATOM      6  C   UNL     1     -11.941  14.064  68.979  0.00  0.00    +0.000 A 
ATOM      7  F   UNL     1     -12.238  15.370  69.040  0.00  0.00    +0.000 F 
ATOM      8 CL   UNL     1     -11.062  11.351  66.236  0.00  0.00    +0.000 Cl
ATOM      9  N   UNL     1     -11.058   9.870  69.125  0.00  0.00    +0.000 N 
ATOM     10  C   UNL     1     -11.516   9.229  70.288  0.00  0.00    +0.000 A 
ATOM     11  C   UNL     1     -12.265   9.736  71.279  0.00  0.00    +0.000 A 
ATOM     12  C   UNL     1     -12.587  11.157  71.193  0.00  0.00    +0.000 A 
ATOM     13  O   UNL     1     -13.277  11.685  72.063  0.00  0.00    +0.000 OA
ENDROOT
BRANCH   9  14
ATOM     14  C   UNL     1     -10.172   9.119  68.252  0.00  0.00    +0.000 A 
ATOM     15  C   UNL     1      -8.774   9.336  68.286  0.00  0.00    +0.000 A 
ATOM     16  C   UNL     1      -7.906   8.561  67.531  0.00  0.00    +0.000 A 
ATOM     17  C   UNL     1      -8.440   7.531  66.789  0.00  0.00    +0.000 A 
ATOM     18  C   UNL     1      -9.823   7.350  66.762  0.00  0.00    +0.000 A 
ATOM     19  N   UNL     1     -10.680   8.165  67.424  0.00  0.00    +0.000 NA
ATOM     20  N   UNL     1     -10.372   6.202  66.196  0.00  0.00    +0.000 N 
ATOM     21  F   UNL     1      -7.622   6.695  66.132  0.00  0.00    +0.000 F 
ATOM     22  F   UNL     1      -8.224  10.250  69.098  0.00  0.00    +0.000 F 
ATOM     23  H   UNL     1      -9.959   5.926  65.314  0.00  0.00    +0.000 HD
ATOM     24  H   UNL     1     -11.384   6.247  66.210  0.00  0.00    +0.000 HD
ENDBRANCH   9  14
BRANCH   5  25
ATOM     25  N   UNL     1     -10.990  14.406  66.782  0.00  0.00    +0.000 N 
ATOM     26  C   UNL     1      -9.666  14.709  66.292  0.00  0.00    +0.000 C 
ATOM     27  C   UNL     1     -10.351  15.547  65.203  0.00  0.00    +0.000 C 
ATOM     28  C   UNL     1     -11.582  14.666  65.500  0.00  0.00    +0.000 C 
BRANCH  27  29
ATOM     29  O   UNL     1     -10.492  16.962  65.492  0.00  0.00    +0.000 OA
ATOM     30  H   UNL     1     -10.339  17.017  66.456  0.00  0.00    +0.000 HD
ENDBRANCH  27  29
ENDBRANCH   5  25
BRANCH  11  31
ATOM     31  C   UNL     1     -12.710   8.863  72.386  0.00  0.00    +0.000 C 
ATOM     32  O   UNL     1     -12.025   7.958  72.839  0.00  0.00    +0.000 OA
BRANCH  31  33
ATOM     33  O   UNL     1     -13.954   9.122  72.846  0.00  0.00    +0.000 OA
ATOM     34  H   UNL     1     -14.040   9.089  73.831  0.00  0.00    +0.000 HD
ENDBRANCH  31  33
ENDBRANCH  11  31
TORSDOF 5
ENDMDL
MODEL 5
REMARK VINA RESULT:      -7.6      3.042      4.275
REMARK  Name = DB11943_Delafloxacin
REMARK  5 active torsions:
REMARK  status: ('A' for Active; 'I' for Inactive)
REMARK    1  A    between atoms: C_5  and  N_8
REMARK    2  A    between atoms: C_10  and  O_12
REMARK    3  A    between atoms: N_14  and  C_22
REMARK    4  A    between atoms: C_16  and  C_19
REMARK    5  A    between atoms: C_19  and  O_21
REMARK                            x       y       z     vdW  Elec       q    Type
REMARK                         _______ _______ _______ _____ _____    ______ ____
ROOT
ATOM      1  C   UNL     1     -12.108  10.645  70.875  0.00  0.00    +0.000 A 
ATOM      2  C   UNL     1     -12.237  11.970  70.465  0.00  0.00    +0.000 A 
ATOM      3  C   UNL     1     -11.568  12.483  69.325  0.00  0.00    +0.000 A 
ATOM      4  C   UNL     1     -10.624  11.594  68.712  0.00  0.00    +0.000 A 
ATOM      5  C   UNL     1     -10.576  10.201  69.031  0.00  0.00    +0.000 A 
ATOM      6  C   UNL     1     -11.332   9.778  70.137  0.00  0.00    +0.000 A 
ATOM      7  F   UNL     1     -11.255   8.514  70.580  0.00  0.00    +0.000 F 
ATOM      8 CL   UNL     1      -9.251  12.247  67.851  0.00  0.00    +0.000 Cl
ATOM      9  N   UNL     1     -11.855  13.859  68.929  0.00  0.00    +0.000 N 
ATOM     10  C   UNL     1     -12.703  14.601  69.768  0.00  0.00    +0.000 A 
ATOM     11  C   UNL     1     -13.267  14.224  70.925  0.00  0.00    +0.000 A 
ATOM     12  C   UNL     1     -13.047  12.841  71.340  0.00  0.00    +0.000 A 
ATOM     13  O   UNL     1     -13.528  12.431  72.394  0.00  0.00    +0.000 OA
ENDROOT
BRANCH   9  14
ATOM     14  C   UNL     1     -11.458  14.470  67.672  0.00  0.00    +0.000 A 
ATOM     15  C   UNL     1     -11.909  13.942  66.440  0.00  0.00    +0.000 A 
ATOM     16  C   UNL     1     -11.619  14.568  65.237  0.00  0.00    +0.000 A 
ATOM     17  C   UNL     1     -10.926  15.758  65.280  0.00  0.00    +0.000 A 
ATOM     18  C   UNL     1     -10.480  16.248  66.507  0.00  0.00    +0.000 A 
ATOM     19  N   UNL     1     -10.680  15.588  67.674  0.00  0.00    +0.000 NA
ATOM     20  N   UNL     1      -9.965  17.538  66.606  0.00  0.00    +0.000 N 
ATOM     21  F   UNL     1     -10.722  16.446  64.147  0.00  0.00    +0.000 F 
ATOM     22  F   UNL     1     -12.692  12.854  66.386  0.00  0.00    +0.000 F 
ATOM     23  H   UNL     1      -9.325  17.796  65.864  0.00  0.00    +0.000 HD
ATOM     24  H   UNL     1      -9.640  17.721  67.547  0.00  0.00    +0.000 HD
ENDBRANCH   9  14
BRANCH   5  25
ATOM     25  N   UNL     1      -9.769   9.232  68.375  0.00  0.00    +0.000 N 
ATOM     26  C   UNL     1      -9.887   8.790  67.005  0.00  0.00    +0.000 C 
ATOM     27  C   UNL     1      -8.620   7.958  67.252  0.00  0.00    +0.000 C 
ATOM     28  C   UNL     1      -8.360   8.957  68.399  0.00  0.00    +0.000 C 
BRANCH  27  29
ATOM     29  O   UNL     1      -8.839   6.578  67.643  0.00  0.00    +0.000 OA
ATOM     30  H   UNL     1      -9.723   6.373  67.281  0.00  0.00    +0.000 HD
ENDBRANCH  27  29
ENDBRANCH   5  25
BRANCH  11  31
ATOM     31  C   UNL     1     -14.071  15.190  71.703  0.00  0.00    +0.000 C 
ATOM     32  O   UNL     1     -13.679  15.700  72.743  0.00  0.00    +0.000 OA
BRANCH  31  33
ATOM     33  O   UNL     1     -15.294  15.451  71.192  0.00  0.00    +0.000 OA
ATOM     34  H   UNL     1     -15.324  15.490  70.204  0.00  0.00    +0.000 HD
ENDBRANCH  31  33
ENDBRANCH  11  31
TORSDOF 5
ENDMDL
MODEL 6
REMARK VINA RESULT:      -7.4      5.056      7.088
REMARK  Name = DB11943_Delafloxacin
REMARK  5 active torsions:
REMARK  status: ('A' for Active; 'I' for Inactive)
REMARK    1  A    between atoms: C_5  and  N_8
REMARK    2  A    between atoms: C_10  and  O_12
REMARK    3  A    between atoms: N_14  and  C_22
REMARK    4  A    between atoms: C_16  and  C_19
REMARK    5  A    between atoms: C_19  and  O_21
REMARK                            x       y       z     vdW  Elec       q    Type
REMARK                         _______ _______ _______ _____ _____    ______ ____
ROOT
ATOM      1  C   UNL     1      -8.229  12.289  67.230  0.00  0.00    +0.000 A 
ATOM      2  C   UNL     1      -9.081  13.295  66.782  0.00  0.00    +0.000 A 
ATOM      3  C   UNL     1      -8.927  14.651  67.165  0.00  0.00    +0.000 A 
ATOM      4  C   UNL     1      -7.934  14.899  68.171  0.00  0.00    +0.000 A 
ATOM      5  C   UNL     1      -6.967  13.912  68.541  0.00  0.00    +0.000 A 
ATOM      6  C   UNL     1      -7.170  12.611  68.050  0.00  0.00    +0.000 A 
ATOM      7  F   UNL     1      -6.381  11.598  68.440  0.00  0.00    +0.000 F 
ATOM      8 CL   UNL     1      -8.113  16.262  69.248  0.00  0.00    +0.000 Cl
ATOM      9  N   UNL     1      -9.816  15.637  66.556  0.00  0.00    +0.000 N 
ATOM     10  C   UNL     1     -10.822  15.149  65.705  0.00  0.00    +0.000 A 
ATOM     11  C   UNL     1     -11.107  13.875  65.398  0.00  0.00    +0.000 A 
ATOM     12  C   UNL     1     -10.217  12.855  65.947  0.00  0.00    +0.000 A 
ATOM     13  O   UNL     1     -10.426  11.666  65.713  0.00  0.00    +0.000 OA
ENDROOT
BRANCH   9  14
ATOM     14  C   UNL     1      -9.652  17.078  66.640  0.00  0.00    +0.000 A 
ATOM     15  C   UNL     1     -10.483  17.850  67.487  0.00  0.00    +0.000 A 
ATOM     16  C   UNL     1     -10.277  19.211  67.653  0.00  0.00    +0.000 A 
ATOM     17  C   UNL     1      -9.199  19.783  67.014  0.00  0.00    +0.000 A 
ATOM     18  C   UNL     1      -8.406  19.003  66.174  0.00  0.00    +0.000 A 
ATOM     19  N   UNL     1      -8.662  17.693  65.936  0.00  0.00    +0.000 NA
ATOM     20  N   UNL     1      -7.200  19.496  65.684  0.00  0.00    +0.000 N 
ATOM     21  F   UNL     1      -8.906  21.073  67.237  0.00  0.00    +0.000 F 
ATOM     22  F   UNL     1     -11.459  17.288  68.215  0.00  0.00    +0.000 F 
ATOM     23  H   UNL     1      -7.237  20.453  65.353  0.00  0.00    +0.000 HD
ATOM     24  H   UNL     1      -6.772  18.831  65.052  0.00  0.00    +0.000 HD
ENDBRANCH   9  14
BRANCH   5  25
ATOM     25  N   UNL     1      -5.873  14.120  69.423  0.00  0.00    +0.000 N 
ATOM     26  C   UNL     1      -5.771  13.685  70.797  0.00  0.00    +0.000 C 
ATOM     27  C   UNL     1      -4.333  14.222  70.773  0.00  0.00    +0.000 C 
ATOM     28  C   UNL     1      -4.450  14.062  69.243  0.00  0.00    +0.000 C 
BRANCH  27  29
ATOM     29  O   UNL     1      -4.160  15.577  71.264  0.00  0.00    +0.000 OA
ATOM     30  H   UNL     1      -5.072  15.922  71.316  0.00  0.00    +0.000 HD
ENDBRANCH  27  29
ENDBRANCH   5  25
BRANCH  11  31
ATOM     31  C   UNL     1     -12.268  13.567  64.537  0.00  0.00    +0.000 C 
ATOM     32  O   UNL     1     -12.577  14.243  63.567  0.00  0.00    +0.000 OA
BRANCH  31  33
ATOM     33  O   UNL     1     -12.988  12.490  64.921  0.00  0.00    +0.000 OA
ATOM     34  H   UNL     1     -13.473  12.040  64.186  0.00  0.00    +0.000 HD
ENDBRANCH  31  33
ENDBRANCH  11  31
TORSDOF 5
ENDMDL
