# Supplementary material for: High-throughput screening and evaluation of repurposed drugs targeting the SARS-CoV-2 main protease
Source: Signal Transduct Target Ther. 2021 Sep 29;6:356. doi: 10.1038/s41392-021-00763-5 (PMC8479016; doi:10.1038/s41392-021-00763-5)
Supplement: Supplementary file 34 — Data Set 21 [file 41392_2021_763_MOESM34_ESM.txt]

MODEL 1
REMARK VINA RESULT:      -9.8      0.000      0.000
REMARK  Name = DB11986_Entrectinib
REMARK  7 active torsions:
REMARK  status: ('A' for Active; 'I' for Inactive)
REMARK    1  A    between atoms: C_1  and  N_2
REMARK    2  A    between atoms: N_5  and  C_8
REMARK    3  A    between atoms: C_11  and  C_21
REMARK    4  A    between atoms: C_12  and  N_14
REMARK    5  A    between atoms: N_14  and  C_15
REMARK    6  A    between atoms: C_27  and  C_33
REMARK    7  A    between atoms: C_33  and  C_34
REMARK                            x       y       z     vdW  Elec       q    Type
REMARK                         _______ _______ _______ _____ _____    ______ ____
ROOT
ATOM      1  C   UNL     1     -10.536  13.018  67.400  0.00  0.00    +0.000 C 
ATOM      2  O   UNL     1     -11.668  12.661  67.674  0.00  0.00    +0.000 OA
ATOM      3  N   UNL     1      -9.507  12.083  67.161  0.00  0.00    +0.000 N 
ATOM      4  C   UNL     1      -9.762  10.734  66.777  0.00  0.00    +0.000 A 
ATOM      5  C   UNL     1     -10.097   9.465  67.472  0.00  0.00    +0.000 A 
ATOM      6  C   UNL     1     -10.428   8.935  68.771  0.00  0.00    +0.000 A 
ATOM      7  C   UNL     1     -10.582   7.510  68.987  0.00  0.00    +0.000 A 
ATOM      8  C   UNL     1     -10.387   6.639  67.913  0.00  0.00    +0.000 A 
ATOM      9  C   UNL     1     -10.101   7.110  66.642  0.00  0.00    +0.000 A 
ATOM     10  C   UNL     1      -9.967   8.499  66.467  0.00  0.00    +0.000 A 
ATOM     11  N   UNL     1      -9.690   9.185  65.325  0.00  0.00    +0.000 N 
ATOM     12  N   UNL     1      -9.437  10.489  65.503  0.00  0.00    +0.000 NA
ATOM     13  H   UNL     1      -8.844  12.455  66.490  0.00  0.00    +0.000 HD
ATOM     14  H   UNL     1      -9.605   8.798  64.395  0.00  0.00    +0.000 HD
ENDROOT
BRANCH   1  18
ATOM     15  C   UNL     1      -9.107  17.329  67.263  0.00  0.00    +0.000 A 
ATOM     16  C   UNL     1      -8.656  16.333  66.392  0.00  0.00    +0.000 A 
ATOM     17  C   UNL     1      -9.171  14.987  66.406  0.00  0.00    +0.000 A 
ATOM     18  C   UNL     1     -10.184  14.552  67.297  0.00  0.00    +0.000 A 
ATOM     19  C   UNL     1     -10.663  15.552  68.186  0.00  0.00    +0.000 A 
ATOM     20  C   UNL     1     -10.116  16.888  68.118  0.00  0.00    +0.000 A 
BRANCH  15  25
ATOM     21  C   UNL     1      -5.635  21.678  66.974  0.00  0.00    +0.000 C 
ATOM     22  N   UNL     1      -6.939  21.040  67.156  0.00  0.00    +0.000 NA
ATOM     23  C   UNL     1      -7.334  20.281  65.939  0.00  0.00    +0.000 C 
ATOM     24  C   UNL     1      -8.693  19.550  66.120  0.00  0.00    +0.000 C 
ATOM     25  N   UNL     1      -8.659  18.640  67.298  0.00  0.00    +0.000 N 
ATOM     26  C   UNL     1      -8.272  19.353  68.529  0.00  0.00    +0.000 C 
ATOM     27  C   UNL     1      -6.921  20.106  68.309  0.00  0.00    +0.000 C 
ENDBRANCH  15  25
BRANCH  19  28
ATOM     28  N   UNL     1     -11.641  15.473  69.156  0.00  0.00    +0.000 N 
ATOM     29  H   UNL     1     -12.575  15.688  68.817  0.00  0.00    +0.000 HD
BRANCH  28  30
ATOM     30  C   UNL     1     -11.635  14.972  70.520  0.00  0.00    +0.000 C 
ATOM     31  C   UNL     1     -12.887  14.082  70.702  0.00  0.00    +0.000 C 
ATOM     32  C   UNL     1     -13.311  13.948  72.158  0.00  0.00    +0.000 C 
ATOM     33  O   UNL     1     -13.460  15.231  72.756  0.00  0.00    +0.000 OA
ATOM     34  C   UNL     1     -12.219  15.926  72.808  0.00  0.00    +0.000 C 
ATOM     35  C   UNL     1     -11.703  16.212  71.418  0.00  0.00    +0.000 C 
ENDBRANCH  28  30
ENDBRANCH  19  28
ENDBRANCH   1  18
BRANCH   7  36
ATOM     36  C   UNL     1     -11.021   6.869  70.315  0.00  0.00    +0.000 C 
BRANCH  36  37
ATOM     37  C   UNL     1     -12.223   7.462  71.048  0.00  0.00    +0.000 A 
ATOM     38  C   UNL     1     -12.259   8.814  71.420  0.00  0.00    +0.000 A 
ATOM     39  C   UNL     1     -13.402   9.363  72.007  0.00  0.00    +0.000 A 
ATOM     40  C   UNL     1     -14.544   8.605  72.233  0.00  0.00    +0.000 A 
ATOM     41  C   UNL     1     -14.522   7.271  71.861  0.00  0.00    +0.000 A 
ATOM     42  C   UNL     1     -13.389   6.697  71.275  0.00  0.00    +0.000 A 
ATOM     43  F   UNL     1     -15.622   6.522  72.060  0.00  0.00    +0.000 F 
ATOM     44  F   UNL     1     -13.401  10.656  72.348  0.00  0.00    +0.000 F 
ENDBRANCH  36  37
ENDBRANCH   7  36
TORSDOF 6
ENDMDL
MODEL 2
REMARK VINA RESULT:      -9.7      1.953      2.192
REMARK  Name = DB11986_Entrectinib
REMARK  7 active torsions:
REMARK  status: ('A' for Active; 'I' for Inactive)
REMARK    1  A    between atoms: C_1  and  N_2
REMARK    2  A    between atoms: N_5  and  C_8
REMARK    3  A    between atoms: C_11  and  C_21
REMARK    4  A    between atoms: C_12  and  N_14
REMARK    5  A    between atoms: N_14  and  C_15
REMARK    6  A    between atoms: C_27  and  C_33
REMARK    7  A    between atoms: C_33  and  C_34
REMARK                            x       y       z     vdW  Elec       q    Type
REMARK                         _______ _______ _______ _____ _____    ______ ____
ROOT
ATOM      1  C   UNL     1     -10.988  12.357  67.460  0.00  0.00    +0.000 C 
ATOM      2  O   UNL     1     -12.135  11.958  67.557  0.00  0.00    +0.000 OA
ATOM      3  N   UNL     1      -9.898  11.462  67.432  0.00  0.00    +0.000 N 
ATOM      4  C   UNL     1     -10.033  10.090  67.067  0.00  0.00    +0.000 A 
ATOM      5  C   UNL     1     -10.429   8.831  67.748  0.00  0.00    +0.000 A 
ATOM      6  C   UNL     1     -10.951   8.331  68.995  0.00  0.00    +0.000 A 
ATOM      7  C   UNL     1     -11.082   6.909  69.241  0.00  0.00    +0.000 A 
ATOM      8  C   UNL     1     -10.678   6.012  68.249  0.00  0.00    +0.000 A 
ATOM      9  C   UNL     1     -10.203   6.453  67.025  0.00  0.00    +0.000 A 
ATOM     10  C   UNL     1     -10.096   7.839  66.818  0.00  0.00    +0.000 A 
ATOM     11  N   UNL     1      -9.660   8.499  65.711  0.00  0.00    +0.000 N 
ATOM     12  N   UNL     1      -9.491   9.818  65.874  0.00  0.00    +0.000 NA
ATOM     13  H   UNL     1      -9.148  11.840  66.865  0.00  0.00    +0.000 HD
ATOM     14  H   UNL     1      -9.407   8.085  64.824  0.00  0.00    +0.000 HD
ENDROOT
BRANCH   1  18
ATOM     15  C   UNL     1      -9.703  16.713  67.337  0.00  0.00    +0.000 A 
ATOM     16  C   UNL     1      -9.175  15.723  66.503  0.00  0.00    +0.000 A 
ATOM     17  C   UNL     1      -9.643  14.360  66.509  0.00  0.00    +0.000 A 
ATOM     18  C   UNL     1     -10.684  13.901  67.354  0.00  0.00    +0.000 A 
ATOM     19  C   UNL     1     -11.241  14.894  68.204  0.00  0.00    +0.000 A 
ATOM     20  C   UNL     1     -10.738  16.248  68.146  0.00  0.00    +0.000 A 
BRANCH  15  25
ATOM     21  C   UNL     1      -6.375  21.179  67.142  0.00  0.00    +0.000 C 
ATOM     22  N   UNL     1      -7.662  20.497  67.278  0.00  0.00    +0.000 NA
ATOM     23  C   UNL     1      -7.983  19.714  66.055  0.00  0.00    +0.000 C 
ATOM     24  C   UNL     1      -9.321  18.938  66.189  0.00  0.00    +0.000 C 
ATOM     25  N   UNL     1      -9.303  18.039  67.376  0.00  0.00    +0.000 N 
ATOM     26  C   UNL     1      -8.989  18.776  68.615  0.00  0.00    +0.000 C 
ATOM     27  C   UNL     1      -7.658  19.574  68.441  0.00  0.00    +0.000 C 
ENDBRANCH  15  25
BRANCH  19  28
ATOM     28  N   UNL     1     -12.264  14.792  69.125  0.00  0.00    +0.000 N 
ATOM     29  H   UNL     1     -13.193  14.782  68.710  0.00  0.00    +0.000 HD
BRANCH  28  30
ATOM     30  C   UNL     1     -12.279  14.517  70.553  0.00  0.00    +0.000 C 
ATOM     31  C   UNL     1     -12.753  13.058  70.748  0.00  0.00    +0.000 C 
ATOM     32  C   UNL     1     -13.338  12.807  72.130  0.00  0.00    +0.000 C 
ATOM     33  O   UNL     1     -14.356  13.758  72.424  0.00  0.00    +0.000 OA
ATOM     34  C   UNL     1     -13.828  15.077  72.494  0.00  0.00    +0.000 C 
ATOM     35  C   UNL     1     -13.279  15.510  71.155  0.00  0.00    +0.000 C 
ENDBRANCH  28  30
ENDBRANCH  19  28
ENDBRANCH   1  18
BRANCH   7  36
ATOM     36  C   UNL     1     -11.711   6.294  70.503  0.00  0.00    +0.000 C 
BRANCH  36  37
ATOM     37  C   UNL     1     -10.918   6.340  71.808  0.00  0.00    +0.000 A 
ATOM     38  C   UNL     1     -10.084   7.423  72.119  0.00  0.00    +0.000 A 
ATOM     39  C   UNL     1      -9.438   7.494  73.356  0.00  0.00    +0.000 A 
ATOM     40  C   UNL     1      -9.602   6.512  74.325  0.00  0.00    +0.000 A 
ATOM     41  C   UNL     1     -10.433   5.442  74.031  0.00  0.00    +0.000 A 
ATOM     42  C   UNL     1     -11.087   5.347  72.799  0.00  0.00    +0.000 A 
ATOM     43  F   UNL     1     -10.615   4.486  74.961  0.00  0.00    +0.000 F 
ATOM     44  F   UNL     1      -8.650   8.542  73.619  0.00  0.00    +0.000 F 
ENDBRANCH  36  37
ENDBRANCH   7  36
TORSDOF 6
ENDMDL
MODEL 3
REMARK VINA RESULT:      -8.7     20.728     25.875
REMARK  Name = DB11986_Entrectinib
REMARK  7 active torsions:
REMARK  status: ('A' for Active; 'I' for Inactive)
REMARK    1  A    between atoms: C_1  and  N_2
REMARK    2  A    between atoms: N_5  and  C_8
REMARK    3  A    between atoms: C_11  and  C_21
REMARK    4  A    between atoms: C_12  and  N_14
REMARK    5  A    between atoms: N_14  and  C_15
REMARK    6  A    between atoms: C_27  and  C_33
REMARK    7  A    between atoms: C_33  and  C_34
REMARK                            x       y       z     vdW  Elec       q    Type
REMARK                         _______ _______ _______ _____ _____    ______ ____
ROOT
ATOM      1  C   UNL     1     -25.427  -5.278  59.031  0.00  0.00    +0.000 C 
ATOM      2  O   UNL     1     -25.533  -4.067  59.112  0.00  0.00    +0.000 OA
ATOM      3  N   UNL     1     -24.816  -6.034  60.054  0.00  0.00    +0.000 N 
ATOM      4  C   UNL     1     -24.691  -5.564  61.394  0.00  0.00    +0.000 A 
ATOM      5  C   UNL     1     -23.754  -4.687  62.141  0.00  0.00    +0.000 A 
ATOM      6  C   UNL     1     -22.621  -3.816  61.955  0.00  0.00    +0.000 A 
ATOM      7  C   UNL     1     -21.935  -3.219  63.084  0.00  0.00    +0.000 A 
ATOM      8  C   UNL     1     -22.378  -3.512  64.376  0.00  0.00    +0.000 A 
ATOM      9  C   UNL     1     -23.484  -4.318  64.596  0.00  0.00    +0.000 A 
ATOM     10  C   UNL     1     -24.130  -4.873  63.477  0.00  0.00    +0.000 A 
ATOM     11  N   UNL     1     -25.220  -5.686  63.447  0.00  0.00    +0.000 N 
ATOM     12  N   UNL     1     -25.495  -6.210  62.245  0.00  0.00    +0.000 NA
ATOM     13  H   UNL     1     -25.235  -6.955  60.107  0.00  0.00    +0.000 HD
ATOM     14  H   UNL     1     -25.787  -5.964  64.237  0.00  0.00    +0.000 HD
ENDROOT
BRANCH   1  18
ATOM     15  C   UNL     1     -26.590  -7.592  55.298  0.00  0.00    +0.000 A 
ATOM     16  C   UNL     1     -26.098  -8.191  56.462  0.00  0.00    +0.000 A 
ATOM     17  C   UNL     1     -25.799  -7.448  57.660  0.00  0.00    +0.000 A 
ATOM     18  C   UNL     1     -25.982  -6.047  57.770  0.00  0.00    +0.000 A 
ATOM     19  C   UNL     1     -26.489  -5.420  56.601  0.00  0.00    +0.000 A 
ATOM     20  C   UNL     1     -26.782  -6.218  55.432  0.00  0.00    +0.000 A 
BRANCH  15  25
ATOM     21  C   UNL     1     -26.082  -9.515  50.092  0.00  0.00    +0.000 C 
ATOM     22  N   UNL     1     -26.760  -9.350  51.378  0.00  0.00    +0.000 NA
ATOM     23  C   UNL     1     -25.932  -9.891  52.489  0.00  0.00    +0.000 C 
ATOM     24  C   UNL     1     -26.603  -9.687  53.875  0.00  0.00    +0.000 C 
ATOM     25  N   UNL     1     -26.902  -8.248  54.117  0.00  0.00    +0.000 N 
ATOM     26  C   UNL     1     -27.724  -7.671  53.038  0.00  0.00    +0.000 C 
ATOM     27  C   UNL     1     -27.044  -7.920  51.655  0.00  0.00    +0.000 C 
ENDBRANCH  15  25
BRANCH  19  28
ATOM     28  N   UNL     1     -26.794  -4.093  56.374  0.00  0.00    +0.000 N 
ATOM     29  H   UNL     1     -27.660  -3.789  56.812  0.00  0.00    +0.000 HD
BRANCH  28  30
ATOM     30  C   UNL     1     -26.041  -2.997  55.788  0.00  0.00    +0.000 C 
ATOM     31  C   UNL     1     -24.539  -3.352  55.884  0.00  0.00    +0.000 C 
ATOM     32  C   UNL     1     -23.638  -2.126  55.835  0.00  0.00    +0.000 C 
ATOM     33  O   UNL     1     -24.038  -1.170  56.811  0.00  0.00    +0.000 OA
ATOM     34  C   UNL     1     -25.341  -0.667  56.540  0.00  0.00    +0.000 C 
ATOM     35  C   UNL     1     -26.374  -1.765  56.636  0.00  0.00    +0.000 C 
ENDBRANCH  28  30
ENDBRANCH  19  28
ENDBRANCH   1  18
BRANCH   7  36
ATOM     36  C   UNL     1     -20.779  -2.210  62.971  0.00  0.00    +0.000 C 
BRANCH  36  37
ATOM     37  C   UNL     1     -21.016  -0.776  63.439  0.00  0.00    +0.000 A 
ATOM     38  C   UNL     1     -21.892   0.081  62.756  0.00  0.00    +0.000 A 
ATOM     39  C   UNL     1     -22.169   1.359  63.249  0.00  0.00    +0.000 A 
ATOM     40  C   UNL     1     -21.604   1.827  64.428  0.00  0.00    +0.000 A 
ATOM     41  C   UNL     1     -20.744   0.985  65.115  0.00  0.00    +0.000 A 
ATOM     42  C   UNL     1     -20.449  -0.297  64.641  0.00  0.00    +0.000 A 
ATOM     43  F   UNL     1     -20.196   1.414  66.267  0.00  0.00    +0.000 F 
ATOM     44  F   UNL     1     -23.010   2.149  62.572  0.00  0.00    +0.000 F 
ENDBRANCH  36  37
ENDBRANCH   7  36
TORSDOF 6
ENDMDL
MODEL 4
REMARK VINA RESULT:      -8.7      3.481      9.864
REMARK  Name = DB11986_Entrectinib
REMARK  7 active torsions:
REMARK  status: ('A' for Active; 'I' for Inactive)
REMARK    1  A    between atoms: C_1  and  N_2
REMARK    2  A    between atoms: N_5  and  C_8
REMARK    3  A    between atoms: C_11  and  C_21
REMARK    4  A    between atoms: C_12  and  N_14
REMARK    5  A    between atoms: N_14  and  C_15
REMARK    6  A    between atoms: C_27  and  C_33
REMARK    7  A    between atoms: C_33  and  C_34
REMARK                            x       y       z     vdW  Elec       q    Type
REMARK                         _______ _______ _______ _____ _____    ______ ____
ROOT
ATOM      1  C   UNL     1      -9.188   9.950  66.993  0.00  0.00    +0.000 C 
ATOM      2  O   UNL     1      -8.240  10.493  67.532  0.00  0.00    +0.000 OA
ATOM      3  N   UNL     1     -10.293  10.693  66.526  0.00  0.00    +0.000 N 
ATOM      4  C   UNL     1     -10.220  12.085  66.231  0.00  0.00    +0.000 A 
ATOM      5  C   UNL     1     -10.305  13.353  67.001  0.00  0.00    +0.000 A 
ATOM      6  C   UNL     1     -10.392  13.859  68.347  0.00  0.00    +0.000 A 
ATOM      7  C   UNL     1     -10.569  15.273  68.611  0.00  0.00    +0.000 A 
ATOM      8  C   UNL     1     -10.673  16.154  67.531  0.00  0.00    +0.000 A 
ATOM      9  C   UNL     1     -10.561  15.711  66.224  0.00  0.00    +0.000 A 
ATOM     10  C   UNL     1     -10.381  14.334  66.005  0.00  0.00    +0.000 A 
ATOM     11  N   UNL     1     -10.249  13.675  64.822  0.00  0.00    +0.000 N 
ATOM     12  N   UNL     1     -10.281  12.339  64.919  0.00  0.00    +0.000 NA
ATOM     13  H   UNL     1     -10.699  10.244  65.713  0.00  0.00    +0.000 HD
ATOM     14  H   UNL     1     -10.189  14.092  63.903  0.00  0.00    +0.000 HD
ENDROOT
BRANCH   1  18
ATOM     15  C   UNL     1      -9.430   5.523  66.003  0.00  0.00    +0.000 A 
ATOM     16  C   UNL     1      -8.551   6.412  65.378  0.00  0.00    +0.000 A 
ATOM     17  C   UNL     1      -8.439   7.799  65.753  0.00  0.00    +0.000 A 
ATOM     18  C   UNL     1      -9.206   8.386  66.791  0.00  0.00    +0.000 A 
ATOM     19  C   UNL     1     -10.100   7.497  67.445  0.00  0.00    +0.000 A 
ATOM     20  C   UNL     1     -10.160   6.113  67.033  0.00  0.00    +0.000 A 
BRANCH  15  25
ATOM     21  C   UNL     1      -8.194   0.405  64.175  0.00  0.00    +0.000 C 
ATOM     22  N   UNL     1      -9.058   1.416  64.785  0.00  0.00    +0.000 NA
ATOM     23  C   UNL     1      -8.441   1.968  66.021  0.00  0.00    +0.000 C 
ATOM     24  C   UNL     1      -9.313   3.081  66.664  0.00  0.00    +0.000 C 
ATOM     25  N   UNL     1      -9.581   4.179  65.695  0.00  0.00    +0.000 N 
ATOM     26  C   UNL     1     -10.195   3.675  64.453  0.00  0.00    +0.000 C 
ATOM     27  C   UNL     1      -9.316   2.536  63.846  0.00  0.00    +0.000 C 
ENDBRANCH  15  25
BRANCH  19  28
ATOM     28  N   UNL     1     -10.968   7.733  68.492  0.00  0.00    +0.000 N 
ATOM     29  H   UNL     1     -11.924   7.439  68.309  0.00  0.00    +0.000 HD
BRANCH  28  30
ATOM     30  C   UNL     1     -10.758   8.152  69.868  0.00  0.00    +0.000 C 
ATOM     31  C   UNL     1     -11.491   7.145  70.785  0.00  0.00    +0.000 C 
ATOM     32  C   UNL     1     -11.830   7.727  72.150  0.00  0.00    +0.000 C 
ATOM     33  O   UNL     1     -12.536   8.955  72.010  0.00  0.00    +0.000 OA
ATOM     34  C   UNL     1     -11.730   9.949  71.388  0.00  0.00    +0.000 C 
ATOM     35  C   UNL     1     -11.377   9.550  69.974  0.00  0.00    +0.000 C 
ENDBRANCH  28  30
ENDBRANCH  19  28
ENDBRANCH   1  18
BRANCH   7  36
ATOM     36  C   UNL     1     -10.581  15.907  70.013  0.00  0.00    +0.000 C 
BRANCH  36  37
ATOM     37  C   UNL     1     -11.704  15.527  70.975  0.00  0.00    +0.000 A 
ATOM     38  C   UNL     1     -11.479  15.411  72.354  0.00  0.00    +0.000 A 
ATOM     39  C   UNL     1     -12.536  15.153  73.231  0.00  0.00    +0.000 A 
ATOM     40  C   UNL     1     -13.843  15.013  72.780  0.00  0.00    +0.000 A 
ATOM     41  C   UNL     1     -14.078  15.134  71.420  0.00  0.00    +0.000 A 
ATOM     42  C   UNL     1     -13.037  15.389  70.522  0.00  0.00    +0.000 A 
ATOM     43  F   UNL     1     -15.338  15.014  70.964  0.00  0.00    +0.000 F 
ATOM     44  F   UNL     1     -12.285  15.051  74.540  0.00  0.00    +0.000 F 
ENDBRANCH  36  37
ENDBRANCH   7  36
TORSDOF 6
ENDMDL
MODEL 5
REMARK VINA RESULT:      -8.5     16.679     19.395
REMARK  Name = DB11986_Entrectinib
REMARK  7 active torsions:
REMARK  status: ('A' for Active; 'I' for Inactive)
REMARK    1  A    between atoms: C_1  and  N_2
REMARK    2  A    between atoms: N_5  and  C_8
REMARK    3  A    between atoms: C_11  and  C_21
REMARK    4  A    between atoms: C_12  and  N_14
REMARK    5  A    between atoms: N_14  and  C_15
REMARK    6  A    between atoms: C_27  and  C_33
REMARK    7  A    between atoms: C_33  and  C_34
REMARK                            x       y       z     vdW  Elec       q    Type
REMARK                         _______ _______ _______ _____ _____    ______ ____
ROOT
ATOM      1  C   UNL     1     -28.256  11.815  75.149  0.00  0.00    +0.000 C 
ATOM      2  O   UNL     1     -28.742  11.175  76.066  0.00  0.00    +0.000 OA
ATOM      3  N   UNL     1     -28.606  11.558  73.807  0.00  0.00    +0.000 N 
ATOM      4  C   UNL     1     -29.815  10.902  73.434  0.00  0.00    +0.000 A 
ATOM      5  C   UNL     1     -30.284   9.497  73.322  0.00  0.00    +0.000 A 
ATOM      6  C   UNL     1     -29.880   8.140  73.592  0.00  0.00    +0.000 A 
ATOM      7  C   UNL     1     -30.696   7.015  73.183  0.00  0.00    +0.000 A 
ATOM      8  C   UNL     1     -31.890   7.259  72.500  0.00  0.00    +0.000 A 
ATOM      9  C   UNL     1     -32.330   8.549  72.250  0.00  0.00    +0.000 A 
ATOM     10  C   UNL     1     -31.516   9.616  72.668  0.00  0.00    +0.000 A 
ATOM     11  N   UNL     1     -31.737  10.952  72.532  0.00  0.00    +0.000 N 
ATOM     12  N   UNL     1     -30.695  11.728  72.858  0.00  0.00    +0.000 NA
ATOM     13  H   UNL     1     -28.560  12.412  73.263  0.00  0.00    +0.000 HD
ATOM     14  H   UNL     1     -32.571  11.391  72.165  0.00  0.00    +0.000 HD
ENDROOT
BRANCH   1  18
ATOM     15  C   UNL     1     -25.349  15.063  76.429  0.00  0.00    +0.000 A 
ATOM     16  C   UNL     1     -25.121  13.697  76.619  0.00  0.00    +0.000 A 
ATOM     17  C   UNL     1     -26.022  12.677  76.145  0.00  0.00    +0.000 A 
ATOM     18  C   UNL     1     -27.218  12.965  75.439  0.00  0.00    +0.000 A 
ATOM     19  C   UNL     1     -27.464  14.349  75.228  0.00  0.00    +0.000 A 
ATOM     20  C   UNL     1     -26.517  15.326  75.716  0.00  0.00    +0.000 A 
BRANCH  15  25
ATOM     21  C   UNL     1     -23.008  18.843  79.789  0.00  0.00    +0.000 C 
ATOM     22  N   UNL     1     -23.177  18.124  78.526  0.00  0.00    +0.000 NA
ATOM     23  C   UNL     1     -22.929  16.669  78.704  0.00  0.00    +0.000 C 
ATOM     24  C   UNL     1     -23.149  15.871  77.390  0.00  0.00    +0.000 C 
ATOM     25  N   UNL     1     -24.521  16.091  76.853  0.00  0.00    +0.000 N 
ATOM     26  C   UNL     1     -24.810  17.524  76.660  0.00  0.00    +0.000 C 
ATOM     27  C   UNL     1     -24.547  18.306  77.986  0.00  0.00    +0.000 C 
ENDBRANCH  15  25
BRANCH  19  28
ATOM     28  N   UNL     1     -28.510  14.967  74.573  0.00  0.00    +0.000 N 
ATOM     29  H   UNL     1     -28.240  15.425  73.706  0.00  0.00    +0.000 HD
BRANCH  28  30
ATOM     30  C   UNL     1     -29.949  14.945  74.778  0.00  0.00    +0.000 C 
ATOM     31  C   UNL     1     -30.625  15.132  73.400  0.00  0.00    +0.000 C 
ATOM     32  C   UNL     1     -32.043  15.674  73.506  0.00  0.00    +0.000 C 
ATOM     33  O   UNL     1     -32.070  16.859  74.294  0.00  0.00    +0.000 OA
ATOM     34  C   UNL     1     -31.686  16.596  75.639  0.00  0.00    +0.000 C 
ATOM     35  C   UNL     1     -30.253  16.124  75.708  0.00  0.00    +0.000 C 
ENDBRANCH  28  30
ENDBRANCH  19  28
ENDBRANCH   1  18
BRANCH   7  36
ATOM     36  C   UNL     1     -30.386   5.544  73.510  0.00  0.00    +0.000 C 
BRANCH  36  37
ATOM     37  C   UNL     1     -30.004   4.608  72.365  0.00  0.00    +0.000 A 
ATOM     38  C   UNL     1     -30.979   3.955  71.598  0.00  0.00    +0.000 A 
ATOM     39  C   UNL     1     -30.617   3.176  70.496  0.00  0.00    +0.000 A 
ATOM     40  C   UNL     1     -29.291   3.025  70.111  0.00  0.00    +0.000 A 
ATOM     41  C   UNL     1     -28.320   3.673  70.857  0.00  0.00    +0.000 A 
ATOM     42  C   UNL     1     -28.657   4.455  71.966  0.00  0.00    +0.000 A 
ATOM     43  F   UNL     1     -27.030   3.549  70.494  0.00  0.00    +0.000 F 
ATOM     44  F   UNL     1     -31.574   2.569  69.786  0.00  0.00    +0.000 F 
ENDBRANCH  36  37
ENDBRANCH   7  36
TORSDOF 6
ENDMDL
MODEL 6
REMARK VINA RESULT:      -8.4      3.518      5.827
REMARK  Name = DB11986_Entrectinib
REMARK  7 active torsions:
REMARK  status: ('A' for Active; 'I' for Inactive)
REMARK    1  A    between atoms: C_1  and  N_2
REMARK    2  A    between atoms: N_5  and  C_8
REMARK    3  A    between atoms: C_11  and  C_21
REMARK    4  A    between atoms: C_12  and  N_14
REMARK    5  A    between atoms: N_14  and  C_15
REMARK    6  A    between atoms: C_27  and  C_33
REMARK    7  A    between atoms: C_33  and  C_34
REMARK                            x       y       z     vdW  Elec       q    Type
REMARK                         _______ _______ _______ _____ _____    ______ ____
ROOT
ATOM      1  C   UNL     1      -7.395  16.294  68.271  0.00  0.00    +0.000 C 
ATOM      2  O   UNL     1      -8.118  15.930  69.182  0.00  0.00    +0.000 OA
ATOM      3  N   UNL     1      -7.642  15.908  66.937  0.00  0.00    +0.000 N 
ATOM      4  C   UNL     1      -8.922  15.480  66.480  0.00  0.00    +0.000 A 
ATOM      5  C   UNL     1      -9.695  14.211  66.483  0.00  0.00    +0.000 A 
ATOM      6  C   UNL     1      -9.656  12.860  66.983  0.00  0.00    +0.000 A 
ATOM      7  C   UNL     1     -10.664  11.888  66.608  0.00  0.00    +0.000 A 
ATOM      8  C   UNL     1     -11.681  12.273  65.732  0.00  0.00    +0.000 A 
ATOM      9  C   UNL     1     -11.773  13.571  65.256  0.00  0.00    +0.000 A 
ATOM     10  C   UNL     1     -10.782  14.489  65.646  0.00  0.00    +0.000 A 
ATOM     11  N   UNL     1     -10.665  15.802  65.308  0.00  0.00    +0.000 N 
ATOM     12  N   UNL     1      -9.512  16.375  65.680  0.00  0.00    +0.000 NA
ATOM     13  H   UNL     1      -7.335  16.634  66.300  0.00  0.00    +0.000 HD
ATOM     14  H   UNL     1     -11.324  16.347  64.769  0.00  0.00    +0.000 HD
ENDROOT
BRANCH   1  18
ATOM     15  C   UNL     1      -3.975  19.007  69.526  0.00  0.00    +0.000 A 
ATOM     16  C   UNL     1      -4.118  17.687  69.960  0.00  0.00    +0.000 A 
ATOM     17  C   UNL     1      -5.171  16.819  69.498  0.00  0.00    +0.000 A 
ATOM     18  C   UNL     1      -6.153  17.222  68.559  0.00  0.00    +0.000 A 
ATOM     19  C   UNL     1      -6.021  18.560  68.098  0.00  0.00    +0.000 A 
ATOM     20  C   UNL     1      -4.937  19.380  68.589  0.00  0.00    +0.000 A 
BRANCH  15  25
ATOM     21  C   UNL     1       0.521  20.976  72.167  0.00  0.00    +0.000 C 
ATOM     22  N   UNL     1      -0.608  21.060  71.240  0.00  0.00    +0.000 NA
ATOM     23  C   UNL     1      -0.491  20.040  70.164  0.00  0.00    +0.000 C 
ATOM     24  C   UNL     1      -1.701  20.071  69.191  0.00  0.00    +0.000 C 
ATOM     25  N   UNL     1      -2.984  19.891  69.926  0.00  0.00    +0.000 N 
ATOM     26  C   UNL     1      -3.142  20.885  71.003  0.00  0.00    +0.000 C 
ATOM     27  C   UNL     1      -1.897  20.856  71.946  0.00  0.00    +0.000 C 
ENDBRANCH  15  25
BRANCH  19  28
ATOM     28  N   UNL     1      -6.786  19.256  67.184  0.00  0.00    +0.000 N 
ATOM     29  H   UNL     1      -6.500  19.118  66.218  0.00  0.00    +0.000 HD
BRANCH  28  30
ATOM     30  C   UNL     1      -8.025  20.005  67.307  0.00  0.00    +0.000 C 
ATOM     31  C   UNL     1      -8.779  19.470  68.546  0.00  0.00    +0.000 C 
ATOM     32  C   UNL     1     -10.276  19.740  68.490  0.00  0.00    +0.000 C 
ATOM     33  O   UNL     1     -10.826  19.263  67.266  0.00  0.00    +0.000 OA
ATOM     34  C   UNL     1     -10.293  19.967  66.150  0.00  0.00    +0.000 C 
ATOM     35  C   UNL     1      -8.807  19.726  66.019  0.00  0.00    +0.000 C 
ENDBRANCH  28  30
ENDBRANCH  19  28
ENDBRANCH   1  18
BRANCH   7  36
ATOM     36  C   UNL     1     -10.749  10.456  67.165  0.00  0.00    +0.000 C 
BRANCH  36  37
ATOM     37  C   UNL     1     -11.106  10.267  68.638  0.00  0.00    +0.000 A 
ATOM     38  C   UNL     1     -11.901  11.197  69.323  0.00  0.00    +0.000 A 
ATOM     39  C   UNL     1     -12.295  10.964  70.644  0.00  0.00    +0.000 A 
ATOM     40  C   UNL     1     -11.931   9.809  71.323  0.00  0.00    +0.000 A 
ATOM     41  C   UNL     1     -11.153   8.879  70.652  0.00  0.00    +0.000 A 
ATOM     42  C   UNL     1     -10.742   9.091  69.332  0.00  0.00    +0.000 A 
ATOM     43  F   UNL     1     -10.799   7.747  71.288  0.00  0.00    +0.000 F 
ATOM     44  F   UNL     1     -13.054  11.873  71.266  0.00  0.00    +0.000 F 
ENDBRANCH  36  37
ENDBRANCH   7  36
TORSDOF 6
ENDMDL
