# Supplementary material for: High-throughput screening and evaluation of repurposed drugs targeting the SARS-CoV-2 main protease
Source: Signal Transduct Target Ther. 2021 Sep 29;6:356. doi: 10.1038/s41392-021-00763-5 (PMC8479016; doi:10.1038/s41392-021-00763-5)
Supplement: Supplementary file 35 — Data Set 23 [file 41392_2021_763_MOESM35_ESM.txt]

MODEL 1
REMARK VINA RESULT:      -8.4      0.000      0.000
REMARK  Name = DB13874_Enasidenib
REMARK  9 active torsions:
REMARK  status: ('A' for Active; 'I' for Inactive)
REMARK    1  A    between atoms: C_1  and  C_2
REMARK    2  A    between atoms: C_2  and  O_3
REMARK    3  A    between atoms: C_2  and  C_4
REMARK    4  A    between atoms: C_2  and  C_5
REMARK    5  A    between atoms: C_5  and  N_6
REMARK    6  A    between atoms: C_9  and  C_10
REMARK    7  A    between atoms: C_12  and  C_13
REMARK    8  A    between atoms: N_22  and  C_23
REMARK    9  A    between atoms: C_25  and  C_26
REMARK                            x       y       z     vdW  Elec       q    Type
REMARK                         _______ _______ _______ _____ _____    ______ ____
ROOT
ATOM      1  N   UNL     1     -10.921  14.893  65.863  0.00  0.00    +0.000 N 
ATOM      2  C   UNL     1     -10.969  15.301  67.177  0.00  0.00    +0.000 A 
ATOM      3  N   UNL     1     -11.721  14.664  68.050  0.00  0.00    +0.000 NA
ATOM      4  C   UNL     1     -11.575  15.035  69.322  0.00  0.00    +0.000 A 
ATOM      5  N   UNL     1     -10.722  15.972  69.754  0.00  0.00    +0.000 NA
ATOM      6  C   UNL     1     -10.073  16.607  68.788  0.00  0.00    +0.000 A 
ATOM      7  N   UNL     1      -9.206  17.636  69.156  0.00  0.00    +0.000 N 
ATOM      8  N   UNL     1     -10.176  16.306  67.497  0.00  0.00    +0.000 NA
ATOM      9  H   UNL     1     -10.544  15.636  65.284  0.00  0.00    +0.000 HD
ATOM     10  H   UNL     1      -8.997  17.651  70.140  0.00  0.00    +0.000 HD
ENDROOT
BRANCH   4  11
ATOM     11  C   UNL     1     -12.388  14.309  70.325  0.00  0.00    +0.000 A 
ATOM     12  N   UNL     1     -12.270  12.949  70.351  0.00  0.00    +0.000 NA
ATOM     13  C   UNL     1     -12.950  12.237  71.293  0.00  0.00    +0.000 A 
ATOM     14  C   UNL     1     -13.764  12.865  72.234  0.00  0.00    +0.000 A 
ATOM     15  C   UNL     1     -13.896  14.249  72.197  0.00  0.00    +0.000 A 
ATOM     16  C   UNL     1     -13.211  14.978  71.229  0.00  0.00    +0.000 A 
BRANCH  13  17
ATOM     17  C   UNL     1     -12.808  10.720  71.336  0.00  0.00    +0.000 C 
ATOM     18  F   UNL     1     -13.202  10.146  72.506  0.00  0.00    +0.000 F 
ATOM     19  F   UNL     1     -13.533  10.103  70.356  0.00  0.00    +0.000 F 
ATOM     20  F   UNL     1     -11.518  10.314  71.140  0.00  0.00    +0.000 F 
ENDBRANCH  13  17
ENDBRANCH   4  11
BRANCH   7  21
ATOM     21  C   UNL     1      -8.839  18.750  68.386  0.00  0.00    +0.000 A 
ATOM     22  C   UNL     1      -7.525  19.230  68.379  0.00  0.00    +0.000 A 
ATOM     23  C   UNL     1      -7.203  20.395  67.689  0.00  0.00    +0.000 A 
ATOM     24  N   UNL     1      -8.151  21.102  67.012  0.00  0.00    +0.000 NA
ATOM     25  C   UNL     1      -9.416  20.629  67.032  0.00  0.00    +0.000 A 
ATOM     26  C   UNL     1      -9.801  19.467  67.682  0.00  0.00    +0.000 A 
BRANCH  23  27
ATOM     27  C   UNL     1      -5.764  20.896  67.709  0.00  0.00    +0.000 C 
ATOM     28  F   UNL     1      -4.859  19.961  67.284  0.00  0.00    +0.000 F 
ATOM     29  F   UNL     1      -5.561  21.978  66.903  0.00  0.00    +0.000 F 
ATOM     30  F   UNL     1      -5.341  21.266  68.952  0.00  0.00    +0.000 F 
ENDBRANCH  23  27
ENDBRANCH   7  21
BRANCH   1  31
ATOM     31  C   UNL     1     -12.114  14.264  65.316  0.00  0.00    +0.000 C 
BRANCH  31  33
ATOM     32  C   UNL     1     -12.694  12.211  63.923  0.00  0.00    +0.000 C 
ATOM     33  C   UNL     1     -11.839  12.758  65.072  0.00  0.00    +0.000 C 
ATOM     34  C   UNL     1     -10.355  12.540  64.772  0.00  0.00    +0.000 C 
BRANCH  33  35
ATOM     35  O   UNL     1     -12.160  12.033  66.270  0.00  0.00    +0.000 OA
ATOM     36  H   UNL     1     -11.328  11.858  66.741  0.00  0.00    +0.000 HD
ENDBRANCH  33  35
ENDBRANCH  31  33
ENDBRANCH   1  31
TORSDOF 7
ENDMDL
MODEL 2
REMARK VINA RESULT:      -7.9      5.101      8.453
REMARK  Name = DB13874_Enasidenib
REMARK  9 active torsions:
REMARK  status: ('A' for Active; 'I' for Inactive)
REMARK    1  A    between atoms: C_1  and  C_2
REMARK    2  A    between atoms: C_2  and  O_3
REMARK    3  A    between atoms: C_2  and  C_4
REMARK    4  A    between atoms: C_2  and  C_5
REMARK    5  A    between atoms: C_5  and  N_6
REMARK    6  A    between atoms: C_9  and  C_10
REMARK    7  A    between atoms: C_12  and  C_13
REMARK    8  A    between atoms: N_22  and  C_23
REMARK    9  A    between atoms: C_25  and  C_26
REMARK                            x       y       z     vdW  Elec       q    Type
REMARK                         _______ _______ _______ _____ _____    ______ ____
ROOT
ATOM      1  N   UNL     1     -11.569   9.293  70.369  0.00  0.00    +0.000 N 
ATOM      2  C   UNL     1     -11.170  10.019  69.270  0.00  0.00    +0.000 A 
ATOM      3  N   UNL     1     -10.531   9.437  68.277  0.00  0.00    +0.000 NA
ATOM      4  C   UNL     1     -10.333  10.188  67.194  0.00  0.00    +0.000 A 
ATOM      5  N   UNL     1     -10.749  11.453  67.052  0.00  0.00    +0.000 NA
ATOM      6  C   UNL     1     -11.308  11.969  68.138  0.00  0.00    +0.000 A 
ATOM      7  N   UNL     1     -11.719  13.302  68.086  0.00  0.00    +0.000 N 
ATOM      8  N   UNL     1     -11.528  11.289  69.259  0.00  0.00    +0.000 NA
ATOM      9  H   UNL     1     -11.776   9.919  71.141  0.00  0.00    +0.000 HD
ATOM     10  H   UNL     1     -11.743  13.677  67.152  0.00  0.00    +0.000 HD
ENDROOT
BRANCH   4  11
ATOM     11  C   UNL     1      -9.644   9.543  66.053  0.00  0.00    +0.000 A 
ATOM     12  N   UNL     1      -9.649  10.216  64.865  0.00  0.00    +0.000 NA
ATOM     13  C   UNL     1      -8.980   9.696  63.798  0.00  0.00    +0.000 A 
ATOM     14  C   UNL     1      -8.285   8.491  63.892  0.00  0.00    +0.000 A 
ATOM     15  C   UNL     1      -8.293   7.798  65.098  0.00  0.00    +0.000 A 
ATOM     16  C   UNL     1      -8.986   8.322  66.186  0.00  0.00    +0.000 A 
BRANCH  13  17
ATOM     17  C   UNL     1      -8.971  10.452  62.476  0.00  0.00    +0.000 C 
ATOM     18  F   UNL     1      -7.732  10.799  62.028  0.00  0.00    +0.000 F 
ATOM     19  F   UNL     1      -9.543   9.735  61.464  0.00  0.00    +0.000 F 
ATOM     20  F   UNL     1      -9.682  11.618  62.539  0.00  0.00    +0.000 F 
ENDBRANCH  13  17
ENDBRANCH   4  11
BRANCH   7  21
ATOM     21  C   UNL     1     -11.827  14.197  69.160  0.00  0.00    +0.000 A 
ATOM     22  C   UNL     1     -12.937  14.180  70.013  0.00  0.00    +0.000 A 
ATOM     23  C   UNL     1     -13.073  15.141  71.011  0.00  0.00    +0.000 A 
ATOM     24  N   UNL     1     -12.143  16.123  71.181  0.00  0.00    +0.000 NA
ATOM     25  C   UNL     1     -11.080  16.128  70.347  0.00  0.00    +0.000 A 
ATOM     26  C   UNL     1     -10.874  15.192  69.347  0.00  0.00    +0.000 A 
BRANCH  23  27
ATOM     27  C   UNL     1     -14.298  15.101  71.916  0.00  0.00    +0.000 C 
ATOM     28  F   UNL     1     -14.249  16.013  72.935  0.00  0.00    +0.000 F 
ATOM     29  F   UNL     1     -15.462  15.368  71.257  0.00  0.00    +0.000 F 
ATOM     30  F   UNL     1     -14.478  13.892  72.524  0.00  0.00    +0.000 F 
ENDBRANCH  23  27
ENDBRANCH   7  21
BRANCH   1  31
ATOM     31  C   UNL     1     -10.755   8.144  70.740  0.00  0.00    +0.000 C 
BRANCH  31  33
ATOM     32  C   UNL     1     -10.871   5.647  71.234  0.00  0.00    +0.000 C 
ATOM     33  C   UNL     1     -11.606   6.853  70.635  0.00  0.00    +0.000 C 
ATOM     34  C   UNL     1     -12.949   7.052  71.339  0.00  0.00    +0.000 C 
BRANCH  33  35
ATOM     35  O   UNL     1     -11.868   6.589  69.247  0.00  0.00    +0.000 OA
ATOM     36  H   UNL     1     -11.709   7.412  68.755  0.00  0.00    +0.000 HD
ENDBRANCH  33  35
ENDBRANCH  31  33
ENDBRANCH   1  31
TORSDOF 7
ENDMDL
MODEL 3
REMARK VINA RESULT:      -7.6      4.106      7.125
REMARK  Name = DB13874_Enasidenib
REMARK  9 active torsions:
REMARK  status: ('A' for Active; 'I' for Inactive)
REMARK    1  A    between atoms: C_1  and  C_2
REMARK    2  A    between atoms: C_2  and  O_3
REMARK    3  A    between atoms: C_2  and  C_4
REMARK    4  A    between atoms: C_2  and  C_5
REMARK    5  A    between atoms: C_5  and  N_6
REMARK    6  A    between atoms: C_9  and  C_10
REMARK    7  A    between atoms: C_12  and  C_13
REMARK    8  A    between atoms: N_22  and  C_23
REMARK    9  A    between atoms: C_25  and  C_26
REMARK                            x       y       z     vdW  Elec       q    Type
REMARK                         _______ _______ _______ _____ _____    ______ ____
ROOT
ATOM      1  N   UNL     1     -10.459  15.563  66.424  0.00  0.00    +0.000 N 
ATOM      2  C   UNL     1     -10.779  14.340  66.970  0.00  0.00    +0.000 A 
ATOM      3  N   UNL     1     -11.251  14.257  68.196  0.00  0.00    +0.000 NA
ATOM      4  C   UNL     1     -11.679  13.051  68.572  0.00  0.00    +0.000 A 
ATOM      5  N   UNL     1     -11.678  11.961  67.796  0.00  0.00    +0.000 NA
ATOM      6  C   UNL     1     -11.108  12.135  66.612  0.00  0.00    +0.000 A 
ATOM      7  N   UNL     1     -11.018  11.028  65.766  0.00  0.00    +0.000 N 
ATOM      8  N   UNL     1     -10.645  13.299  66.170  0.00  0.00    +0.000 NA
ATOM      9  H   UNL     1      -9.856  15.434  65.616  0.00  0.00    +0.000 HD
ATOM     10  H   UNL     1     -11.592  10.254  66.057  0.00  0.00    +0.000 HD
ENDROOT
BRANCH   4  11
ATOM     11  C   UNL     1     -12.244  12.942  69.937  0.00  0.00    +0.000 A 
ATOM     12  N   UNL     1     -12.479  14.108  70.606  0.00  0.00    +0.000 NA
ATOM     13  C   UNL     1     -13.052  14.067  71.841  0.00  0.00    +0.000 A 
ATOM     14  C   UNL     1     -13.408  12.859  72.439  0.00  0.00    +0.000 A 
ATOM     15  C   UNL     1     -13.154  11.670  71.764  0.00  0.00    +0.000 A 
ATOM     16  C   UNL     1     -12.558  11.709  70.507  0.00  0.00    +0.000 A 
BRANCH  13  17
ATOM     17  C   UNL     1     -13.331  15.368  72.584  0.00  0.00    +0.000 C 
ATOM     18  F   UNL     1     -14.611  15.822  72.474  0.00  0.00    +0.000 F 
ATOM     19  F   UNL     1     -13.087  15.263  73.923  0.00  0.00    +0.000 F 
ATOM     20  F   UNL     1     -12.536  16.393  72.152  0.00  0.00    +0.000 F 
ENDBRANCH  13  17
ENDBRANCH   4  11
BRANCH   7  21
ATOM     21  C   UNL     1     -10.059  10.801  64.768  0.00  0.00    +0.000 A 
ATOM     22  C   UNL     1      -8.808  10.252  65.071  0.00  0.00    +0.000 A 
ATOM     23  C   UNL     1      -7.834  10.129  64.084  0.00  0.00    +0.000 A 
ATOM     24  N   UNL     1      -8.065  10.542  62.806  0.00  0.00    +0.000 NA
ATOM     25  C   UNL     1      -9.275  11.073  62.530  0.00  0.00    +0.000 A 
ATOM     26  C   UNL     1     -10.295  11.208  63.459  0.00  0.00    +0.000 A 
BRANCH  23  27
ATOM     27  C   UNL     1      -6.479   9.535  64.450  0.00  0.00    +0.000 C 
ATOM     28  F   UNL     1      -6.275   8.287  63.928  0.00  0.00    +0.000 F 
ATOM     29  F   UNL     1      -5.429  10.282  64.003  0.00  0.00    +0.000 F 
ATOM     30  F   UNL     1      -6.299   9.396  65.795  0.00  0.00    +0.000 F 
ENDBRANCH  23  27
ENDBRANCH   7  21
BRANCH   1  31
ATOM     31  C   UNL     1     -10.010  16.604  67.336  0.00  0.00    +0.000 C 
BRANCH  31  33
ATOM     32  C   UNL     1     -10.719  19.052  67.336  0.00  0.00    +0.000 C 
ATOM     33  C   UNL     1      -9.948  17.958  66.585  0.00  0.00    +0.000 C 
ATOM     34  C   UNL     1      -8.491  18.382  66.390  0.00  0.00    +0.000 C 
BRANCH  33  35
ATOM     35  O   UNL     1     -10.538  17.789  65.286  0.00  0.00    +0.000 OA
ATOM     36  H   UNL     1      -9.818  17.628  64.653  0.00  0.00    +0.000 HD
ENDBRANCH  33  35
ENDBRANCH  31  33
ENDBRANCH   1  31
TORSDOF 7
ENDMDL
MODEL 4
REMARK VINA RESULT:      -7.6      2.474      9.154
REMARK  Name = DB13874_Enasidenib
REMARK  9 active torsions:
REMARK  status: ('A' for Active; 'I' for Inactive)
REMARK    1  A    between atoms: C_1  and  C_2
REMARK    2  A    between atoms: C_2  and  O_3
REMARK    3  A    between atoms: C_2  and  C_4
REMARK    4  A    between atoms: C_2  and  C_5
REMARK    5  A    between atoms: C_5  and  N_6
REMARK    6  A    between atoms: C_9  and  C_10
REMARK    7  A    between atoms: C_12  and  C_13
REMARK    8  A    between atoms: N_22  and  C_23
REMARK    9  A    between atoms: C_25  and  C_26
REMARK                            x       y       z     vdW  Elec       q    Type
REMARK                         _______ _______ _______ _____ _____    ______ ____
ROOT
ATOM      1  N   UNL     1     -11.224  15.013  71.281  0.00  0.00    +0.000 N 
ATOM      2  C   UNL     1     -10.723  15.244  70.020  0.00  0.00    +0.000 A 
ATOM      3  N   UNL     1     -10.580  16.473  69.569  0.00  0.00    +0.000 NA
ATOM      4  C   UNL     1      -9.939  16.594  68.406  0.00  0.00    +0.000 A 
ATOM      5  N   UNL     1      -9.431  15.575  67.702  0.00  0.00    +0.000 NA
ATOM      6  C   UNL     1      -9.700  14.377  68.202  0.00  0.00    +0.000 A 
ATOM      7  N   UNL     1      -9.251  13.262  67.493  0.00  0.00    +0.000 N 
ATOM      8  N   UNL     1     -10.345  14.174  69.346  0.00  0.00    +0.000 NA
ATOM      9  H   UNL     1     -11.535  14.050  71.359  0.00  0.00    +0.000 HD
ATOM     10  H   UNL     1      -8.577  13.487  66.780  0.00  0.00    +0.000 HD
ENDROOT
BRANCH   4  11
ATOM     11  C   UNL     1      -9.740  17.970  67.897  0.00  0.00    +0.000 A 
ATOM     12  N   UNL     1      -8.508  18.527  68.084  0.00  0.00    +0.000 NA
ATOM     13  C   UNL     1      -8.251  19.768  67.583  0.00  0.00    +0.000 A 
ATOM     14  C   UNL     1      -9.219  20.482  66.878  0.00  0.00    +0.000 A 
ATOM     15  C   UNL     1     -10.479  19.922  66.702  0.00  0.00    +0.000 A 
ATOM     16  C   UNL     1     -10.746  18.658  67.223  0.00  0.00    +0.000 A 
BRANCH  13  17
ATOM     17  C   UNL     1      -6.872  20.386  67.776  0.00  0.00    +0.000 C 
ATOM     18  F   UNL     1      -6.488  20.523  69.075  0.00  0.00    +0.000 F 
ATOM     19  F   UNL     1      -5.888  19.658  67.171  0.00  0.00    +0.000 F 
ATOM     20  F   UNL     1      -6.783  21.636  67.230  0.00  0.00    +0.000 F 
ENDBRANCH  13  17
ENDBRANCH   4  11
BRANCH   7  21
ATOM     21  C   UNL     1      -9.814  11.978  67.489  0.00  0.00    +0.000 A 
ATOM     22  C   UNL     1     -10.194  11.346  68.679  0.00  0.00    +0.000 A 
ATOM     23  C   UNL     1     -10.657  10.033  68.663  0.00  0.00    +0.000 A 
ATOM     24  N   UNL     1     -10.746   9.327  67.500  0.00  0.00    +0.000 NA
ATOM     25  C   UNL     1     -10.372   9.949  66.362  0.00  0.00    +0.000 A 
ATOM     26  C   UNL     1      -9.920  11.258  66.304  0.00  0.00    +0.000 A 
BRANCH  23  27
ATOM     27  C   UNL     1     -11.053   9.371  69.977  0.00  0.00    +0.000 C 
ATOM     28  F   UNL     1     -10.114   9.515  70.962  0.00  0.00    +0.000 F 
ATOM     29  F   UNL     1     -12.204   9.877  70.507  0.00  0.00    +0.000 F 
ATOM     30  F   UNL     1     -11.250   8.025  69.862  0.00  0.00    +0.000 F 
ENDBRANCH  23  27
ENDBRANCH   7  21
BRANCH   1  31
ATOM     31  C   UNL     1     -12.170  15.984  71.811  0.00  0.00    +0.000 C 
BRANCH  31  33
ATOM     32  C   UNL     1     -13.373  13.843  72.490  0.00  0.00    +0.000 C 
ATOM     33  C   UNL     1     -13.078  15.301  72.864  0.00  0.00    +0.000 C 
ATOM     34  C   UNL     1     -12.419  15.366  74.243  0.00  0.00    +0.000 C 
BRANCH  33  35
ATOM     35  O   UNL     1     -14.321  16.019  72.933  0.00  0.00    +0.000 OA
ATOM     36  H   UNL     1     -14.774  15.749  73.749  0.00  0.00    +0.000 HD
ENDBRANCH  33  35
ENDBRANCH  31  33
ENDBRANCH   1  31
TORSDOF 7
ENDMDL
MODEL 5
REMARK VINA RESULT:      -7.5     25.113     29.184
REMARK  Name = DB13874_Enasidenib
REMARK  9 active torsions:
REMARK  status: ('A' for Active; 'I' for Inactive)
REMARK    1  A    between atoms: C_1  and  C_2
REMARK    2  A    between atoms: C_2  and  O_3
REMARK    3  A    between atoms: C_2  and  C_4
REMARK    4  A    between atoms: C_2  and  C_5
REMARK    5  A    between atoms: C_5  and  N_6
REMARK    6  A    between atoms: C_9  and  C_10
REMARK    7  A    between atoms: C_12  and  C_13
REMARK    8  A    between atoms: N_22  and  C_23
REMARK    9  A    between atoms: C_25  and  C_26
REMARK                            x       y       z     vdW  Elec       q    Type
REMARK                         _______ _______ _______ _____ _____    ______ ____
ROOT
ATOM      1  N   UNL     1     -25.854  -4.363  58.841  0.00  0.00    +0.000 N 
ATOM      2  C   UNL     1     -26.145  -4.777  57.561  0.00  0.00    +0.000 A 
ATOM      3  N   UNL     1     -26.697  -5.953  57.345  0.00  0.00    +0.000 NA
ATOM      4  C   UNL     1     -27.085  -6.191  56.092  0.00  0.00    +0.000 A 
ATOM      5  N   UNL     1     -26.970  -5.326  55.077  0.00  0.00    +0.000 NA
ATOM      6  C   UNL     1     -26.329  -4.207  55.383  0.00  0.00    +0.000 A 
ATOM      7  N   UNL     1     -26.120  -3.278  54.362  0.00  0.00    +0.000 N 
ATOM      8  N   UNL     1     -25.899  -3.903  56.603  0.00  0.00    +0.000 NA
ATOM      9  H   UNL     1     -25.191  -3.595  58.814  0.00  0.00    +0.000 HD
ATOM     10  H   UNL     1     -26.670  -3.459  53.538  0.00  0.00    +0.000 HD
ENDROOT
BRANCH   4  11
ATOM     11  C   UNL     1     -27.737  -7.495  55.834  0.00  0.00    +0.000 A 
ATOM     12  N   UNL     1     -27.780  -7.921  54.537  0.00  0.00    +0.000 NA
ATOM     13  C   UNL     1     -28.315  -9.140  54.251  0.00  0.00    +0.000 A 
ATOM     14  C   UNL     1     -28.819  -9.967  55.253  0.00  0.00    +0.000 A 
ATOM     15  C   UNL     1     -28.790  -9.527  56.572  0.00  0.00    +0.000 A 
ATOM     16  C   UNL     1     -28.254  -8.277  56.865  0.00  0.00    +0.000 A 
BRANCH  13  17
ATOM     17  C   UNL     1     -28.350  -9.625  52.807  0.00  0.00    +0.000 C 
ATOM     18  F   UNL     1     -28.112  -8.659  51.877  0.00  0.00    +0.000 F 
ATOM     19  F   UNL     1     -27.430 -10.606  52.567  0.00  0.00    +0.000 F 
ATOM     20  F   UNL     1     -29.557 -10.173  52.472  0.00  0.00    +0.000 F 
ENDBRANCH  13  17
ENDBRANCH   4  11
BRANCH   7  21
ATOM     21  C   UNL     1     -25.083  -2.339  54.271  0.00  0.00    +0.000 A 
ATOM     22  C   UNL     1     -25.343  -0.988  54.013  0.00  0.00    +0.000 A 
ATOM     23  C   UNL     1     -24.295  -0.091  53.826  0.00  0.00    +0.000 A 
ATOM     24  N   UNL     1     -22.995  -0.499  53.881  0.00  0.00    +0.000 NA
ATOM     25  C   UNL     1     -22.760  -1.806  54.126  0.00  0.00    +0.000 A 
ATOM     26  C   UNL     1     -23.755  -2.747  54.340  0.00  0.00    +0.000 A 
BRANCH  23  27
ATOM     27  C   UNL     1     -24.613   1.371  53.537  0.00  0.00    +0.000 C 
ATOM     28  F   UNL     1     -24.620   2.156  54.657  0.00  0.00    +0.000 F 
ATOM     29  F   UNL     1     -23.713   1.959  52.697  0.00  0.00    +0.000 F 
ATOM     30  F   UNL     1     -25.838   1.551  52.964  0.00  0.00    +0.000 F 
ENDBRANCH  23  27
ENDBRANCH   7  21
BRANCH   1  31
ATOM     31  C   UNL     1     -25.528  -5.392  59.816  0.00  0.00    +0.000 C 
BRANCH  31  33
ATOM     32  C   UNL     1     -24.969  -5.772  62.273  0.00  0.00    +0.000 C 
ATOM     33  C   UNL     1     -25.467  -4.763  61.231  0.00  0.00    +0.000 C 
ATOM     34  C   UNL     1     -24.560  -3.531  61.218  0.00  0.00    +0.000 C 
BRANCH  33  35
ATOM     35  O   UNL     1     -26.789  -4.335  61.600  0.00  0.00    +0.000 OA
ATOM     36  H   UNL     1     -27.405  -5.053  61.376  0.00  0.00    +0.000 HD
ENDBRANCH  33  35
ENDBRANCH  31  33
ENDBRANCH   1  31
TORSDOF 7
ENDMDL
MODEL 6
REMARK VINA RESULT:      -7.5      3.336      4.658
REMARK  Name = DB13874_Enasidenib
REMARK  9 active torsions:
REMARK  status: ('A' for Active; 'I' for Inactive)
REMARK    1  A    between atoms: C_1  and  C_2
REMARK    2  A    between atoms: C_2  and  O_3
REMARK    3  A    between atoms: C_2  and  C_4
REMARK    4  A    between atoms: C_2  and  C_5
REMARK    5  A    between atoms: C_5  and  N_6
REMARK    6  A    between atoms: C_9  and  C_10
REMARK    7  A    between atoms: C_12  and  C_13
REMARK    8  A    between atoms: N_22  and  C_23
REMARK    9  A    between atoms: C_25  and  C_26
REMARK                            x       y       z     vdW  Elec       q    Type
REMARK                         _______ _______ _______ _____ _____    ______ ____
ROOT
ATOM      1  N   UNL     1      -8.013  11.151  65.433  0.00  0.00    +0.000 N 
ATOM      2  C   UNL     1      -8.814  11.515  66.492  0.00  0.00    +0.000 A 
ATOM      3  N   UNL     1      -9.149  10.635  67.412  0.00  0.00    +0.000 NA
ATOM      4  C   UNL     1      -9.789  11.122  68.475  0.00  0.00    +0.000 A 
ATOM      5  N   UNL     1     -10.084  12.413  68.666  0.00  0.00    +0.000 NA
ATOM      6  C   UNL     1      -9.776  13.201  67.645  0.00  0.00    +0.000 A 
ATOM      7  N   UNL     1     -10.104  14.554  67.747  0.00  0.00    +0.000 N 
ATOM      8  N   UNL     1      -9.151  12.789  66.547  0.00  0.00    +0.000 NA
ATOM      9  H   UNL     1      -8.089  11.839  64.689  0.00  0.00    +0.000 HD
ATOM     10  H   UNL     1     -10.350  14.837  68.681  0.00  0.00    +0.000 HD
ENDROOT
BRANCH   4  11
ATOM     11  C   UNL     1     -10.148  10.154  69.537  0.00  0.00    +0.000 A 
ATOM     12  N   UNL     1     -11.336  10.351  70.179  0.00  0.00    +0.000 NA
ATOM     13  C   UNL     1     -11.742   9.457  71.124  0.00  0.00    +0.000 A 
ATOM     14  C   UNL     1     -10.972   8.342  71.449  0.00  0.00    +0.000 A 
ATOM     15  C   UNL     1      -9.754   8.150  70.806  0.00  0.00    +0.000 A 
ATOM     16  C   UNL     1      -9.332   9.068  69.849  0.00  0.00    +0.000 A 
BRANCH  13  17
ATOM     17  C   UNL     1     -13.076   9.665  71.831  0.00  0.00    +0.000 C 
ATOM     18  F   UNL     1     -13.333  10.953  72.192  0.00  0.00    +0.000 F 
ATOM     19  F   UNL     1     -14.136   9.275  71.064  0.00  0.00    +0.000 F 
ATOM     20  F   UNL     1     -13.174   8.931  72.980  0.00  0.00    +0.000 F 
ENDBRANCH  13  17
ENDBRANCH   4  11
BRANCH   7  21
ATOM     21  C   UNL     1     -10.376  15.441  66.695  0.00  0.00    +0.000 A 
ATOM     22  C   UNL     1     -10.220  16.823  66.848  0.00  0.00    +0.000 A 
ATOM     23  C   UNL     1     -10.591  17.692  65.826  0.00  0.00    +0.000 A 
ATOM     24  N   UNL     1     -11.120  17.228  64.658  0.00  0.00    +0.000 NA
ATOM     25  C   UNL     1     -11.269  15.892  64.528  0.00  0.00    +0.000 A 
ATOM     26  C   UNL     1     -10.903  14.971  65.497  0.00  0.00    +0.000 A 
BRANCH  23  27
ATOM     27  C   UNL     1     -10.417  19.193  66.029  0.00  0.00    +0.000 C 
ATOM     28  F   UNL     1      -9.112  19.598  65.977  0.00  0.00    +0.000 F 
ATOM     29  F   UNL     1     -11.059  19.939  65.084  0.00  0.00    +0.000 F 
ATOM     30  F   UNL     1     -10.882  19.629  67.235  0.00  0.00    +0.000 F 
ENDBRANCH  23  27
ENDBRANCH   7  21
BRANCH   1  31
ATOM     31  C   UNL     1      -8.098   9.773  64.974  0.00  0.00    +0.000 C 
BRANCH  31  33
ATOM     32  C   UNL     1      -9.678  10.632  63.169  0.00  0.00    +0.000 C 
ATOM     33  C   UNL     1      -8.459   9.750  63.467  0.00  0.00    +0.000 C 
ATOM     34  C   UNL     1      -7.261  10.211  62.635  0.00  0.00    +0.000 C 
BRANCH  33  35
ATOM     35  O   UNL     1      -8.767   8.398  63.090  0.00  0.00    +0.000 OA
ATOM     36  H   UNL     1      -9.594   8.414  62.580  0.00  0.00    +0.000 HD
ENDBRANCH  33  35
ENDBRANCH  31  33
ENDBRANCH   1  31
TORSDOF 7
ENDMDL
