# Supplementary material for: High-throughput screening and evaluation of repurposed drugs targeting the SARS-CoV-2 main protease
Source: Signal Transduct Target Ther. 2021 Sep 29;6:356. doi: 10.1038/s41392-021-00763-5 (PMC8479016; doi:10.1038/s41392-021-00763-5)
Supplement: Supplementary file 36 — Data Set 24 [file 41392_2021_763_MOESM36_ESM.txt]

REMARK   4 XXXX COMPLIES WITH FORMAT V. 2.0
ATOM      1  N   SER A   1     102.894  -9.765  26.870  1.00 38.53     0.094 N 
ATOM      2  CA  SER A   1     103.698  -8.740  27.515  1.00 38.83     0.332 C 
ATOM      3  C   SER A   1     103.331  -8.580  28.990  1.00 37.66     0.253 C 
ATOM      4  O   SER A   1     102.719  -9.469  29.585  1.00 35.30    -0.271 OA
ATOM      5  CB  SER A   1     103.552  -7.407  26.785  1.00 45.95     0.209 C 
ATOM      6  OG  SER A   1     102.193  -7.026  26.690  1.00 51.46    -0.398 OA
ATOM      7  HN1 SER A   1     103.415 -10.170  26.105  1.00 38.53     0.314 HD
ATOM      8  HN2 SER A   1     102.664 -10.485  27.540  1.00 38.53     0.314 HD
ATOM      9  HG  SER A   1     101.871  -7.205  25.803  1.00 51.46     0.209 HD
ATOM     10  N   GLY A   2     103.702  -7.446  29.566  1.00 35.21    -0.350 N 
ATOM     11  CA  GLY A   2     103.618  -7.265  31.008  1.00 34.06     0.225 C 
ATOM     12  C   GLY A   2     104.874  -7.739  31.710  1.00 31.93     0.236 C 
ATOM     13  O   GLY A   2     105.587  -8.630  31.245  1.00 33.32    -0.272 OA
ATOM     14  HN  GLY A   2     104.050  -6.691  28.993  1.00 35.21     0.163 HD
ATOM     15  N   PHE A   3     105.145  -7.137  32.870  1.00 28.24    -0.346 N 
ATOM     16  CA  PHE A   3     106.377  -7.414  33.604  1.00 29.03     0.180 C 
ATOM     17  C   PHE A   3     106.083  -7.499  35.095  1.00 26.53     0.241 C 
ATOM     18  O   PHE A   3     105.617  -6.526  35.693  1.00 26.78    -0.271 OA
ATOM     19  CB  PHE A   3     107.433  -6.340  33.322  1.00 28.32     0.073 C 
ATOM     20  CG  PHE A   3     108.830  -6.782  33.627  1.00 29.23    -0.056 A 
ATOM     21  CD1 PHE A   3     109.514  -7.610  32.751  1.00 30.36     0.007 A 
ATOM     22  CD2 PHE A   3     109.462  -6.372  34.787  1.00 25.97     0.007 A 
ATOM     23  CE1 PHE A   3     110.800  -8.026  33.028  1.00 29.72     0.001 A 
ATOM     24  CE2 PHE A   3     110.753  -6.778  35.067  1.00 27.82     0.001 A 
ATOM     25  CZ  PHE A   3     111.420  -7.612  34.194  1.00 30.59     0.000 A 
ATOM     26  HN  PHE A   3     104.483  -6.475  33.249  1.00 28.24     0.163 HD
ATOM     27  N   ARG A   4     106.383  -8.652  35.696  1.00 26.63    -0.346 N 
ATOM     28  CA  ARG A   4     106.050  -8.934  37.085  1.00 24.52     0.176 C 
ATOM     29  C   ARG A   4     107.291  -9.392  37.840  1.00 22.73     0.241 C 
ATOM     30  O   ARG A   4     108.217  -9.960  37.257  1.00 21.68    -0.271 OA
ATOM     31  CB  ARG A   4     104.958 -10.021  37.175  1.00 23.66     0.036 C 
ATOM     32  CG  ARG A   4     103.544  -9.520  36.928  1.00 25.51     0.023 C 
ATOM     33  CD  ARG A   4     102.983  -8.903  38.209  1.00 29.44     0.138 C 
ATOM     34  NE  ARG A   4     101.572  -8.538  38.093  1.00 31.49    -0.227 N 
ATOM     35  CZ  ARG A   4     100.840  -8.080  39.105  1.00 31.48     0.665 C 
ATOM     36  NH1 ARG A   4     101.387  -7.949  40.307  1.00 29.51    -0.235 N 
ATOM     37  NH2 ARG A   4      99.568  -7.753  38.918  1.00 28.86    -0.235 N 
ATOM     38  HE  ARG A   4     101.127  -8.639  37.192  1.00 31.49     0.177 HD
ATOM     39  HH  ARG A   4     100.835  -7.601  41.078  1.00 29.51     0.174 HD
ATOM     40  HN  ARG A   4     106.864  -9.362  35.162  1.00 26.63     0.163 HD
ATOM     41  HH  ARG A   4     102.355  -8.197  40.451  1.00 29.51     0.174 HD
ATOM     42  HH  ARG A   4      99.150  -7.852  38.004  1.00 28.86     0.174 HD
ATOM     43  HH  ARG A   4      99.017  -7.405  39.690  1.00 28.86     0.174 HD
ATOM     44  N   LYS A   5     107.313  -9.135  39.145  1.00 21.57    -0.346 N 
ATOM     45  CA  LYS A   5     108.394  -9.655  39.979  1.00 22.31     0.176 C 
ATOM     46  C   LYS A   5     108.074 -11.113  40.268  1.00 26.75     0.241 C 
ATOM     47  O   LYS A   5     107.264 -11.433  41.139  1.00 33.97    -0.271 OA
ATOM     48  CB  LYS A   5     108.564  -8.843  41.256  1.00 25.49     0.035 C 
ATOM     49  CG  LYS A   5     109.793  -9.251  42.044  1.00 27.19     0.004 C 
ATOM     50  CD  LYS A   5     110.111  -8.246  43.137  1.00 34.40     0.027 C 
ATOM     51  CE  LYS A   5     110.485  -6.897  42.552  1.00 39.25     0.229 C 
ATOM     52  NZ  LYS A   5     110.803  -5.913  43.626  1.00 39.19    -0.079 N 
ATOM     53  HZ  LYS A   5     111.584  -5.341  43.337  1.00 39.19     0.274 HD
ATOM     54  HZ  LYS A   5     109.999  -5.325  43.793  1.00 39.19     0.274 HD
ATOM     55  HZ  LYS A   5     111.043  -6.406  44.475  1.00 39.19     0.274 HD
ATOM     56  HN  LYS A   5     106.580  -8.578  39.561  1.00 21.57     0.163 HD
ATOM     57  N   MET A   6     108.721 -11.998  39.528  1.00 22.25    -0.346 N 
ATOM     58  CA  MET A   6     108.337 -13.395  39.433  1.00 23.42     0.177 C 
ATOM     59  C   MET A   6     109.338 -14.252  40.191  1.00 19.78     0.241 C 
ATOM     60  O   MET A   6     110.548 -14.089  40.015  1.00 22.89    -0.271 OA
ATOM     61  CB  MET A   6     108.292 -13.807  37.962  1.00 28.59     0.045 C 
ATOM     62  CG  MET A   6     107.572 -15.082  37.685  1.00 38.29     0.076 C 
ATOM     63  SD  MET A   6     107.307 -15.175  35.914  1.00 44.07    -0.173 SA
ATOM     64  CE  MET A   6     106.520 -13.605  35.607  1.00 43.90     0.089 C 
ATOM     65  HN  MET A   6     109.524 -11.686  39.001  1.00 22.25     0.163 HD
ATOM     66  N   ALA A   7     108.831 -15.162  41.015  1.00 20.55    -0.346 N 
ATOM     67  CA  ALA A   7     109.660 -16.142  41.697  1.00 18.42     0.172 C 
ATOM     68  C   ALA A   7     109.750 -17.420  40.877  1.00 20.55     0.240 C 
ATOM     69  O   ALA A   7     108.928 -17.683  40.001  1.00 22.30    -0.271 OA
ATOM     70  CB  ALA A   7     109.093 -16.472  43.072  1.00 18.83     0.042 C 
ATOM     71  HN  ALA A   7     107.834 -15.173  41.173  1.00 20.55     0.163 HD
ATOM     72  N   PHE A   8     110.762 -18.222  41.175  1.00 21.81    -0.346 N 
ATOM     73  CA  PHE A   8     110.863 -19.524  40.539  1.00 21.65     0.181 C 
ATOM     74  C   PHE A   8     109.762 -20.444  41.062  1.00 21.75     0.243 C 
ATOM     75  O   PHE A   8     109.313 -20.295  42.201  1.00 21.90    -0.271 OA
ATOM     76  CB  PHE A   8     112.225 -20.157  40.806  1.00 23.86     0.073 C 
ATOM     77  CG  PHE A   8     113.358 -19.461  40.118  1.00 26.97    -0.056 A 
ATOM     78  CD1 PHE A   8     113.643 -19.717  38.789  1.00 33.09     0.007 A 
ATOM     79  CD2 PHE A   8     114.141 -18.549  40.804  1.00 30.74     0.007 A 
ATOM     80  CE1 PHE A   8     114.688 -19.078  38.157  1.00 33.14     0.001 A 
ATOM     81  CE2 PHE A   8     115.185 -17.904  40.176  1.00 35.42     0.001 A 
ATOM     82  CZ  PHE A   8     115.458 -18.169  38.852  1.00 34.08     0.000 A 
ATOM     83  HN  PHE A   8     111.461 -17.929  41.842  1.00 21.81     0.163 HD
ATOM     84  N   PRO A   9     109.304 -21.397  40.247  1.00 21.87    -0.337 N 
ATOM     85  CA  PRO A   9     108.398 -22.426  40.771  1.00 21.95     0.179 C 
ATOM     86  C   PRO A   9     109.071 -23.151  41.925  1.00 23.93     0.241 C 
ATOM     87  O   PRO A   9     110.225 -23.567  41.823  1.00 27.55    -0.271 OA
ATOM     88  CB  PRO A   9     108.170 -23.348  39.567  1.00 25.28     0.037 C 
ATOM     89  CG  PRO A   9     108.459 -22.484  38.373  1.00 27.16     0.022 C 
ATOM     90  CD  PRO A   9     109.571 -21.570  38.810  1.00 21.98     0.127 C 
ATOM     91  N   SER A  10     108.348 -23.271  43.034  1.00 22.96    -0.344 N 
ATOM     92  CA  SER A  10     108.934 -23.683  44.304  1.00 21.62     0.200 C 
ATOM     93  C   SER A  10     108.846 -25.178  44.558  1.00 21.89     0.242 C 
ATOM     94  O   SER A  10     109.318 -25.639  45.603  1.00 22.13    -0.271 OA
ATOM     95  CB  SER A  10     108.263 -22.933  45.459  1.00 22.09     0.199 C 
ATOM     96  OG  SER A  10     106.886 -23.269  45.583  1.00 23.39    -0.398 OA
ATOM     97  HG  SER A  10     106.589 -23.081  46.476  1.00 23.39     0.209 HD
ATOM     98  HN  SER A  10     107.359 -23.070  42.996  1.00 22.96     0.163 HD
ATOM     99  N   GLY A  11     108.277 -25.942  43.622  1.00 27.27    -0.350 N 
ATOM    100  CA  GLY A  11     107.962 -27.335  43.900  1.00 27.78     0.225 C 
ATOM    101  C   GLY A  11     109.169 -28.164  44.290  1.00 26.52     0.236 C 
ATOM    102  O   GLY A  11     109.107 -28.972  45.218  1.00 27.55    -0.272 OA
ATOM    103  HN  GLY A  11     108.064 -25.550  42.716  1.00 27.27     0.163 HD
ATOM    104  N   LYS A  12     110.285 -27.988  43.578  1.00 24.72    -0.346 N 
ATOM    105  CA  LYS A  12     111.462 -28.802  43.864  1.00 27.50     0.176 C 
ATOM    106  C   LYS A  12     112.009 -28.523  45.256  1.00 26.18     0.241 C 
ATOM    107  O   LYS A  12     112.609 -29.410  45.871  1.00 30.61    -0.271 OA
ATOM    108  CB  LYS A  12     112.548 -28.566  42.810  1.00 26.58     0.035 C 
ATOM    109  CG  LYS A  12     112.242 -29.182  41.454  1.00 33.73     0.004 C 
ATOM    110  CD  LYS A  12     113.170 -28.639  40.382  1.00 38.87     0.027 C 
ATOM    111  CE  LYS A  12     112.939 -29.331  39.044  1.00 45.25     0.229 C 
ATOM    112  NZ  LYS A  12     113.326 -30.765  39.097  1.00 49.85    -0.079 N 
ATOM    113  HN  LYS A  12     110.314 -27.294  42.844  1.00 24.72     0.163 HD
ATOM    114  HZ  LYS A  12     114.207 -30.858  39.582  1.00 49.85     0.274 HD
ATOM    115  HZ  LYS A  12     112.615 -31.288  39.588  1.00 49.85     0.274 HD
ATOM    116  HZ  LYS A  12     113.420 -31.124  38.158  1.00 49.85     0.274 HD
ATOM    117  N   VAL A  13     111.801 -27.314  45.770  1.00 22.80    -0.346 N 
ATOM    118  CA  VAL A  13     112.281 -26.981  47.106  1.00 22.31     0.180 C 
ATOM    119  C   VAL A  13     111.279 -27.398  48.180  1.00 24.72     0.241 C 
ATOM    120  O   VAL A  13     111.684 -27.798  49.281  1.00 20.54    -0.271 OA
ATOM    121  CB  VAL A  13     112.604 -25.477  47.189  1.00 20.46     0.009 C 
ATOM    122  CG1 VAL A  13     113.083 -25.091  48.601  1.00 20.37     0.012 C 
ATOM    123  CG2 VAL A  13     113.661 -25.111  46.146  1.00 23.70     0.012 C 
ATOM    124  HN  VAL A  13     111.306 -26.620  45.229  1.00 22.80     0.163 HD
ATOM    125  N   GLU A  14     109.977 -27.324  47.881  1.00 22.63    -0.346 N 
ATOM    126  CA  GLU A  14     108.969 -27.769  48.840  1.00 22.60     0.177 C 
ATOM    127  C   GLU A  14     109.250 -29.187  49.311  1.00 26.05     0.240 C 
ATOM    128  O   GLU A  14     109.115 -29.494  50.501  1.00 27.15    -0.271 OA
ATOM    129  CB  GLU A  14     107.574 -27.695  48.219  1.00 24.05     0.045 C 
ATOM    130  CG  GLU A  14     107.095 -26.277  47.943  1.00 20.79     0.116 C 
ATOM    131  CD  GLU A  14     105.837 -26.252  47.106  1.00 24.56     0.172 C 
ATOM    132  OE1 GLU A  14     104.880 -26.970  47.449  1.00 30.44    -0.648 OA
ATOM    133  OE2 GLU A  14     105.823 -25.522  46.100  1.00 27.80    -0.648 OA
ATOM    134  HN  GLU A  14     109.689 -26.958  46.985  1.00 22.63     0.163 HD
ATOM    135  N   GLY A  15     109.649 -30.067  48.391  1.00 25.36    -0.351 N 
ATOM    136  CA  GLY A  15     109.924 -31.454  48.738  1.00 27.74     0.225 C 
ATOM    137  C   GLY A  15     111.138 -31.660  49.628  1.00 26.49     0.236 C 
ATOM    138  O   GLY A  15     111.372 -32.791  50.068  1.00 28.99    -0.272 OA
ATOM    139  HN  GLY A  15     109.763 -29.765  47.434  1.00 25.36     0.163 HD
ATOM    140  N   CYS A  16     111.910 -30.608  49.899  1.00 24.35    -0.346 N 
ATOM    141  CA  CYS A  16     113.101 -30.710  50.732  1.00 24.66     0.185 C 
ATOM    142  C   CYS A  16     112.928 -30.095  52.108  1.00 26.31     0.241 C 
ATOM    143  O   CYS A  16     113.858 -30.167  52.919  1.00 23.38    -0.271 OA
ATOM    144  CB  CYS A  16     114.291 -30.033  50.047  1.00 23.36     0.105 C 
ATOM    145  SG  CYS A  16     114.663 -30.670  48.402  1.00 29.92    -0.180 SA
ATOM    146  HN  CYS A  16     111.661 -29.708  49.513  1.00 24.35     0.163 HD
ATOM    147  HG  CYS A  16     114.482 -29.700  47.495  1.00 29.92     0.101 HD
ATOM    148  N   MET A  17     111.788 -29.479  52.394  1.00 24.11    -0.346 N 
ATOM    149  CA  MET A  17     111.636 -28.779  53.662  1.00 20.70     0.177 C 
ATOM    150  C   MET A  17     111.217 -29.753  54.750  1.00 24.30     0.241 C 
ATOM    151  O   MET A  17     110.299 -30.558  54.565  1.00 25.68    -0.271 OA
ATOM    152  CB  MET A  17     110.620 -27.646  53.535  1.00 23.47     0.045 C 
ATOM    153  CG  MET A  17     111.020 -26.574  52.531  1.00 21.64     0.076 C 
ATOM    154  SD  MET A  17     112.704 -25.943  52.721  1.00 22.21    -0.173 SA
ATOM    155  CE  MET A  17     112.712 -25.416  54.439  1.00 22.90     0.089 C 
ATOM    156  HN  MET A  17     111.025 -29.496  51.732  1.00 24.11     0.163 HD
ATOM    157  N   VAL A  18     111.903 -29.681  55.887  1.00 20.41    -0.346 N 
ATOM    158  CA  VAL A  18     111.586 -30.484  57.057  1.00 23.80     0.180 C 
ATOM    159  C   VAL A  18     111.560 -29.564  58.268  1.00 23.27     0.241 C 
ATOM    160  O   VAL A  18     111.959 -28.402  58.209  1.00 23.10    -0.271 OA
ATOM    161  CB  VAL A  18     112.590 -31.633  57.284  1.00 25.27     0.009 C 
ATOM    162  CG1 VAL A  18     112.575 -32.602  56.107  1.00 27.42     0.012 C 
ATOM    163  CG2 VAL A  18     113.983 -31.076  57.510  1.00 25.81     0.012 C 
ATOM    164  HN  VAL A  18     112.680 -29.039  55.940  1.00 20.41     0.163 HD
ATOM    165  N   GLN A  19     111.075 -30.109  59.375  1.00 26.41    -0.346 N 
ATOM    166  CA  GLN A  19     111.054 -29.405  60.645  1.00 26.24     0.177 C 
ATOM    167  C   GLN A  19     112.139 -29.980  61.546  1.00 24.77     0.241 C 
ATOM    168  O   GLN A  19     112.303 -31.201  61.630  1.00 25.11    -0.271 OA
ATOM    169  CB  GLN A  19     109.676 -29.538  61.297  1.00 29.64     0.044 C 
ATOM    170  CG  GLN A  19     109.606 -29.065  62.723  1.00 35.36     0.105 C 
ATOM    171  CD  GLN A  19     108.325 -29.493  63.400  1.00 39.58     0.215 C 
ATOM    172  NE2 GLN A  19     108.420 -30.505  64.258  1.00 40.29    -0.370 N 
ATOM    173  OE1 GLN A  19     107.259 -28.933  63.148  1.00 45.08    -0.274 OA
ATOM    174  HE  GLN A  19     107.596 -30.839  64.738  1.00 40.29     0.159 HD
ATOM    175  HE  GLN A  19     109.316 -30.939  64.430  1.00 40.29     0.159 HD
ATOM    176  HN  GLN A  19     110.707 -31.048  59.334  1.00 26.41     0.163 HD
ATOM    177  N   VAL A  20     112.889 -29.102  62.213  1.00 24.24    -0.346 N 
ATOM    178  CA  VAL A  20     113.946 -29.521  63.130  1.00 25.11     0.180 C 
ATOM    179  C   VAL A  20     113.643 -28.951  64.505  1.00 25.67     0.241 C 
ATOM    180  O   VAL A  20     113.458 -27.738  64.650  1.00 25.65    -0.271 OA
ATOM    181  CB  VAL A  20     115.341 -29.072  62.659  1.00 22.77     0.009 C 
ATOM    182  CG1 VAL A  20     116.404 -29.547  63.649  1.00 24.49     0.012 C 
ATOM    183  CG2 VAL A  20     115.634 -29.602  61.258  1.00 24.77     0.012 C 
ATOM    184  HN  VAL A  20     112.721 -28.115  62.080  1.00 24.24     0.163 HD
ATOM    185  N   THR A  21     113.615 -29.822  65.511  1.00 26.49    -0.344 N 
ATOM    186  CA  THR A  21     113.372 -29.433  66.891  1.00 30.53     0.205 C 
ATOM    187  C   THR A  21     114.540 -29.879  67.756  1.00 32.96     0.243 C 
ATOM    188  O   THR A  21     115.025 -31.011  67.637  1.00 35.05    -0.271 OA
ATOM    189  CB  THR A  21     112.056 -30.033  67.419  1.00 35.91     0.146 C 
ATOM    190  CG2 THR A  21     111.869 -29.722  68.897  1.00 39.11     0.042 C 
ATOM    191  OG1 THR A  21     110.954 -29.482  66.690  1.00 34.06    -0.393 OA
ATOM    192  HG  THR A  21     110.658 -30.114  66.030  1.00 34.06     0.210 HD
ATOM    193  HN  THR A  21     113.770 -30.799  65.306  1.00 26.49     0.163 HD
ATOM    194  N   CYS A  22     114.997 -28.975  68.614  1.00 32.83    -0.345 N 
ATOM    195  CA  CYS A  22     116.015 -29.286  69.608  1.00 34.25     0.185 C 
ATOM    196  C   CYS A  22     115.592 -28.587  70.893  1.00 37.08     0.241 C 
ATOM    197  O   CYS A  22     115.604 -27.355  70.963  1.00 38.17    -0.271 OA
ATOM    198  CB  CYS A  22     117.400 -28.833  69.143  1.00 34.20     0.105 C 
ATOM    199  SG  CYS A  22     118.758 -29.449  70.161  1.00 41.03    -0.180 SA
ATOM    200  HG  CYS A  22     119.163 -30.638  69.694  1.00 41.03     0.101 HD
ATOM    201  HN  CYS A  22     114.625 -28.037  68.576  1.00 32.83     0.163 HD
ATOM    202  N   GLY A  23     115.182 -29.359  71.888  1.00 42.12    -0.351 N 
ATOM    203  CA  GLY A  23     114.659 -28.749  73.100  1.00 46.04     0.225 C 
ATOM    204  C   GLY A  23     113.349 -28.037  72.815  1.00 49.71     0.236 C 
ATOM    205  O   GLY A  23     112.406 -28.619  72.266  1.00 53.66    -0.272 OA
ATOM    206  HN  GLY A  23     115.232 -30.364  71.806  1.00 42.12     0.163 HD
ATOM    207  N   THR A  24     113.283 -26.756  73.184  1.00 49.74    -0.344 N 
ATOM    208  CA  THR A  24     112.097 -25.931  72.988  1.00 50.77     0.205 C 
ATOM    209  C   THR A  24     112.083 -25.224  71.636  1.00 46.12     0.243 C 
ATOM    210  O   THR A  24     111.066 -24.625  71.271  1.00 47.04    -0.271 OA
ATOM    211  CB  THR A  24     112.000 -24.894  74.120  1.00 54.98     0.146 C 
ATOM    212  CG2 THR A  24     110.599 -24.295  74.211  1.00 57.25     0.042 C 
ATOM    213  OG1 THR A  24     112.303 -25.527  75.369  1.00 60.10    -0.393 OA
ATOM    214  HN  THR A  24     114.093 -26.338  73.620  1.00 49.74     0.163 HD
ATOM    215  HG  THR A  24     112.553 -26.441  75.213  1.00 60.10     0.210 HD
ATOM    216  N   THR A  25     113.168 -25.294  70.878  1.00 40.23    -0.344 N 
ATOM    217  CA  THR A  25     113.325 -24.510  69.661  1.00 35.59     0.205 C 
ATOM    218  C   THR A  25     112.997 -25.358  68.438  1.00 31.35     0.243 C 
ATOM    219  O   THR A  25     113.538 -26.456  68.272  1.00 33.87    -0.271 OA
ATOM    220  CB  THR A  25     114.748 -23.959  69.570  1.00 36.46     0.146 C 
ATOM    221  CG2 THR A  25     114.922 -23.111  68.324  1.00 33.86     0.042 C 
ATOM    222  OG1 THR A  25     115.015 -23.158  70.730  1.00 37.13    -0.393 OA
ATOM    223  HG  THR A  25     115.275 -23.726  71.459  1.00 37.13     0.210 HD
ATOM    224  HN  THR A  25     113.915 -25.915  71.155  1.00 40.23     0.163 HD
ATOM    225  N   THR A  26     112.102 -24.849  67.596  1.00 28.47    -0.344 N 
ATOM    226  CA  THR A  26     111.727 -25.481  66.338  1.00 27.94     0.205 C 
ATOM    227  C   THR A  26     111.951 -24.498  65.199  1.00 28.54     0.243 C 
ATOM    228  O   THR A  26     111.553 -23.331  65.289  1.00 30.36    -0.271 OA
ATOM    229  CB  THR A  26     110.264 -25.936  66.361  1.00 30.33     0.146 C 
ATOM    230  CG2 THR A  26     109.855 -26.502  65.027  1.00 30.41     0.042 C 
ATOM    231  OG1 THR A  26     110.091 -26.946  67.362  1.00 33.18    -0.393 OA
ATOM    232  HG  THR A  26     110.297 -26.580  68.225  1.00 33.18     0.210 HD
ATOM    233  HN  THR A  26     111.658 -23.976  67.842  1.00 28.47     0.163 HD
ATOM    234  N   LEU A  27     112.592 -24.964  64.134  1.00 23.62    -0.346 N 
ATOM    235  CA  LEU A  27     112.733 -24.153  62.937  1.00 22.09     0.177 C 
ATOM    236  C   LEU A  27     112.755 -25.085  61.729  1.00 22.14     0.241 C 
ATOM    237  O   LEU A  27     112.454 -26.278  61.836  1.00 22.58    -0.271 OA
ATOM    238  CB  LEU A  27     113.974 -23.256  63.027  1.00 20.76     0.038 C 
ATOM    239  CG  LEU A  27     115.297 -23.823  63.535  1.00 22.15    -0.020 C 
ATOM    240  CD1 LEU A  27     115.863 -24.889  62.601  1.00 20.97     0.009 C 
ATOM    241  CD2 LEU A  27     116.305 -22.701  63.742  1.00 22.19     0.009 C 
ATOM    242  HN  LEU A  27     112.986 -25.894  64.156  1.00 23.62     0.163 HD
ATOM    243  N   ASN A  28     113.118 -24.532  60.575  1.00 20.05    -0.346 N 
ATOM    244  CA  ASN A  28     113.101 -25.272  59.322  1.00 18.97     0.185 C 
ATOM    245  C   ASN A  28     114.467 -25.857  58.997  1.00 20.83     0.241 C 
ATOM    246  O   ASN A  28     115.510 -25.290  59.336  1.00 18.48    -0.271 OA
ATOM    247  CB  ASN A  28     112.655 -24.368  58.172  1.00 19.73     0.137 C 
ATOM    248  CG  ASN A  28     111.322 -23.707  58.445  1.00 22.95     0.217 C 
ATOM    249  ND2 ASN A  28     111.354 -22.427  58.796  1.00 22.77    -0.370 N 
ATOM    250  OD1 ASN A  28     110.275 -24.343  58.348  1.00 23.42    -0.274 OA
ATOM    251  HD  ASN A  28     110.494 -21.936  58.993  1.00 22.77     0.159 HD
ATOM    252  HD  ASN A  28     112.239 -21.945  58.866  1.00 22.77     0.159 HD
ATOM    253  HN  ASN A  28     113.415 -23.567  60.568  1.00 20.05     0.163 HD
ATOM    254  N   GLY A  29     114.447 -27.004  58.315  1.00 20.70    -0.351 N 
ATOM    255  CA  GLY A  29     115.655 -27.612  57.816  1.00 22.50     0.225 C 
ATOM    256  C   GLY A  29     115.491 -27.953  56.345  1.00 21.10     0.236 C 
ATOM    257  O   GLY A  29     114.383 -28.014  55.823  1.00 20.12    -0.272 OA
ATOM    258  HN  GLY A  29     113.561 -27.458  58.144  1.00 20.70     0.163 HD
ATOM    259  N   LEU A  30     116.622 -28.178  55.691  1.00 21.60    -0.346 N 
ATOM    260  CA  LEU A  30     116.656 -28.520  54.272  1.00 20.82     0.177 C 
ATOM    261  C   LEU A  30     117.233 -29.920  54.133  1.00 24.41     0.241 C 
ATOM    262  O   LEU A  30     118.387 -30.158  54.504  1.00 23.97    -0.271 OA
ATOM    263  CB  LEU A  30     117.491 -27.514  53.487  1.00 20.32     0.038 C 
ATOM    264  CG  LEU A  30     117.461 -27.666  51.970  1.00 25.05    -0.020 C 
ATOM    265  CD1 LEU A  30     116.102 -27.230  51.432  1.00 23.89     0.009 C 
ATOM    266  CD2 LEU A  30     118.597 -26.873  51.344  1.00 25.93     0.009 C 
ATOM    267  HN  LEU A  30     117.495 -28.110  56.194  1.00 21.60     0.163 HD
ATOM    268  N   TRP A  31     116.431 -30.836  53.599  1.00 22.48    -0.346 N 
ATOM    269  CA  TRP A  31     116.767 -32.251  53.522  1.00 24.80     0.181 C 
ATOM    270  C   TRP A  31     117.193 -32.588  52.096  1.00 27.09     0.241 C 
ATOM    271  O   TRP A  31     116.358 -32.633  51.187  1.00 25.20    -0.271 OA
ATOM    272  CB  TRP A  31     115.564 -33.085  53.955  1.00 27.59     0.075 C 
ATOM    273  CG  TRP A  31     115.800 -34.555  53.984  1.00 26.10    -0.028 A 
ATOM    274  CD1 TRP A  31     117.005 -35.199  54.016  1.00 27.16     0.096 A 
ATOM    275  CD2 TRP A  31     114.799 -35.577  53.982  1.00 31.60    -0.002 A 
ATOM    276  CE2 TRP A  31     115.467 -36.819  54.017  1.00 33.07     0.042 A 
ATOM    277  CE3 TRP A  31     113.402 -35.565  53.952  1.00 31.40     0.014 A 
ATOM    278  NE1 TRP A  31     116.814 -36.563  54.037  1.00 29.57    -0.365 N 
ATOM    279  CZ2 TRP A  31     114.786 -38.034  54.019  1.00 35.26     0.030 A 
ATOM    280  CZ3 TRP A  31     112.726 -36.781  53.957  1.00 32.30     0.001 A 
ATOM    281  CH2 TRP A  31     113.420 -37.994  53.987  1.00 32.81     0.002 A 
ATOM    282  HE  TRP A  31     117.545 -37.259  54.063  1.00 29.57     0.165 HD
ATOM    283  HN  TRP A  31     115.542 -30.535  53.227  1.00 22.48     0.163 HD
ATOM    284  N   LEU A  32     118.490 -32.830  51.907  1.00 26.94    -0.346 N 
ATOM    285  CA  LEU A  32     119.062 -33.180  50.613  1.00 31.03     0.177 C 
ATOM    286  C   LEU A  32     119.924 -34.421  50.785  1.00 30.45     0.241 C 
ATOM    287  O   LEU A  32     120.815 -34.442  51.641  1.00 28.65    -0.271 OA
ATOM    288  CB  LEU A  32     119.904 -32.034  50.049  1.00 32.95     0.038 C 
ATOM    289  CG  LEU A  32     119.219 -30.677  49.888  1.00 31.73    -0.020 C 
ATOM    290  CD1 LEU A  32     120.258 -29.595  49.659  1.00 25.40     0.009 C 
ATOM    291  CD2 LEU A  32     118.223 -30.727  48.739  1.00 31.47     0.009 C 
ATOM    292  HN  LEU A  32     119.109 -32.768  52.703  1.00 26.94     0.163 HD
ATOM    293  N   ASP A  33     119.671 -35.439  49.961  1.00 34.92    -0.346 N 
ATOM    294  CA  ASP A  33     120.290 -36.762  50.120  1.00 39.34     0.186 C 
ATOM    295  C   ASP A  33     120.041 -37.193  51.558  1.00 35.56     0.241 C 
ATOM    296  O   ASP A  33     118.884 -37.104  52.018  1.00 34.10    -0.271 OA
ATOM    297  CB  ASP A  33     121.754 -36.707  49.693  1.00 42.43     0.147 C 
ATOM    298  CG  ASP A  33     121.929 -36.234  48.254  1.00 47.50     0.175 C 
ATOM    299  OD1 ASP A  33     121.094 -36.605  47.399  1.00 49.58    -0.648 OA
ATOM    300  OD2 ASP A  33     122.895 -35.487  47.981  1.00 47.53    -0.648 OA
ATOM    301  HN  ASP A  33     119.027 -35.294  49.196  1.00 34.92     0.163 HD
ATOM    302  N   ASP A  34     121.049 -37.635  52.313  1.00 34.60    -0.345 N 
ATOM    303  CA  ASP A  34     120.868 -38.052  53.695  1.00 34.40     0.186 C 
ATOM    304  C   ASP A  34     121.412 -37.033  54.692  1.00 33.87     0.241 C 
ATOM    305  O   ASP A  34     121.852 -37.408  55.786  1.00 32.80    -0.271 OA
ATOM    306  CB  ASP A  34     121.510 -39.421  53.931  1.00 40.88     0.147 C 
ATOM    307  CG  ASP A  34     123.012 -39.425  53.668  1.00 43.35     0.175 C 
ATOM    308  OD1 ASP A  34     123.541 -38.425  53.134  1.00 41.78    -0.648 OA
ATOM    309  OD2 ASP A  34     123.665 -40.439  53.995  1.00 45.02    -0.648 OA
ATOM    310  HN  ASP A  34     121.974 -37.682  51.909  1.00 34.60     0.163 HD
ATOM    311  N   VAL A  35     121.390 -35.746  54.346  1.00 32.91    -0.346 N 
ATOM    312  CA  VAL A  35     121.833 -34.690  55.250  1.00 32.77     0.180 C 
ATOM    313  C   VAL A  35     120.735 -33.639  55.367  1.00 31.37     0.241 C 
ATOM    314  O   VAL A  35     120.137 -33.230  54.365  1.00 28.13    -0.271 OA
ATOM    315  CB  VAL A  35     123.159 -34.046  54.783  1.00 33.25     0.009 C 
ATOM    316  CG1 VAL A  35     123.532 -32.868  55.682  1.00 31.94     0.012 C 
ATOM    317  CG2 VAL A  35     124.277 -35.072  54.782  1.00 34.52     0.012 C 
ATOM    318  HN  VAL A  35     121.055 -35.493  53.427  1.00 32.91     0.163 HD
ATOM    319  N   VAL A  36     120.463 -33.214  56.598  1.00 26.95    -0.346 N 
ATOM    320  CA  VAL A  36     119.553 -32.110  56.874  1.00 27.88     0.180 C 
ATOM    321  C   VAL A  36     120.386 -30.922  57.329  1.00 25.43     0.241 C 
ATOM    322  O   VAL A  36     121.201 -31.041  58.253  1.00 24.87    -0.271 OA
ATOM    323  CB  VAL A  36     118.499 -32.488  57.929  1.00 28.84     0.009 C 
ATOM    324  CG1 VAL A  36     117.734 -31.251  58.374  1.00 26.54     0.012 C 
ATOM    325  CG2 VAL A  36     117.543 -33.538  57.368  1.00 32.22     0.012 C 
ATOM    326  HN  VAL A  36     120.908 -33.678  57.377  1.00 26.95     0.163 HD
ATOM    327  N   TYR A  37     120.185 -29.786  56.670  1.00 23.42    -0.346 N 
ATOM    328  CA  TYR A  37     120.890 -28.544  56.955  1.00 23.10     0.180 C 
ATOM    329  C   TYR A  37     119.941 -27.598  57.672  1.00 22.11     0.241 C 
ATOM    330  O   TYR A  37     118.780 -27.465  57.277  1.00 22.68    -0.271 OA
ATOM    331  CB  TYR A  37     121.390 -27.887  55.663  1.00 21.84     0.073 C 
ATOM    332  CG  TYR A  37     122.276 -28.776  54.820  1.00 24.30    -0.056 A 
ATOM    333  CD1 TYR A  37     121.731 -29.729  53.967  1.00 25.99     0.010 A 
ATOM    334  CD2 TYR A  37     123.658 -28.660  54.873  1.00 26.36     0.010 A 
ATOM    335  CE1 TYR A  37     122.547 -30.552  53.200  1.00 26.31     0.037 A 
ATOM    336  CE2 TYR A  37     124.478 -29.471  54.109  1.00 27.65     0.037 A 
ATOM    337  CZ  TYR A  37     123.920 -30.413  53.277  1.00 26.99     0.065 A 
ATOM    338  OH  TYR A  37     124.742 -31.220  52.525  1.00 31.16    -0.361 OA
ATOM    339  HH  TYR A  37     124.884 -30.819  51.664  1.00 31.16     0.217 HD
ATOM    340  HN  TYR A  37     119.502 -29.784  55.926  1.00 23.42     0.163 HD
ATOM    341  N   CYS A  38     120.421 -26.935  58.721  1.00 21.86    -0.345 N 
ATOM    342  CA  CYS A  38     119.574 -25.996  59.434  1.00 19.93     0.185 C 
ATOM    343  C   CYS A  38     120.459 -25.009  60.191  1.00 20.01     0.244 C 
ATOM    344  O   CYS A  38     121.659 -25.267  60.362  1.00 22.71    -0.271 OA
ATOM    345  CB  CYS A  38     118.612 -26.725  60.391  1.00 18.86     0.105 C 
ATOM    346  SG  CYS A  38     119.365 -27.407  61.885  1.00 24.07    -0.180 SA
ATOM    347  HG  CYS A  38     119.685 -28.692  61.678  1.00 24.07     0.101 HD
ATOM    348  HN  CYS A  38     121.374 -27.085  59.021  1.00 21.86     0.163 HD
ATOM    349  N   PRO A  39     119.909 -23.868  60.616  1.00 18.40    -0.337 N 
ATOM    350  CA  PRO A  39     120.710 -22.912  61.395  1.00 18.42     0.179 C 
ATOM    351  C   PRO A  39     121.160 -23.534  62.703  1.00 20.02     0.241 C 
ATOM    352  O   PRO A  39     120.393 -24.218  63.381  1.00 19.29    -0.271 OA
ATOM    353  CB  PRO A  39     119.742 -21.747  61.636  1.00 16.74     0.037 C 
ATOM    354  CG  PRO A  39     118.737 -21.855  60.501  1.00 17.67     0.022 C 
ATOM    355  CD  PRO A  39     118.559 -23.338  60.339  1.00 18.55     0.127 C 
ATOM    356  N   ARG A  40     122.416 -23.281  63.063  1.00 19.34    -0.346 N 
ATOM    357  CA  ARG A  40     122.924 -23.890  64.288  1.00 21.90     0.176 C 
ATOM    358  C   ARG A  40     122.236 -23.344  65.530  1.00 23.18     0.241 C 
ATOM    359  O   ARG A  40     122.286 -23.995  66.579  1.00 23.94    -0.271 OA
ATOM    360  CB  ARG A  40     124.440 -23.703  64.402  1.00 22.38     0.036 C 
ATOM    361  CG  ARG A  40     124.892 -22.272  64.577  1.00 22.03     0.023 C 
ATOM    362  CD  ARG A  40     126.405 -22.201  64.735  1.00 19.42     0.138 C 
ATOM    363  NE  ARG A  40     126.876 -20.825  64.855  1.00 20.45    -0.227 N 
ATOM    364  CZ  ARG A  40     128.126 -20.487  65.146  1.00 21.23     0.665 C 
ATOM    365  NH1 ARG A  40     129.041 -21.425  65.361  1.00 22.68    -0.235 N 
ATOM    366  NH2 ARG A  40     128.459 -19.208  65.240  1.00 22.21    -0.235 N 
ATOM    367  HN  ARG A  40     123.004 -22.682  62.502  1.00 19.34     0.163 HD
ATOM    368  HE  ARG A  40     126.208 -20.082  64.707  1.00 20.45     0.177 HD
ATOM    369  HH  ARG A  40     129.989 -21.163  65.589  1.00 22.68     0.174 HD
ATOM    370  HH  ARG A  40     128.789 -22.401  65.297  1.00 22.68     0.174 HD
ATOM    371  HH  ARG A  40     127.764 -18.492  65.084  1.00 22.21     0.174 HD
ATOM    372  HH  ARG A  40     129.408 -18.949  65.468  1.00 22.21     0.174 HD
ATOM    373  N   HIS A  41     121.577 -22.186  65.450  1.00 22.69    -0.346 N 
ATOM    374  CA  HIS A  41     120.955 -21.667  66.662  1.00 24.49     0.182 C 
ATOM    375  C   HIS A  41     119.644 -22.374  67.001  1.00 22.96     0.241 C 
ATOM    376  O   HIS A  41     118.957 -21.957  67.940  1.00 23.96    -0.271 OA
ATOM    377  CB  HIS A  41     120.765 -20.142  66.581  1.00 23.37     0.093 C 
ATOM    378  CG  HIS A  41     119.605 -19.692  65.750  1.00 24.57     0.028 A 
ATOM    379  CD2 HIS A  41     118.278 -19.635  66.018  1.00 25.64     0.114 A 
ATOM    380  ND1 HIS A  41     119.763 -19.150  64.493  1.00 26.10    -0.354 N 
ATOM    381  HD1 HIS A  41     120.654 -19.030  64.011  1.00  0.00     0.166 HD
ATOM    382  CE1 HIS A  41     118.582 -18.810  64.009  1.00 24.68     0.180 A 
ATOM    383  NE2 HIS A  41     117.663 -19.099  64.912  1.00 28.28    -0.360 N 
ATOM    384  HE  HIS A  41     116.670 -18.950  64.807  1.00 28.28     0.166 HD
ATOM    385  HN  HIS A  41     121.511 -21.684  64.576  1.00 22.69     0.163 HD
ATOM    386  N   VAL A  42     119.302 -23.450  66.283  1.00 21.20    -0.346 N 
ATOM    387  CA  VAL A  42     118.256 -24.347  66.755  1.00 22.26     0.180 C 
ATOM    388  C   VAL A  42     118.589 -24.896  68.139  1.00 23.38     0.241 C 
ATOM    389  O   VAL A  42     117.682 -25.282  68.882  1.00 25.27    -0.271 OA
ATOM    390  CB  VAL A  42     118.030 -25.503  65.757  1.00 21.80     0.009 C 
ATOM    391  CG1 VAL A  42     119.208 -26.473  65.784  1.00 18.71     0.012 C 
ATOM    392  CG2 VAL A  42     116.711 -26.220  66.058  1.00 21.63     0.012 C 
ATOM    393  HN  VAL A  42     119.771 -23.641  65.409  1.00 21.20     0.163 HD
ATOM    394  N   ILE A  43     119.874 -24.939  68.512  1.00 23.56    -0.346 N 
ATOM    395  CA  ILE A  43     120.263 -25.457  69.825  1.00 23.74     0.180 C 
ATOM    396  C   ILE A  43     120.208 -24.400  70.917  1.00 25.03     0.241 C 
ATOM    397  O   ILE A  43     120.549 -24.699  72.071  1.00 28.42    -0.271 OA
ATOM    398  CB  ILE A  43     121.680 -26.073  69.815  1.00 26.04     0.013 C 
ATOM    399  CG1 ILE A  43     122.745 -24.984  69.695  1.00 25.58     0.002 C 
ATOM    400  CG2 ILE A  43     121.813 -27.103  68.702  1.00 24.57     0.012 C 
ATOM    401  CD1 ILE A  43     124.170 -25.528  69.609  1.00 27.21     0.005 C 
ATOM    402  HN  ILE A  43     120.587 -24.609  67.877  1.00 23.56     0.163 HD
ATOM    403  N   CYS A  44     119.763 -23.184  70.606  1.00 27.97    -0.345 N 
ATOM    404  CA  CYS A  44     119.748 -22.094  71.572  1.00 28.75     0.185 C 
ATOM    405  C   CYS A  44     118.350 -21.850  72.118  1.00 32.94     0.242 C 
ATOM    406  O   CYS A  44     117.363 -21.901  71.378  1.00 33.40    -0.271 OA
ATOM    407  CB  CYS A  44     120.253 -20.800  70.940  1.00 26.73     0.105 C 
ATOM    408  SG  CYS A  44     121.960 -20.841  70.462  1.00 26.60    -0.180 SA
ATOM    409  HG  CYS A  44     122.327 -19.634  70.011  1.00 26.60     0.101 HD
ATOM    410  HN  CYS A  44     119.425 -23.012  69.670  1.00 27.97     0.163 HD
ATOM    411  N   THR A  45     118.278 -21.566  73.415  1.00 37.50    -0.344 N 
ATOM    412  CA  THR A  45     117.098 -20.935  73.974  1.00 40.82     0.205 C 
ATOM    413  C   THR A  45     117.105 -19.447  73.625  1.00 41.43     0.243 C 
ATOM    414  O   THR A  45     118.067 -18.917  73.060  1.00 38.11    -0.271 OA
ATOM    415  CB  THR A  45     117.048 -21.128  75.490  1.00 42.05     0.146 C 
ATOM    416  CG2 THR A  45     117.335 -22.580  75.851  1.00 41.53     0.042 C 
ATOM    417  OG1 THR A  45     118.032 -20.294  76.113  1.00 40.92    -0.393 OA
ATOM    418  HN  THR A  45     119.055 -21.793  74.019  1.00 37.50     0.163 HD
ATOM    419  HG  THR A  45     118.294 -20.679  76.952  1.00 40.92     0.210 HD
ATOM    420  N   SER A  46     116.010 -18.767  73.964  1.00 45.47    -0.344 N 
ATOM    421  CA  SER A  46     115.978 -17.318  73.794  1.00 47.82     0.200 C 
ATOM    422  C   SER A  46     117.090 -16.652  74.595  1.00 46.27     0.243 C 
ATOM    423  O   SER A  46     117.708 -15.686  74.132  1.00 46.53    -0.271 OA
ATOM    424  CB  SER A  46     114.614 -16.766  74.209  1.00 51.01     0.199 C 
ATOM    425  OG  SER A  46     113.566 -17.453  73.549  1.00 53.19    -0.398 OA
ATOM    426  HG  SER A  46     113.289 -18.202  74.081  1.00 53.19     0.209 HD
ATOM    427  HN  SER A  46     115.206 -19.252  74.337  1.00 45.47     0.163 HD
ATOM    428  N   GLU A  47     117.372 -17.172  75.793  1.00 43.93    -0.346 N 
ATOM    429  CA  GLU A  47     118.421 -16.595  76.625  1.00 43.55     0.172 C 
ATOM    430  C   GLU A  47     119.810 -16.916  76.090  1.00 39.73     0.240 C 
ATOM    431  O   GLU A  47     120.729 -16.104  76.243  1.00 41.33    -0.271 OA
ATOM    432  CB  GLU A  47     118.280 -17.086  78.066  1.00 45.20     0.042 C 
ATOM    433  HN  GLU A  47     116.854 -17.972  76.125  1.00 43.93     0.163 HD
ATOM    434  N   ASP A  48     119.988 -18.089  75.471  1.00 32.16    -0.346 N 
ATOM    435  CA  ASP A  48     121.277 -18.411  74.865  1.00 29.60     0.186 C 
ATOM    436  C   ASP A  48     121.654 -17.406  73.787  1.00 31.26     0.241 C 
ATOM    437  O   ASP A  48     122.838 -17.098  73.613  1.00 30.20    -0.271 OA
ATOM    438  CB  ASP A  48     121.256 -19.815  74.256  1.00 28.68     0.147 C 
ATOM    439  CG  ASP A  48     121.167 -20.913  75.294  1.00 35.63     0.175 C 
ATOM    440  OD1 ASP A  48     121.691 -20.733  76.416  1.00 37.04    -0.648 OA
ATOM    441  OD2 ASP A  48     120.575 -21.967  74.976  1.00 36.34    -0.648 OA
ATOM    442  HN  ASP A  48     119.229 -18.753  75.423  1.00 32.16     0.163 HD
ATOM    443  N   MET A  49     120.665 -16.886  73.056  1.00 33.38    -0.346 N 
ATOM    444  CA  MET A  49     120.946 -16.087  71.869  1.00 30.14     0.177 C 
ATOM    445  C   MET A  49     121.601 -14.752  72.191  1.00 28.59     0.241 C 
ATOM    446  O   MET A  49     122.172 -14.127  71.291  1.00 27.90    -0.271 OA
ATOM    447  CB  MET A  49     119.657 -15.858  71.078  1.00 32.11     0.045 C 
ATOM    448  CG  MET A  49     119.158 -17.097  70.365  1.00 34.03     0.076 C 
ATOM    449  SD  MET A  49     120.333 -17.649  69.113  1.00 33.64    -0.173 SA
ATOM    450  CE  MET A  49     120.337 -16.242  68.002  1.00 32.53     0.089 C 
ATOM    451  HN  MET A  49     119.707 -17.049  73.330  1.00 33.38     0.163 HD
ATOM    452  N   LEU A  50     121.544 -14.299  73.444  1.00 29.81    -0.346 N 
ATOM    453  CA  LEU A  50     122.191 -13.037  73.781  1.00 33.85     0.177 C 
ATOM    454  C   LEU A  50     123.710 -13.132  73.668  1.00 34.47     0.241 C 
ATOM    455  O   LEU A  50     124.363 -12.157  73.285  1.00 37.58    -0.271 OA
ATOM    456  CB  LEU A  50     121.777 -12.598  75.185  1.00 38.41     0.038 C 
ATOM    457  CG  LEU A  50     120.273 -12.358  75.346  1.00 44.40    -0.020 C 
ATOM    458  CD1 LEU A  50     119.914 -12.040  76.789  1.00 46.85     0.009 C 
ATOM    459  CD2 LEU A  50     119.805 -11.244  74.417  1.00 46.78     0.009 C 
ATOM    460  HN  LEU A  50     121.056 -14.826  74.154  1.00 29.81     0.163 HD
ATOM    461  N   ASN A  51     124.286 -14.291  73.975  1.00 32.66    -0.346 N 
ATOM    462  CA  ASN A  51     125.734 -14.460  73.931  1.00 32.07     0.185 C 
ATOM    463  C   ASN A  51     126.081 -15.945  73.885  1.00 31.44     0.243 C 
ATOM    464  O   ASN A  51     126.622 -16.490  74.858  1.00 31.60    -0.271 OA
ATOM    465  CB  ASN A  51     126.387 -13.791  75.143  1.00 36.61     0.137 C 
ATOM    466  CG  ASN A  51     127.900 -13.740  75.035  1.00 42.25     0.217 C 
ATOM    467  ND2 ASN A  51     128.557 -13.324  76.115  1.00 43.91    -0.370 N 
ATOM    468  OD1 ASN A  51     128.472 -14.068  73.992  1.00 42.39    -0.274 OA
ATOM    469  HD  ASN A  51     129.565 -13.268  76.102  1.00 43.91     0.159 HD
ATOM    470  HD  ASN A  51     128.047 -13.064  76.947  1.00 43.91     0.159 HD
ATOM    471  HN  ASN A  51     123.707 -15.073  74.245  1.00 32.66     0.163 HD
ATOM    472  N   PRO A  52     125.781 -16.632  72.786  1.00 25.56    -0.337 N 
ATOM    473  CA  PRO A  52     125.917 -18.091  72.770  1.00 24.89     0.179 C 
ATOM    474  C   PRO A  52     127.348 -18.546  72.519  1.00 26.56     0.241 C 
ATOM    475  O   PRO A  52     128.082 -17.964  71.715  1.00 29.54    -0.271 OA
ATOM    476  CB  PRO A  52     124.996 -18.511  71.619  1.00 26.91     0.037 C 
ATOM    477  CG  PRO A  52     125.045 -17.345  70.681  1.00 28.44     0.022 C 
ATOM    478  CD  PRO A  52     125.229 -16.111  71.520  1.00 26.90     0.127 C 
ATOM    479  N   ASN A  53     127.745 -19.599  73.228  1.00 26.79    -0.346 N 
ATOM    480  CA  ASN A  53     128.961 -20.343  72.910  1.00 28.06     0.185 C 
ATOM    481  C   ASN A  53     128.504 -21.620  72.214  1.00 26.20     0.241 C 
ATOM    482  O   ASN A  53     128.145 -22.601  72.866  1.00 27.55    -0.271 OA
ATOM    483  CB  ASN A  53     129.784 -20.632  74.163  1.00 34.78     0.137 C 
ATOM    484  CG  ASN A  53     131.142 -21.239  73.846  1.00 41.17     0.217 C 
ATOM    485  ND2 ASN A  53     132.180 -20.754  74.523  1.00 43.19    -0.370 N 
ATOM    486  OD1 ASN A  53     131.257 -22.137  73.014  1.00 40.39    -0.274 OA
ATOM    487  HD  ASN A  53     133.106 -21.121  74.358  1.00 43.19     0.159 HD
ATOM    488  HD  ASN A  53     132.041 -20.019  75.202  1.00 43.19     0.159 HD
ATOM    489  HN  ASN A  53     127.185 -19.895  74.015  1.00 26.79     0.163 HD
ATOM    490  N   TYR A  54     128.510 -21.602  70.880  1.00 25.86    -0.346 N 
ATOM    491  CA  TYR A  54     127.894 -22.692  70.129  1.00 23.96     0.180 C 
ATOM    492  C   TYR A  54     128.637 -24.009  70.330  1.00 28.14     0.241 C 
ATOM    493  O   TYR A  54     128.014 -25.072  70.417  1.00 24.54    -0.271 OA
ATOM    494  CB  TYR A  54     127.822 -22.321  68.648  1.00 23.03     0.073 C 
ATOM    495  CG  TYR A  54     126.699 -21.351  68.356  1.00 22.14    -0.056 A 
ATOM    496  CD1 TYR A  54     125.386 -21.790  68.295  1.00 23.08     0.010 A 
ATOM    497  CD2 TYR A  54     126.950 -19.997  68.163  1.00 23.69     0.010 A 
ATOM    498  CE1 TYR A  54     124.349 -20.910  68.028  1.00 23.06     0.037 A 
ATOM    499  CE2 TYR A  54     125.923 -19.109  67.900  1.00 22.12     0.037 A 
ATOM    500  CZ  TYR A  54     124.622 -19.572  67.836  1.00 22.32     0.065 A 
ATOM    501  OH  TYR A  54     123.587 -18.697  67.570  1.00 23.68    -0.361 OA
ATOM    502  HN  TYR A  54     128.942 -20.832  70.388  1.00 25.86     0.163 HD
ATOM    503  HH  TYR A  54     123.328 -18.778  66.649  1.00 23.68     0.217 HD
ATOM    504  N   GLU A  55     129.967 -23.961  70.398  1.00 30.12    -0.346 N 
ATOM    505  CA  GLU A  55     130.733 -25.179  70.641  1.00 31.85     0.177 C 
ATOM    506  C   GLU A  55     130.309 -25.835  71.950  1.00 28.86     0.241 C 
ATOM    507  O   GLU A  55     130.042 -27.041  71.993  1.00 28.67    -0.271 OA
ATOM    508  CB  GLU A  55     132.233 -24.872  70.644  1.00 37.29     0.045 C 
ATOM    509  CG  GLU A  55     132.793 -24.462  69.280  1.00 43.98     0.116 C 
ATOM    510  CD  GLU A  55     132.378 -23.060  68.854  1.00 51.04     0.172 C 
ATOM    511  OE1 GLU A  55     131.963 -22.261  69.723  1.00 53.22    -0.648 OA
ATOM    512  OE2 GLU A  55     132.463 -22.758  67.643  1.00 54.39    -0.648 OA
ATOM    513  HN  GLU A  55     130.446 -23.080  70.281  1.00 30.12     0.163 HD
ATOM    514  N   ASP A  56     130.211 -25.046  73.023  1.00 26.81    -0.346 N 
ATOM    515  CA  ASP A  56     129.825 -25.603  74.319  1.00 31.24     0.186 C 
ATOM    516  C   ASP A  56     128.374 -26.067  74.319  1.00 28.48     0.241 C 
ATOM    517  O   ASP A  56     128.048 -27.099  74.915  1.00 30.69    -0.271 OA
ATOM    518  CB  ASP A  56     130.048 -24.574  75.428  1.00 35.90     0.147 C 
ATOM    519  CG  ASP A  56     131.518 -24.325  75.712  1.00 45.83     0.175 C 
ATOM    520  OD1 ASP A  56     132.353 -25.167  75.327  1.00 48.38    -0.648 OA
ATOM    521  OD2 ASP A  56     131.838 -23.289  76.330  1.00 48.07    -0.648 OA
ATOM    522  HN  ASP A  56     130.405 -24.058  72.939  1.00 26.81     0.163 HD
ATOM    523  N   LEU A  57     127.485 -25.310  73.672  1.00 27.02    -0.346 N 
ATOM    524  CA  LEU A  57     126.081 -25.708  73.622  1.00 34.69     0.177 C 
ATOM    525  C   LEU A  57     125.893 -26.980  72.806  1.00 30.75     0.241 C 
ATOM    526  O   LEU A  57     125.048 -27.817  73.138  1.00 29.81    -0.271 OA
ATOM    527  CB  LEU A  57     125.232 -24.579  73.038  1.00 25.94     0.038 C 
ATOM    528  CG  LEU A  57     125.099 -23.295  73.864  1.00 28.19    -0.020 C 
ATOM    529  CD1 LEU A  57     124.429 -22.208  73.031  1.00 28.08     0.009 C 
ATOM    530  CD2 LEU A  57     124.313 -23.554  75.145  1.00 30.47     0.009 C 
ATOM    531  HN  LEU A  57     127.784 -24.460  73.216  1.00 27.02     0.163 HD
ATOM    532  N   LEU A  58     126.667 -27.141  71.731  1.00 30.27    -0.346 N 
ATOM    533  CA  LEU A  58     126.516 -28.318  70.884  1.00 27.58     0.177 C 
ATOM    534  C   LEU A  58     127.065 -29.570  71.557  1.00 29.73     0.241 C 
ATOM    535  O   LEU A  58     126.531 -30.667  71.355  1.00 31.67    -0.271 OA
ATOM    536  CB  LEU A  58     127.206 -28.081  69.539  1.00 28.04     0.038 C 
ATOM    537  CG  LEU A  58     126.993 -29.146  68.469  1.00 28.55    -0.020 C 
ATOM    538  CD1 LEU A  58     125.510 -29.355  68.219  1.00 30.03     0.009 C 
ATOM    539  CD2 LEU A  58     127.694 -28.734  67.181  1.00 28.10     0.009 C 
ATOM    540  HN  LEU A  58     127.361 -26.444  71.503  1.00 30.27     0.163 HD
ATOM    541  N   ILE A  59     128.123 -29.429  72.356  1.00 30.59    -0.346 N 
ATOM    542  CA  ILE A  59     128.678 -30.573  73.071  1.00 35.05     0.180 C 
ATOM    543  C   ILE A  59     127.625 -31.207  73.968  1.00 38.05     0.241 C 
ATOM    544  O   ILE A  59     127.599 -32.433  74.144  1.00 41.99    -0.271 OA
ATOM    545  CB  ILE A  59     129.928 -30.132  73.857  1.00 36.56     0.013 C 
ATOM    546  CG1 ILE A  59     131.110 -29.978  72.901  1.00 36.74     0.002 C 
ATOM    547  CG2 ILE A  59     130.255 -31.114  74.976  1.00 41.52     0.012 C 
ATOM    548  CD1 ILE A  59     132.236 -29.163  73.444  1.00 39.45     0.005 C 
ATOM    549  HN  ILE A  59     128.546 -28.518  72.468  1.00 30.59     0.163 HD
ATOM    550  N   ARG A  60     126.720 -30.402  74.520  1.00 35.82    -0.346 N 
ATOM    551  CA  ARG A  60     125.671 -30.938  75.378  1.00 37.57     0.176 C 
ATOM    552  C   ARG A  60     124.553 -31.622  74.598  1.00 38.59     0.241 C 
ATOM    553  O   ARG A  60     123.611 -32.130  75.221  1.00 40.58    -0.271 OA
ATOM    554  CB  ARG A  60     125.102 -29.824  76.263  1.00 41.33     0.036 C 
ATOM    555  CG  ARG A  60     126.061 -29.400  77.374  1.00 49.97     0.023 C 
ATOM    556  CD  ARG A  60     125.455 -28.370  78.318  1.00 56.41     0.138 C 
ATOM    557  NE  ARG A  60     125.620 -26.998  77.839  1.00 58.20    -0.227 N 
ATOM    558  CZ  ARG A  60     126.683 -26.237  78.093  1.00 59.50     0.665 C 
ATOM    559  NH1 ARG A  60     126.741 -24.999  77.619  1.00 58.23    -0.235 N 
ATOM    560  NH2 ARG A  60     127.691 -26.713  78.813  1.00 61.39    -0.235 N 
ATOM    561  HE  ARG A  60     124.879 -26.602  77.279  1.00 58.20     0.177 HD
ATOM    562  HH  ARG A  60     127.548 -24.423  77.809  1.00 58.23     0.174 HD
ATOM    563  HH  ARG A  60     125.978 -24.633  77.068  1.00 58.23     0.174 HD
ATOM    564  HN  ARG A  60     126.761 -29.409  74.342  1.00 35.82     0.163 HD
ATOM    565  HH  ARG A  60     127.653 -27.656  79.174  1.00 61.39     0.174 HD
ATOM    566  HH  ARG A  60     128.496 -26.133  79.000  1.00 61.39     0.174 HD
ATOM    567  N   LYS A  61     124.643 -31.671  73.268  1.00 33.54    -0.346 N 
ATOM    568  CA  LYS A  61     123.634 -32.291  72.422  1.00 33.36     0.176 C 
ATOM    569  C   LYS A  61     124.160 -33.596  71.835  1.00 37.24     0.241 C 
ATOM    570  O   LYS A  61     125.330 -33.692  71.447  1.00 38.88    -0.271 OA
ATOM    571  CB  LYS A  61     123.211 -31.351  71.287  1.00 30.96     0.035 C 
ATOM    572  CG  LYS A  61     122.647 -30.014  71.748  1.00 32.49     0.004 C 
ATOM    573  CD  LYS A  61     121.418 -30.199  72.634  1.00 35.63     0.027 C 
ATOM    574  CE  LYS A  61     120.818 -28.852  73.023  1.00 39.37     0.229 C 
ATOM    575  NZ  LYS A  61     119.625 -29.000  73.904  1.00 39.94    -0.079 N 
ATOM    576  HZ  LYS A  61     118.835 -29.303  73.352  1.00 39.94     0.274 HD
ATOM    577  HZ  LYS A  61     119.818 -29.686  74.620  1.00 39.94     0.274 HD
ATOM    578  HZ  LYS A  61     119.413 -28.112  74.336  1.00 39.94     0.274 HD
ATOM    579  HN  LYS A  61     125.452 -31.257  72.826  1.00 33.54     0.163 HD
ATOM    580  N   SER A  62     123.288 -34.596  71.774  1.00 38.04    -0.344 N 
ATOM    581  CA  SER A  62     123.559 -35.862  71.112  1.00 37.92     0.200 C 
ATOM    582  C   SER A  62     122.637 -36.002  69.907  1.00 36.75     0.243 C 
ATOM    583  O   SER A  62     121.728 -35.195  69.699  1.00 34.96    -0.271 OA
ATOM    584  CB  SER A  62     123.369 -37.041  72.075  1.00 41.08     0.199 C 
ATOM    585  OG  SER A  62     124.270 -36.965  73.169  1.00 44.74    -0.398 OA
ATOM    586  HG  SER A  62     124.545 -37.850  73.420  1.00 44.74     0.209 HD
ATOM    587  HN  SER A  62     122.387 -34.470  72.212  1.00 38.04     0.163 HD
ATOM    588  N   ASN A  63     122.884 -37.045  69.106  1.00 38.10    -0.345 N 
ATOM    589  CA  ASN A  63     122.058 -37.285  67.924  1.00 37.42     0.185 C 
ATOM    590  C   ASN A  63     120.576 -37.357  68.276  1.00 37.24     0.241 C 
ATOM    591  O   ASN A  63     119.735 -36.788  67.570  1.00 35.59    -0.271 OA
ATOM    592  CB  ASN A  63     122.494 -38.575  67.226  1.00 39.55     0.137 C 
ATOM    593  CG  ASN A  63     123.830 -38.438  66.525  1.00 40.94     0.217 C 
ATOM    594  ND2 ASN A  63     124.539 -39.557  66.380  1.00 42.41    -0.370 N 
ATOM    595  OD1 ASN A  63     124.216 -37.346  66.105  1.00 37.48    -0.274 OA
ATOM    596  HD  ASN A  63     125.435 -39.530  65.915  1.00 42.41     0.159 HD
ATOM    597  HN  ASN A  63     123.647 -37.671  69.320  1.00 38.10     0.163 HD
ATOM    598  HD  ASN A  63     124.180 -40.432  66.735  1.00 42.41     0.159 HD
ATOM    599  N   HIS A  64     120.236 -38.044  69.368  1.00 39.29    -0.346 N 
ATOM    600  CA  HIS A  64     118.831 -38.231  69.710  1.00 39.66     0.182 C 
ATOM    601  C   HIS A  64     118.168 -36.968  70.255  1.00 40.55     0.241 C 
ATOM    602  O   HIS A  64     116.959 -36.993  70.517  1.00 38.31    -0.271 OA
ATOM    603  CB  HIS A  64     118.684 -39.373  70.718  1.00 42.82     0.093 C 
ATOM    604  CG  HIS A  64     119.219 -39.056  72.080  1.00 49.30     0.028 A 
ATOM    605  CD2 HIS A  64     118.642 -38.447  73.143  1.00 49.42     0.114 A 
ATOM    606  ND1 HIS A  64     120.492 -39.399  72.478  1.00 51.23    -0.354 N 
ATOM    607  HD1 HIS A  64     121.181 -39.881  71.900  1.00  0.00     0.166 HD
ATOM    608  CE1 HIS A  64     120.682 -39.006  73.726  1.00 51.44     0.180 A 
ATOM    609  NE2 HIS A  64     119.574 -38.426  74.152  1.00 50.34    -0.360 N 
ATOM    610  HE  HIS A  64     119.435 -38.031  75.071  1.00 50.34     0.166 HD
ATOM    611  HN  HIS A  64     120.954 -38.436  69.960  1.00 39.29     0.163 HD
ATOM    612  N   ASN A  65     118.910 -35.877  70.442  1.00 36.39    -0.346 N 
ATOM    613  CA  ASN A  65     118.313 -34.620  70.868  1.00 35.75     0.185 C 
ATOM    614  C   ASN A  65     117.731 -33.824  69.709  1.00 37.15     0.241 C 
ATOM    615  O   ASN A  65     117.012 -32.848  69.946  1.00 37.72    -0.271 OA
ATOM    616  CB  ASN A  65     119.342 -33.752  71.602  1.00 35.45     0.137 C 
ATOM    617  CG  ASN A  65     119.757 -34.335  72.935  1.00 39.10     0.217 C 
ATOM    618  ND2 ASN A  65     118.780 -34.636  73.787  1.00 41.45    -0.370 N 
ATOM    619  OD1 ASN A  65     120.945 -34.512  73.197  1.00 40.73    -0.274 OA
ATOM    620  HD  ASN A  65     119.001 -35.028  74.691  1.00 41.45     0.159 HD
ATOM    621  HD  ASN A  65     117.817 -34.473  73.529  1.00 41.45     0.159 HD
ATOM    622  HN  ASN A  65     119.907 -35.923  70.285  1.00 36.39     0.163 HD
ATOM    623  N   PHE A  66     118.023 -34.215  68.470  1.00 32.44    -0.346 N 
ATOM    624  CA  PHE A  66     117.546 -33.509  67.287  1.00 31.18     0.180 C 
ATOM    625  C   PHE A  66     116.369 -34.274  66.697  1.00 35.49     0.241 C 
ATOM    626  O   PHE A  66     116.532 -35.391  66.195  1.00 36.97    -0.271 OA
ATOM    627  CB  PHE A  66     118.668 -33.352  66.265  1.00 30.02     0.073 C 
ATOM    628  CG  PHE A  66     119.791 -32.489  66.740  1.00 29.29    -0.056 A 
ATOM    629  CD1 PHE A  66     119.690 -31.110  66.682  1.00 27.75     0.007 A 
ATOM    630  CD2 PHE A  66     120.944 -33.053  67.257  1.00 30.12     0.007 A 
ATOM    631  CE1 PHE A  66     120.727 -30.306  67.122  1.00 28.26     0.001 A 
ATOM    632  CE2 PHE A  66     121.987 -32.256  67.705  1.00 29.46     0.001 A 
ATOM    633  CZ  PHE A  66     121.877 -30.880  67.636  1.00 27.83     0.000 A 
ATOM    634  HN  PHE A  66     118.599 -35.035  68.345  1.00 32.44     0.163 HD
ATOM    635  N   LEU A  67     115.187 -33.674  66.761  1.00 31.45    -0.346 N 
ATOM    636  CA  LEU A  67     113.990 -34.254  66.170  1.00 32.19     0.177 C 
ATOM    637  C   LEU A  67     113.799 -33.677  64.775  1.00 31.51     0.241 C 
ATOM    638  O   LEU A  67     113.601 -32.466  64.624  1.00 32.52    -0.271 OA
ATOM    639  CB  LEU A  67     112.771 -33.964  67.037  1.00 37.84     0.038 C 
ATOM    640  CG  LEU A  67     112.875 -34.572  68.429  1.00 44.87    -0.020 C 
ATOM    641  CD1 LEU A  67     111.760 -34.041  69.308  1.00 48.59     0.009 C 
ATOM    642  CD2 LEU A  67     112.823 -36.088  68.314  1.00 46.71     0.009 C 
ATOM    643  HN  LEU A  67     115.116 -32.785  67.236  1.00 31.45     0.163 HD
ATOM    644  N   VAL A  68     113.854 -34.538  63.764  1.00 31.51    -0.346 N 
ATOM    645  CA  VAL A  68     113.703 -34.132  62.371  1.00 30.89     0.180 C 
ATOM    646  C   VAL A  68     112.468 -34.822  61.821  1.00 31.96     0.241 C 
ATOM    647  O   VAL A  68     112.387 -36.058  61.827  1.00 33.15    -0.271 OA
ATOM    648  CB  VAL A  68     114.944 -34.476  61.537  1.00 30.68     0.009 C 
ATOM    649  CG1 VAL A  68     114.765 -33.999  60.097  1.00 30.34     0.012 C 
ATOM    650  CG2 VAL A  68     116.174 -33.856  62.177  1.00 29.83     0.012 C 
ATOM    651  HN  VAL A  68     114.007 -35.515  63.969  1.00 31.51     0.163 HD
ATOM    652  N   GLN A  69     111.513 -34.029  61.340  1.00 31.80    -0.346 N 
ATOM    653  CA  GLN A  69     110.236 -34.536  60.864  1.00 32.92     0.177 C 
ATOM    654  C   GLN A  69     109.969 -33.989  59.471  1.00 43.75     0.241 C 
ATOM    655  O   GLN A  69     110.043 -32.775  59.254  1.00 32.17    -0.271 OA
ATOM    656  CB  GLN A  69     109.106 -34.148  61.823  1.00 36.52     0.044 C 
ATOM    657  CG  GLN A  69     107.803 -34.886  61.601  1.00 42.01     0.105 C 
ATOM    658  CD  GLN A  69     106.726 -34.441  62.571  1.00 47.50     0.215 C 
ATOM    659  NE2 GLN A  69     105.469 -34.641  62.192  1.00 51.18    -0.370 N 
ATOM    660  OE1 GLN A  69     107.022 -33.914  63.645  1.00 48.14    -0.274 OA
ATOM    661  HE  GLN A  69     104.709 -34.361  62.795  1.00 51.18     0.159 HD
ATOM    662  HE  GLN A  69     105.273 -35.073  61.300  1.00 51.18     0.159 HD
ATOM    663  HN  GLN A  69     111.682 -33.034  61.304  1.00 31.80     0.163 HD
ATOM    664  N   ALA A  70     109.661 -34.885  58.534  1.00 44.37    -0.346 N 
ATOM    665  CA  ALA A  70     109.355 -34.530  57.149  1.00 46.45     0.172 C 
ATOM    666  C   ALA A  70     107.879 -34.831  56.919  1.00 50.26     0.240 C 
ATOM    667  O   ALA A  70     107.504 -35.978  56.659  1.00 53.20    -0.271 OA
ATOM    668  CB  ALA A  70     110.243 -35.301  56.178  1.00 46.08     0.042 C 
ATOM    669  HN  ALA A  70     109.638 -35.861  58.794  1.00 44.37     0.163 HD
ATOM    670  N   GLY A  71     107.042 -33.802  57.018  1.00 48.71    -0.351 N 
ATOM    671  CA  GLY A  71     105.610 -34.020  57.023  1.00 50.17     0.225 C 
ATOM    672  C   GLY A  71     105.199 -34.806  58.251  1.00 55.72     0.236 C 
ATOM    673  O   GLY A  71     105.210 -34.278  59.367  1.00 60.74    -0.272 OA
ATOM    674  HN  GLY A  71     107.407 -32.863  57.090  1.00 48.71     0.163 HD
ATOM    675  N   ASN A  72     104.841 -36.076  58.062  1.00 56.95    -0.347 N 
ATOM    676  CA  ASN A  72     104.593 -36.979  59.176  1.00 58.85     0.172 C 
ATOM    677  C   ASN A  72     105.741 -37.952  59.415  1.00 58.71     0.240 C 
ATOM    678  O   ASN A  72     105.709 -38.693  60.402  1.00 60.46    -0.271 OA
ATOM    679  CB  ASN A  72     103.296 -37.768  58.945  1.00 61.36     0.042 C 
ATOM    680  HN  ASN A  72     104.739 -36.422  57.118  1.00 56.95     0.163 HD
ATOM    681  N   VAL A  73     106.750 -37.961  58.548  1.00 58.11    -0.346 N 
ATOM    682  CA  VAL A  73     107.860 -38.900  58.668  1.00 58.42     0.180 C 
ATOM    683  C   VAL A  73     108.827 -38.400  59.732  1.00 56.31     0.241 C 
ATOM    684  O   VAL A  73     109.244 -37.237  59.710  1.00 54.24    -0.271 OA
ATOM    685  CB  VAL A  73     108.577 -39.073  57.319  1.00 58.41     0.009 C 
ATOM    686  CG1 VAL A  73     109.531 -40.258  57.374  1.00 59.87     0.012 C 
ATOM    687  CG2 VAL A  73     107.581 -39.227  56.196  1.00 61.12     0.012 C 
ATOM    688  HN  VAL A  73     106.747 -37.299  57.785  1.00 58.11     0.163 HD
ATOM    689  N   GLN A  74     109.195 -39.280  60.657  1.00 55.51    -0.346 N 
ATOM    690  CA  GLN A  74     110.247 -38.993  61.622  1.00 51.32     0.177 C 
ATOM    691  C   GLN A  74     111.562 -39.538  61.075  1.00 47.40     0.241 C 
ATOM    692  O   GLN A  74     111.670 -40.734  60.784  1.00 52.24    -0.271 OA
ATOM    693  CB  GLN A  74     109.924 -39.613  62.981  1.00 54.39     0.044 C 
ATOM    694  CG  GLN A  74     110.722 -39.021  64.135  1.00 56.17     0.105 C 
ATOM    695  CD  GLN A  74     110.236 -37.636  64.527  1.00 58.90     0.215 C 
ATOM    696  NE2 GLN A  74     111.162 -36.772  64.934  1.00 55.62    -0.370 N 
ATOM    697  OE1 GLN A  74     109.041 -37.346  64.461  1.00 62.50    -0.274 OA
ATOM    698  HE  GLN A  74     110.895 -35.836  65.205  1.00 55.62     0.159 HD
ATOM    699  HE  GLN A  74     112.132 -37.052  64.972  1.00 55.62     0.159 HD
ATOM    700  HN  GLN A  74     108.730 -40.176  60.692  1.00 55.51     0.163 HD
ATOM    701  N   LEU A  75     112.556 -38.666  60.932  1.00 39.26    -0.346 N 
ATOM    702  CA  LEU A  75     113.856 -39.067  60.412  1.00 38.15     0.177 C 
ATOM    703  C   LEU A  75     114.798 -39.418  61.554  1.00 43.29     0.241 C 
ATOM    704  O   LEU A  75     114.827 -38.736  62.582  1.00 47.19    -0.271 OA
ATOM    705  CB  LEU A  75     114.471 -37.957  59.559  1.00 32.59     0.038 C 
ATOM    706  CG  LEU A  75     113.725 -37.596  58.277  1.00 34.62    -0.020 C 
ATOM    707  CD1 LEU A  75     114.547 -36.628  57.444  1.00 30.13     0.009 C 
ATOM    708  CD2 LEU A  75     113.397 -38.850  57.489  1.00 39.88     0.009 C 
ATOM    709  HN  LEU A  75     112.406 -37.701  61.191  1.00 39.26     0.163 HD
ATOM    710  N   ARG A  76     115.575 -40.482  61.362  1.00 37.02    -0.346 N 
ATOM    711  CA  ARG A  76     116.522 -40.944  62.367  1.00 39.61     0.176 C 
ATOM    712  C   ARG A  76     117.858 -40.239  62.163  1.00 40.09     0.241 C 
ATOM    713  O   ARG A  76     118.471 -40.361  61.098  1.00 36.60    -0.271 OA
ATOM    714  CB  ARG A  76     116.692 -42.459  62.287  1.00 40.63     0.036 C 
ATOM    715  CG  ARG A  76     117.525 -43.052  63.413  1.00 42.16     0.023 C 
ATOM    716  CD  ARG A  76     117.609 -44.569  63.299  1.00 46.58     0.138 C 
ATOM    717  NE  ARG A  76     116.296 -45.206  63.358  1.00 49.61    -0.227 N 
ATOM    718  CZ  ARG A  76     115.715 -45.613  64.481  1.00 51.56     0.665 C 
ATOM    719  NH1 ARG A  76     116.330 -45.448  65.643  1.00 52.77    -0.235 N 
ATOM    720  NH2 ARG A  76     114.519 -46.185  64.445  1.00 54.07    -0.235 N 
ATOM    721  HE  ARG A  76     115.798 -45.346  62.490  1.00 49.61     0.177 HD
ATOM    722  HH  ARG A  76     115.888 -45.757  66.497  1.00 52.77     0.174 HD
ATOM    723  HH  ARG A  76     117.241 -45.013  65.675  1.00 52.77     0.174 HD
ATOM    724  HH  ARG A  76     114.047 -46.313  63.561  1.00 54.07     0.174 HD
ATOM    725  HN  ARG A  76     115.505 -40.986  60.489  1.00 37.02     0.163 HD
ATOM    726  HH  ARG A  76     114.081 -46.493  65.301  1.00 54.07     0.174 HD
ATOM    727  N   VAL A  77     118.307 -39.515  63.186  1.00 39.29    -0.346 N 
ATOM    728  CA  VAL A  77     119.553 -38.757  63.128  1.00 34.81     0.180 C 
ATOM    729  C   VAL A  77     120.690 -39.654  63.598  1.00 36.38     0.241 C 
ATOM    730  O   VAL A  77     120.678 -40.148  64.730  1.00 36.50    -0.271 OA
ATOM    731  CB  VAL A  77     119.463 -37.483  63.982  1.00 32.67     0.009 C 
ATOM    732  CG1 VAL A  77     120.770 -36.699  63.915  1.00 32.86     0.012 C 
ATOM    733  CG2 VAL A  77     118.291 -36.630  63.524  1.00 30.83     0.012 C 
ATOM    734  HN  VAL A  77     117.763 -39.489  64.037  1.00 39.29     0.163 HD
ATOM    735  N   ILE A  78     121.683 -39.865  62.731  1.00 35.02    -0.346 N 
ATOM    736  CA  ILE A  78     122.791 -40.760  63.015  1.00 36.33     0.180 C 
ATOM    737  C   ILE A  78     124.126 -40.042  63.096  1.00 38.78     0.241 C 
ATOM    738  O   ILE A  78     125.155 -40.682  63.331  1.00 36.97    -0.271 OA
ATOM    739  CB  ILE A  78     122.865 -41.912  61.985  1.00 37.93     0.013 C 
ATOM    740  CG1 ILE A  78     123.130 -41.370  60.582  1.00 38.20     0.002 C 
ATOM    741  CG2 ILE A  78     121.578 -42.722  61.997  1.00 45.87     0.012 C 
ATOM    742  CD1 ILE A  78     123.186 -42.454  59.520  1.00 38.96     0.005 C 
ATOM    743  HN  ILE A  78     121.663 -39.384  61.843  1.00 35.02     0.163 HD
ATOM    744  N   GLY A  79     124.140 -38.725  62.913  1.00 38.77    -0.351 N 
ATOM    745  CA  GLY A  79     125.341 -37.939  63.081  1.00 38.19     0.225 C 
ATOM    746  C   GLY A  79     125.020 -36.462  63.083  1.00 34.85     0.236 C 
ATOM    747  O   GLY A  79     124.035 -36.038  62.468  1.00 32.41    -0.272 OA
ATOM    748  HN  GLY A  79     123.284 -38.259  62.648  1.00 38.77     0.163 HD
ATOM    749  N   HIS A  80     125.827 -35.664  63.774  1.00 33.49    -0.346 N 
ATOM    750  CA  HIS A  80     125.661 -34.220  63.732  1.00 28.64     0.182 C 
ATOM    751  C   HIS A  80     127.023 -33.545  63.696  1.00 31.37     0.241 C 
ATOM    752  O   HIS A  80     127.987 -34.011  64.313  1.00 33.72    -0.271 OA
ATOM    753  CB  HIS A  80     124.851 -33.711  64.929  1.00 28.27     0.093 C 
ATOM    754  CG  HIS A  80     125.544 -33.873  66.245  1.00 31.88     0.028 A 
ATOM    755  CD2 HIS A  80     126.313 -33.017  66.958  1.00 31.53     0.114 A 
ATOM    756  ND1 HIS A  80     125.467 -35.030  66.990  1.00 33.59    -0.354 N 
ATOM    757  HD1 HIS A  80     124.952 -35.869  66.724  1.00  0.00     0.166 HD
ATOM    758  CE1 HIS A  80     126.165 -34.882  68.102  1.00 35.65     0.180 A 
ATOM    759  NE2 HIS A  80     126.685 -33.667  68.109  1.00 33.48    -0.360 N 
ATOM    760  HN  HIS A  80     126.565 -36.065  64.335  1.00 33.49     0.163 HD
ATOM    761  HE  HIS A  80     127.262 -33.280  68.842  1.00 33.48     0.166 HD
ATOM    762  N   SER A  81     127.092 -32.439  62.962  1.00 30.17    -0.344 N 
ATOM    763  CA  SER A  81     128.312 -31.652  62.910  1.00 34.53     0.200 C 
ATOM    764  C   SER A  81     127.950 -30.205  62.626  1.00 32.87     0.243 C 
ATOM    765  O   SER A  81     126.909 -29.906  62.036  1.00 35.05    -0.271 OA
ATOM    766  CB  SER A  81     129.292 -32.178  61.855  1.00 37.55     0.199 C 
ATOM    767  OG  SER A  81     128.834 -31.911  60.545  1.00 41.73    -0.398 OA
ATOM    768  HG  SER A  81     128.594 -32.735  60.115  1.00 41.73     0.209 HD
ATOM    769  HN  SER A  81     126.285 -32.142  62.433  1.00 30.17     0.163 HD
ATOM    770  N   MET A  82     128.824 -29.308  63.063  1.00 30.61    -0.346 N 
ATOM    771  CA  MET A  82     128.649 -27.880  62.858  1.00 27.60     0.177 C 
ATOM    772  C   MET A  82     129.637 -27.410  61.803  1.00 26.34     0.241 C 
ATOM    773  O   MET A  82     130.846 -27.630  61.937  1.00 28.71    -0.271 OA
ATOM    774  CB  MET A  82     128.851 -27.118  64.168  1.00 31.81     0.045 C 
ATOM    775  CG  MET A  82     128.700 -25.622  64.047  1.00 32.64     0.076 C 
ATOM    776  SD  MET A  82     128.478 -24.865  65.664  1.00 31.67    -0.173 SA
ATOM    777  CE  MET A  82     129.982 -25.331  66.507  1.00 31.38     0.089 C 
ATOM    778  HN  MET A  82     129.643 -29.630  63.558  1.00 30.61     0.163 HD
ATOM    779  N   GLN A  83     129.121 -26.784  60.750  1.00 27.15    -0.346 N 
ATOM    780  CA  GLN A  83     129.951 -26.174  59.720  1.00 28.14     0.177 C 
ATOM    781  C   GLN A  83     129.650 -24.687  59.718  1.00 27.04     0.241 C 
ATOM    782  O   GLN A  83     128.574 -24.273  59.274  1.00 27.27    -0.271 OA
ATOM    783  CB  GLN A  83     129.681 -26.784  58.348  1.00 26.05     0.044 C 
ATOM    784  CG  GLN A  83     130.446 -26.097  57.233  1.00 30.06     0.105 C 
ATOM    785  CD  GLN A  83     130.220 -26.756  55.892  1.00 32.86     0.215 C 
ATOM    786  NE2 GLN A  83     131.123 -26.507  54.948  1.00 36.02    -0.370 N 
ATOM    787  OE1 GLN A  83     129.249 -27.490  55.707  1.00 28.22    -0.274 OA
ATOM    788  HE  GLN A  83     131.025 -26.924  54.033  1.00 36.02     0.159 HD
ATOM    789  HE  GLN A  83     131.907 -25.901  55.146  1.00 36.02     0.159 HD
ATOM    790  HN  GLN A  83     128.116 -26.729  60.661  1.00 27.15     0.163 HD
ATOM    791  N   ASN A  84     130.601 -23.890  60.204  1.00 24.96    -0.346 N 
ATOM    792  CA  ASN A  84     130.386 -22.457  60.328  1.00 25.00     0.185 C 
ATOM    793  C   ASN A  84     129.103 -22.227  61.123  1.00 22.34     0.241 C 
ATOM    794  O   ASN A  84     129.018 -22.651  62.279  1.00 25.64    -0.271 OA
ATOM    795  CB  ASN A  84     130.362 -21.812  58.939  1.00 24.50     0.137 C 
ATOM    796  CG  ASN A  84     131.685 -21.996  58.203  1.00 30.58     0.217 C 
ATOM    797  ND2 ASN A  84     131.627 -22.524  56.984  1.00 32.53    -0.370 N 
ATOM    798  OD1 ASN A  84     132.746 -21.701  58.746  1.00 30.37    -0.274 OA
ATOM    799  HD  ASN A  84     132.476 -22.681  56.461  1.00 32.53     0.159 HD
ATOM    800  HD  ASN A  84     130.733 -22.768  56.581  1.00 32.53     0.159 HD
ATOM    801  HN  ASN A  84     131.484 -24.287  60.491  1.00 24.96     0.163 HD
ATOM    802  N   CYS A  85     128.084 -21.609  60.531  1.00 23.42    -0.346 N 
ATOM    803  CA  CYS A  85     126.865 -21.313  61.277  1.00 22.19     0.180 C 
ATOM    804  C   CYS A  85     125.706 -22.260  60.973  1.00 23.88     0.224 C 
ATOM    805  O   CYS A  85     124.573 -21.987  61.392  1.00 23.02    -0.277 OA
ATOM    806  CB  CYS A  85     126.437 -19.869  61.037  1.00 22.42     0.105 C 
ATOM    807  SG  CYS A  85     127.600 -18.674  61.735  1.00 25.29    -0.180 SA
ATOM    808  HG  CYS A  85     127.940 -19.052  62.975  1.00 25.29     0.101 HD
ATOM    809  HN  CYS A  85     128.155 -21.343  59.559  1.00 23.42     0.163 HD
ATOM    810  N   VAL A  86     125.955 -23.373  60.289  1.00 22.30    -0.226 NA
ATOM    811  CA AVAL A  86     124.891 -24.333  60.026  0.76 21.44     0.149 C 
ATOM    812  CA BVAL A  86     124.923 -24.351  59.963  0.24 22.05     0.149 C 
ATOM    813  C   VAL A  86     125.222 -25.657  60.689  1.00 23.36     0.164 C 
ATOM    814  O   VAL A  86     126.385 -26.017  60.900  1.00 25.99    -0.286 OA
ATOM    815  CB AVAL A  86     124.616 -24.550  58.524  0.76 23.36     0.004 C 
ATOM    816  CB BVAL A  86     124.842 -24.549  58.432  0.24 22.93     0.004 C 
ATOM    817  CG1AVAL A  86     124.063 -23.270  57.889  0.76 22.01     0.011 C 
ATOM    818  CG1BVAL A  86     124.254 -25.907  58.063  0.24 24.09     0.011 C 
ATOM    819  CG2AVAL A  86     125.857 -25.061  57.811  0.76 23.67     0.011 C 
ATOM    820  CG2BVAL A  86     124.020 -23.435  57.804  0.24 22.27     0.011 C 
ATOM    821  N   LEU A  87     124.164 -26.362  61.072  1.00 20.32    -0.254 NA
ATOM    822  CA  LEU A  87     124.249 -27.717  61.582  1.00 26.26     0.155 C 
ATOM    823  C   LEU A  87     123.935 -28.676  60.445  1.00 27.38     0.236 C 
ATOM    824  O   LEU A  87     122.992 -28.455  59.680  1.00 27.90    -0.272 OA
ATOM    825  CB  LEU A  87     123.258 -27.926  62.725  1.00 29.63     0.033 C 
ATOM    826  CG  LEU A  87     123.744 -28.434  64.075  1.00 41.47    -0.021 C 
ATOM    827  CD1 LEU A  87     124.915 -27.600  64.561  1.00 46.00     0.009 C 
ATOM    828  CD2 LEU A  87     122.586 -28.354  65.048  1.00 39.46     0.009 C 
ATOM    829  HN  LEU A  87     123.718 -25.820  61.799  1.00 20.32     0.131 HD
ATOM    830  N   LYS A  88     124.741 -29.722  60.319  1.00 25.69    -0.346 N 
ATOM    831  CA  LYS A  88     124.499 -30.786  59.356  1.00 26.97     0.176 C 
ATOM    832  C   LYS A  88     124.098 -32.037  60.123  1.00 30.63     0.241 C 
ATOM    833  O   LYS A  88     124.901 -32.590  60.885  1.00 30.45    -0.271 OA
ATOM    834  CB  LYS A  88     125.732 -31.034  58.486  1.00 31.66     0.035 C 
ATOM    835  CG  LYS A  88     126.046 -29.873  57.562  1.00 32.35     0.004 C 
ATOM    836  CD  LYS A  88     127.120 -30.223  56.542  1.00 34.62     0.027 C 
ATOM    837  CE  LYS A  88     128.472 -30.412  57.197  1.00 40.29     0.229 C 
ATOM    838  NZ  LYS A  88     129.565 -30.407  56.183  1.00 42.99    -0.079 N 
ATOM    839  HZ  LYS A  88     130.402 -30.800  56.589  1.00 42.99     0.274 HD
ATOM    840  HN  LYS A  88     125.554 -29.782  60.915  1.00 25.69     0.163 HD
ATOM    841  HZ  LYS A  88     129.287 -30.960  55.385  1.00 42.99     0.274 HD
ATOM    842  HZ  LYS A  88     129.748 -29.458  55.889  1.00 42.99     0.274 HD
ATOM    843  N   LEU A  89     122.848 -32.458  59.948  1.00 25.91    -0.346 N 
ATOM    844  CA  LEU A  89     122.309 -33.630  60.627  1.00 25.75     0.177 C 
ATOM    845  C   LEU A  89     122.275 -34.777  59.630  1.00 26.93     0.241 C 
ATOM    846  O   LEU A  89     121.475 -34.767  58.687  1.00 26.50    -0.271 OA
ATOM    847  CB  LEU A  89     120.916 -33.358  61.185  1.00 24.23     0.038 C 
ATOM    848  CG  LEU A  89     120.774 -32.164  62.131  1.00 26.18    -0.020 C 
ATOM    849  CD1 LEU A  89     119.331 -32.003  62.580  1.00 26.85     0.009 C 
ATOM    850  CD2 LEU A  89     121.690 -32.324  63.337  1.00 24.84     0.009 C 
ATOM    851  HN  LEU A  89     122.248 -31.944  59.319  1.00 25.91     0.163 HD
ATOM    852  N   LYS A  90     123.162 -35.745  59.826  1.00 29.45    -0.346 N 
ATOM    853  CA  LYS A  90     123.145 -36.947  59.012  1.00 30.38     0.176 C 
ATOM    854  C   LYS A  90     121.964 -37.815  59.420  1.00 31.99     0.241 C 
ATOM    855  O   LYS A  90     121.815 -38.163  60.594  1.00 32.75    -0.271 OA
ATOM    856  CB  LYS A  90     124.455 -37.712  59.179  1.00 32.38     0.035 C 
ATOM    857  CG  LYS A  90     124.564 -38.973  58.340  1.00 38.31     0.004 C 
ATOM    858  CD  LYS A  90     125.216 -38.694  56.996  1.00 43.69     0.027 C 
ATOM    859  CE  LYS A  90     125.731 -39.983  56.373  1.00 47.69     0.229 C 
ATOM    860  NZ  LYS A  90     126.629 -40.717  57.301  1.00 51.28    -0.079 N 
ATOM    861  HZ  LYS A  90     127.458 -40.166  57.473  1.00 51.28     0.274 HD
ATOM    862  HN  LYS A  90     123.858 -35.644  60.551  1.00 29.45     0.163 HD
ATOM    863  HZ  LYS A  90     126.149 -40.883  58.174  1.00 51.28     0.274 HD
ATOM    864  HZ  LYS A  90     126.892 -41.600  56.888  1.00 51.28     0.274 HD
ATOM    865  N   VAL A  91     121.115 -38.158  58.453  1.00 31.03    -0.346 N 
ATOM    866  CA  VAL A  91     119.962 -39.011  58.698  1.00 34.90     0.180 C 
ATOM    867  C   VAL A  91     120.163 -40.319  57.941  1.00 37.37     0.241 C 
ATOM    868  O   VAL A  91     121.015 -40.425  57.059  1.00 38.84    -0.271 OA
ATOM    869  CB  VAL A  91     118.634 -38.337  58.306  1.00 33.40     0.009 C 
ATOM    870  CG1 VAL A  91     118.341 -37.156  59.237  1.00 31.50     0.012 C 
ATOM    871  CG2 VAL A  91     118.682 -37.875  56.860  1.00 30.86     0.012 C 
ATOM    872  HN  VAL A  91     121.277 -37.814  57.517  1.00 31.03     0.163 HD
ATOM    873  N   ASP A  92     119.372 -41.328  58.306  1.00 35.52    -0.345 N 
ATOM    874  CA  ASP A  92     119.552 -42.672  57.770  1.00 37.97     0.186 C 
ATOM    875  C   ASP A  92     118.720 -42.932  56.519  1.00 38.46     0.241 C 
ATOM    876  O   ASP A  92     118.687 -44.068  56.034  1.00 40.77    -0.271 OA
ATOM    877  CB  ASP A  92     119.240 -43.724  58.847  1.00 43.15     0.147 C 
ATOM    878  CG  ASP A  92     117.746 -43.913  59.088  1.00 47.09     0.175 C 
ATOM    879  OD1 ASP A  92     116.947 -43.007  58.768  1.00 48.02    -0.648 OA
ATOM    880  OD2 ASP A  92     117.373 -44.980  59.623  1.00 52.76    -0.648 OA
ATOM    881  HN  ASP A  92     118.630 -41.157  58.970  1.00 35.52     0.163 HD
ATOM    882  N   THR A  93     118.056 -41.910  55.987  1.00 37.51    -0.344 N 
ATOM    883  CA  THR A  93     117.257 -42.028  54.775  1.00 39.27     0.205 C 
ATOM    884  C   THR A  93     117.640 -40.900  53.833  1.00 36.76     0.243 C 
ATOM    885  O   THR A  93     117.718 -39.742  54.253  1.00 32.95    -0.271 OA
ATOM    886  CB  THR A  93     115.756 -41.963  55.084  1.00 42.13     0.146 C 
ATOM    887  CG2 THR A  93     114.938 -42.099  53.806  1.00 43.11     0.042 C 
ATOM    888  OG1 THR A  93     115.402 -43.018  55.988  1.00 46.91    -0.393 OA
ATOM    889  HN  THR A  93     118.108 -41.011  56.444  1.00 37.51     0.163 HD
ATOM    890  HG  THR A  93     115.437 -42.692  56.890  1.00 46.91     0.210 HD
ATOM    891  N   ALA A  94     117.895 -41.238  52.570  1.00 37.75    -0.346 N 
ATOM    892  CA  ALA A  94     118.073 -40.220  51.544  1.00 34.15     0.172 C 
ATOM    893  C   ALA A  94     116.711 -39.679  51.135  1.00 33.70     0.240 C 
ATOM    894  O   ALA A  94     115.773 -40.451  50.918  1.00 35.49    -0.271 OA
ATOM    895  CB  ALA A  94     118.799 -40.798  50.328  1.00 35.62     0.042 C 
ATOM    896  HN  ALA A  94     117.966 -42.214  52.320  1.00 37.75     0.163 HD
ATOM    897  N   ASN A  95     116.600 -38.352  51.040  1.00 31.59    -0.346 N 
ATOM    898  CA  ASN A  95     115.346 -37.737  50.626  1.00 31.29     0.185 C 
ATOM    899  C   ASN A  95     115.009 -38.206  49.219  1.00 34.38     0.243 C 
ATOM    900  O   ASN A  95     115.726 -37.869  48.270  1.00 32.51    -0.271 OA
ATOM    901  CB  ASN A  95     115.432 -36.209  50.675  1.00 28.98     0.137 C 
ATOM    902  CG  ASN A  95     114.109 -35.534  50.338  1.00 28.90     0.217 C 
ATOM    903  ND2 ASN A  95     114.093 -34.202  50.388  1.00 29.01    -0.370 N 
ATOM    904  OD1 ASN A  95     113.113 -36.197  50.052  1.00 30.59    -0.274 OA
ATOM    905  HD  ASN A  95     113.242 -33.699  50.180  1.00 29.01     0.159 HD
ATOM    906  HN  ASN A  95     117.395 -37.768  51.258  1.00 31.59     0.163 HD
ATOM    907  HD  ASN A  95     114.932 -33.696  50.634  1.00 29.01     0.159 HD
ATOM    908  N   PRO A  96     113.935 -38.982  49.044  1.00 34.74    -0.337 N 
ATOM    909  CA  PRO A  96     113.596 -39.459  47.695  1.00 36.49     0.179 C 
ATOM    910  C   PRO A  96     113.218 -38.337  46.750  1.00 41.90     0.241 C 
ATOM    911  O   PRO A  96     113.206 -38.547  45.531  1.00 43.01    -0.271 OA
ATOM    912  CB  PRO A  96     112.415 -40.408  47.942  1.00 40.14     0.037 C 
ATOM    913  CG  PRO A  96     111.788 -39.903  49.199  1.00 38.80     0.022 C 
ATOM    914  CD  PRO A  96     112.937 -39.400  50.046  1.00 35.70     0.127 C 
ATOM    915  N   LYS A  97     112.915 -37.152  47.271  1.00 33.54    -0.346 N 
ATOM    916  CA  LYS A  97     112.557 -36.009  46.445  1.00 36.65     0.176 C 
ATOM    917  C   LYS A  97     113.727 -35.063  46.224  1.00 36.19     0.241 C 
ATOM    918  O   LYS A  97     113.512 -33.918  45.818  1.00 33.47    -0.271 OA
ATOM    919  CB  LYS A  97     111.385 -35.252  47.070  1.00 35.81     0.035 C 
ATOM    920  CG  LYS A  97     110.151 -36.102  47.297  1.00 39.75     0.004 C 
ATOM    921  CD  LYS A  97     109.011 -35.277  47.867  1.00 42.76     0.027 C 
ATOM    922  CE  LYS A  97     107.821 -36.150  48.223  1.00 47.30     0.229 C 
ATOM    923  NZ  LYS A  97     106.719 -35.349  48.818  1.00 51.27    -0.079 N 
ATOM    924  HN  LYS A  97     112.934 -37.041  48.275  1.00 33.54     0.163 HD
ATOM    925  HZ  LYS A  97     105.897 -35.928  48.914  1.00 51.27     0.274 HD
ATOM    926  HZ  LYS A  97     107.001 -35.011  49.727  1.00 51.27     0.274 HD
ATOM    927  HZ  LYS A  97     106.510 -34.565  48.217  1.00 51.27     0.274 HD
ATOM    928  N   THR A  98     114.951 -35.504  46.490  1.00 35.60    -0.344 N 
ATOM    929  CA  THR A  98     116.108 -34.641  46.299  1.00 32.07     0.205 C 
ATOM    930  C   THR A  98     116.224 -34.240  44.840  1.00 33.87     0.245 C 
ATOM    931  O   THR A  98     116.343 -35.121  43.969  1.00 33.17    -0.271 OA
ATOM    932  CB  THR A  98     117.395 -35.329  46.734  1.00 34.78     0.146 C 
ATOM    933  CG2 THR A  98     118.565 -34.366  46.599  1.00 30.21     0.042 C 
ATOM    934  OG1 THR A  98     117.278 -35.762  48.094  1.00 33.08    -0.393 OA
ATOM    935  HG  THR A  98     117.702 -35.123  48.671  1.00 33.08     0.210 HD
ATOM    936  HN  THR A  98     115.081 -36.447  46.828  1.00 35.60     0.163 HD
ATOM    937  N   PRO A  99     116.188 -32.956  44.511  1.00 33.47    -0.337 N 
ATOM    938  CA  PRO A  99     116.418 -32.526  43.136  1.00 35.12     0.179 C 
ATOM    939  C   PRO A  99     117.911 -32.476  42.838  1.00 34.81     0.241 C 
ATOM    940  O   PRO A  99     118.756 -32.599  43.726  1.00 32.85    -0.271 OA
ATOM    941  CB  PRO A  99     115.798 -31.129  43.101  1.00 28.64     0.037 C 
ATOM    942  CG  PRO A  99     116.046 -30.601  44.500  1.00 32.01     0.022 C 
ATOM    943  CD  PRO A  99     115.944 -31.813  45.415  1.00 31.52     0.127 C 
ATOM    944  N   LYS A 100     118.227 -32.318  41.556  1.00 33.07    -0.346 N 
ATOM    945  CA  LYS A 100     119.573 -31.901  41.194  1.00 35.57     0.176 C 
ATOM    946  C   LYS A 100     119.844 -30.545  41.821  1.00 35.46     0.241 C 
ATOM    947  O   LYS A 100     119.017 -29.634  41.724  1.00 33.36    -0.271 OA
ATOM    948  CB  LYS A 100     119.730 -31.816  39.677  1.00 36.19     0.035 C 
ATOM    949  CG  LYS A 100     119.615 -33.133  38.960  1.00 44.28     0.004 C 
ATOM    950  CD  LYS A 100     119.971 -32.958  37.495  1.00 47.38     0.027 C 
ATOM    951  CE  LYS A 100     119.519 -34.144  36.675  1.00 49.34     0.229 C 
ATOM    952  NZ  LYS A 100     119.780 -33.933  35.223  1.00 52.09    -0.079 N 
ATOM    953  HN  LYS A 100     117.537 -32.486  40.838  1.00 33.07     0.163 HD
ATOM    954  HZ  LYS A 100     120.749 -34.134  35.023  1.00 52.09     0.274 HD
ATOM    955  HZ  LYS A 100     119.190 -34.549  34.681  1.00 52.09     0.274 HD
ATOM    956  HZ  LYS A 100     119.579 -32.974  34.980  1.00 52.09     0.274 HD
ATOM    957  N   TYR A 101     120.992 -30.402  42.477  1.00 31.03    -0.346 N 
ATOM    958  CA  TYR A 101     121.202 -29.179  43.236  1.00 28.39     0.180 C 
ATOM    959  C   TYR A 101     122.679 -28.815  43.296  1.00 29.45     0.241 C 
ATOM    960  O   TYR A 101     123.566 -29.657  43.122  1.00 36.55    -0.271 OA
ATOM    961  CB  TYR A 101     120.616 -29.288  44.652  1.00 28.58     0.073 C 
ATOM    962  CG  TYR A 101     121.396 -30.167  45.606  1.00 30.06    -0.056 A 
ATOM    963  CD1 TYR A 101     121.137 -31.529  45.693  1.00 31.56     0.010 A 
ATOM    964  CD2 TYR A 101     122.371 -29.630  46.437  1.00 30.15     0.010 A 
ATOM    965  CE1 TYR A 101     121.844 -32.337  46.568  1.00 33.24     0.037 A 
ATOM    966  CE2 TYR A 101     123.082 -30.432  47.316  1.00 28.47     0.037 A 
ATOM    967  CZ  TYR A 101     122.811 -31.781  47.375  1.00 33.25     0.065 A 
ATOM    968  OH  TYR A 101     123.509 -32.583  48.245  1.00 36.21    -0.361 OA
ATOM    969  HH  TYR A 101     123.735 -33.408  47.809  1.00 36.21     0.217 HD
ATOM    970  HN  TYR A 101     121.699 -31.123  42.449  1.00 31.03     0.163 HD
ATOM    971  N   LYS A 102     122.914 -27.523  43.522  1.00 29.87    -0.346 N 
ATOM    972  CA  LYS A 102     124.220 -26.963  43.832  1.00 33.32     0.176 C 
ATOM    973  C   LYS A 102     124.089 -26.038  45.034  1.00 30.60     0.241 C 
ATOM    974  O   LYS A 102     123.030 -25.450  45.268  1.00 28.04    -0.271 OA
ATOM    975  CB  LYS A 102     124.801 -26.148  42.658  1.00 35.66     0.035 C 
ATOM    976  CG  LYS A 102     125.225 -26.930  41.431  1.00 43.27     0.004 C 
ATOM    977  CD  LYS A 102     125.737 -25.957  40.375  1.00 45.87     0.027 C 
ATOM    978  CE  LYS A 102     126.481 -26.660  39.255  1.00 53.92     0.229 C 
ATOM    979  NZ  LYS A 102     127.063 -25.684  38.287  1.00 59.10    -0.079 N 
ATOM    980  HN  LYS A 102     122.130 -26.888  43.475  1.00 29.87     0.163 HD
ATOM    981  HZ  LYS A 102     127.994 -25.979  38.031  1.00 59.10     0.274 HD
ATOM    982  HZ  LYS A 102     126.484 -25.643  37.460  1.00 59.10     0.274 HD
ATOM    983  HZ  LYS A 102     127.106 -24.770  38.714  1.00 59.10     0.274 HD
ATOM    984  N   PHE A 103     125.173 -25.909  45.792  1.00 30.27    -0.346 N 
ATOM    985  CA  PHE A 103     125.324 -24.830  46.760  1.00 27.58     0.180 C 
ATOM    986  C   PHE A 103     126.157 -23.730  46.114  1.00 26.71     0.241 C 
ATOM    987  O   PHE A 103     127.279 -23.984  45.662  1.00 31.65    -0.271 OA
ATOM    988  CB  PHE A 103     126.003 -25.314  48.042  1.00 30.74     0.073 C 
ATOM    989  CG  PHE A 103     125.164 -26.238  48.880  1.00 28.00    -0.056 A 
ATOM    990  CD1 PHE A 103     123.818 -26.423  48.623  1.00 26.81     0.007 A 
ATOM    991  CD2 PHE A 103     125.738 -26.920  49.946  1.00 30.25     0.007 A 
ATOM    992  CE1 PHE A 103     123.058 -27.266  49.412  1.00 25.94     0.001 A 
ATOM    993  CE2 PHE A 103     124.986 -27.766  50.730  1.00 29.58     0.001 A 
ATOM    994  CZ  PHE A 103     123.645 -27.939  50.466  1.00 28.46     0.000 A 
ATOM    995  HN  PHE A 103     125.919 -26.583  45.694  1.00 30.27     0.163 HD
ATOM    996  N   VAL A 104     125.618 -22.516  46.063  1.00 25.59    -0.346 N 
ATOM    997  CA  VAL A 104     126.348 -21.386  45.505  1.00 28.85     0.180 C 
ATOM    998  C   VAL A 104     126.333 -20.233  46.496  1.00 28.32     0.241 C 
ATOM    999  O   VAL A 104     125.391 -20.068  47.283  1.00 27.14    -0.271 OA
ATOM   1000  CB  VAL A 104     125.772 -20.941  44.142  1.00 34.32     0.009 C 
ATOM   1001  CG1 VAL A 104     125.741 -22.115  43.184  1.00 35.57     0.012 C 
ATOM   1002  CG2 VAL A 104     124.386 -20.352  44.319  1.00 37.02     0.012 C 
ATOM   1003  HN  VAL A 104     124.683 -22.374  46.418  1.00 25.59     0.163 HD
ATOM   1004  N   ARG A 105     127.398 -19.436  46.468  1.00 29.00    -0.346 N 
ATOM   1005  CA  ARG A 105     127.458 -18.191  47.221  1.00 27.89     0.176 C 
ATOM   1006  C   ARG A 105     127.287 -17.058  46.219  1.00 30.05     0.241 C 
ATOM   1007  O   ARG A 105     128.147 -16.848  45.359  1.00 32.80    -0.271 OA
ATOM   1008  CB  ARG A 105     128.768 -18.068  47.996  1.00 31.32     0.036 C 
ATOM   1009  CG  ARG A 105     128.800 -16.885  48.950  1.00 28.68     0.023 C 
ATOM   1010  CD  ARG A 105     130.073 -16.864  49.776  1.00 36.47     0.138 C 
ATOM   1011  NE  ARG A 105     130.145 -15.656  50.591  1.00 39.53    -0.227 N 
ATOM   1012  CZ  ARG A 105     129.531 -15.516  51.760  1.00 36.72     0.665 C 
ATOM   1013  NH1 ARG A 105     128.803 -16.512  52.245  1.00 33.09    -0.235 N 
ATOM   1014  NH2 ARG A 105     129.642 -14.384  52.440  1.00 32.54    -0.235 N 
ATOM   1015  HE  ARG A 105     130.694 -14.881  50.246  1.00 39.53     0.177 HD
ATOM   1016  HN  ARG A 105     128.193 -19.704  45.905  1.00 29.00     0.163 HD
ATOM   1017  HH  ARG A 105     128.334 -16.409  53.133  1.00 33.09     0.174 HD
ATOM   1018  HH  ARG A 105     128.718 -17.374  51.726  1.00 33.09     0.174 HD
ATOM   1019  HH  ARG A 105     130.196 -13.625  52.070  1.00 32.54     0.174 HD
ATOM   1020  HH  ARG A 105     129.173 -14.280  53.328  1.00 32.54     0.174 HD
ATOM   1021  N   ILE A 106     126.165 -16.349  46.307  1.00 27.33    -0.346 N 
ATOM   1022  CA  ILE A 106     125.844 -15.338  45.306  1.00 25.74     0.180 C 
ATOM   1023  C   ILE A 106     126.580 -14.044  45.612  1.00 26.56     0.241 C 
ATOM   1024  O   ILE A 106     127.093 -13.847  46.719  1.00 28.20    -0.271 OA
ATOM   1025  CB  ILE A 106     124.332 -15.078  45.218  1.00 27.55     0.013 C 
ATOM   1026  CG1 ILE A 106     123.780 -14.711  46.595  1.00 24.24     0.002 C 
ATOM   1027  CG2 ILE A 106     123.620 -16.276  44.592  1.00 30.75     0.012 C 
ATOM   1028  CD1 ILE A 106     122.357 -14.213  46.564  1.00 27.77     0.005 C 
ATOM   1029  HN  ILE A 106     125.529 -16.512  47.075  1.00 27.33     0.163 HD
ATOM   1030  N   GLN A 107     126.627 -13.162  44.638  1.00 28.93    -0.346 N 
ATOM   1031  CA  GLN A 107     127.214 -11.838  44.741  1.00 31.36     0.177 C 
ATOM   1032  C   GLN A 107     126.151 -10.827  45.157  1.00 28.12     0.243 C 
ATOM   1033  O   GLN A 107     124.964 -11.018  44.876  1.00 27.60    -0.271 OA
ATOM   1034  CB  GLN A 107     127.824 -11.425  43.402  1.00 36.37     0.044 C 
ATOM   1035  CG  GLN A 107     129.020 -12.269  42.989  1.00 44.86     0.105 C 
ATOM   1036  CD  GLN A 107     130.159 -12.183  43.989  1.00 50.74     0.215 C 
ATOM   1037  NE2 GLN A 107     130.442 -13.293  44.660  1.00 51.54    -0.370 N 
ATOM   1038  OE1 GLN A 107     130.772 -11.129  44.161  1.00 53.98    -0.274 OA
ATOM   1039  HE  GLN A 107     131.188 -13.295  45.341  1.00 51.54     0.159 HD
ATOM   1040  HE  GLN A 107     129.911 -14.135  44.490  1.00 51.54     0.159 HD
ATOM   1041  HN  GLN A 107     126.224 -13.426  43.750  1.00 28.93     0.163 HD
ATOM   1042  N   PRO A 108     126.541  -9.754  45.846  1.00 30.16    -0.337 N 
ATOM   1043  CA  PRO A 108     125.575  -8.692  46.149  1.00 28.48     0.179 C 
ATOM   1044  C   PRO A 108     124.974  -8.160  44.858  1.00 24.93     0.241 C 
ATOM   1045  O   PRO A 108     125.660  -8.036  43.844  1.00 27.95    -0.271 OA
ATOM   1046  CB  PRO A 108     126.424  -7.631  46.858  1.00 33.16     0.037 C 
ATOM   1047  CG  PRO A 108     127.817  -7.877  46.348  1.00 35.34     0.022 C 
ATOM   1048  CD  PRO A 108     127.911  -9.371  46.229  1.00 35.07     0.127 C 
ATOM   1049  N   GLY A 109     123.678  -7.869  44.893  1.00 24.38    -0.351 N 
ATOM   1050  CA  GLY A 109     122.963  -7.416  43.721  1.00 25.61     0.225 C 
ATOM   1051  C   GLY A 109     122.303  -8.520  42.921  1.00 26.86     0.236 C 
ATOM   1052  O   GLY A 109     121.491  -8.223  42.037  1.00 29.07    -0.272 OA
ATOM   1053  HN  GLY A 109     123.177  -7.967  45.765  1.00 24.38     0.163 HD
ATOM   1054  N   GLN A 110     122.650  -9.778  43.183  1.00 26.26    -0.346 N 
ATOM   1055  CA  GLN A 110     121.982 -10.896  42.531  1.00 25.16     0.177 C 
ATOM   1056  C   GLN A 110     120.657 -11.200  43.221  1.00 23.73     0.241 C 
ATOM   1057  O   GLN A 110     120.456 -10.882  44.396  1.00 24.08    -0.271 OA
ATOM   1058  CB  GLN A 110     122.865 -12.145  42.535  1.00 28.99     0.044 C 
ATOM   1059  CG  GLN A 110     124.040 -12.082  41.569  1.00 36.55     0.105 C 
ATOM   1060  CD  GLN A 110     124.755 -13.419  41.421  1.00 46.57     0.215 C 
ATOM   1061  NE2 GLN A 110     124.286 -14.238  40.484  1.00 52.41    -0.370 N 
ATOM   1062  OE1 GLN A 110     125.715 -13.710  42.138  1.00 45.24    -0.274 OA
ATOM   1063  HN  GLN A 110     123.390  -9.961  43.846  1.00 26.26     0.163 HD
ATOM   1064  HE  GLN A 110     124.719 -15.139  40.338  1.00 52.41     0.159 HD
ATOM   1065  HE  GLN A 110     123.497 -13.959  39.918  1.00 52.41     0.159 HD
ATOM   1066  N   THR A 111     119.746 -11.822  42.477  1.00 23.97    -0.344 N 
ATOM   1067  CA  THR A 111     118.401 -12.097  42.961  1.00 22.90     0.205 C 
ATOM   1068  C   THR A 111     118.197 -13.593  43.153  1.00 21.41     0.243 C 
ATOM   1069  O   THR A 111     118.911 -14.419  42.583  1.00 24.18    -0.271 OA
ATOM   1070  CB  THR A 111     117.353 -11.554  41.986  1.00 20.71     0.146 C 
ATOM   1071  CG2 THR A 111     117.421 -10.028  41.923  1.00 21.52     0.042 C 
ATOM   1072  OG1 THR A 111     117.608 -12.094  40.685  1.00 24.84    -0.393 OA
ATOM   1073  HG  THR A 111     117.442 -11.421  40.021  1.00 24.84     0.210 HD
ATOM   1074  HN  THR A 111     119.997 -12.114  41.543  1.00 23.97     0.163 HD
ATOM   1075  N   PHE A 112     117.199 -13.932  43.969  1.00 20.33    -0.346 N 
ATOM   1076  CA  PHE A 112     116.836 -15.321  44.212  1.00 18.96     0.180 C 
ATOM   1077  C   PHE A 112     115.414 -15.351  44.750  1.00 19.61     0.241 C 
ATOM   1078  O   PHE A 112     114.863 -14.324  45.156  1.00 20.63    -0.271 OA
ATOM   1079  CB  PHE A 112     117.807 -16.010  45.191  1.00 18.76     0.073 C 
ATOM   1080  CG  PHE A 112     117.971 -15.296  46.516  1.00 23.21    -0.056 A 
ATOM   1081  CD1 PHE A 112     118.869 -14.245  46.650  1.00 28.15     0.007 A 
ATOM   1082  CD2 PHE A 112     117.254 -15.695  47.631  1.00 20.14     0.007 A 
ATOM   1083  CE1 PHE A 112     119.037 -13.599  47.868  1.00 27.17     0.001 A 
ATOM   1084  CE2 PHE A 112     117.422 -15.049  48.870  1.00 22.86     0.001 A 
ATOM   1085  CZ  PHE A 112     118.307 -14.001  48.979  1.00 23.70     0.000 A 
ATOM   1086  HN  PHE A 112     116.678 -13.202  44.434  1.00 20.33     0.163 HD
ATOM   1087  N   SER A 113     114.819 -16.545  44.730  1.00 15.51    -0.344 N 
ATOM   1088  CA  SER A 113     113.498 -16.782  45.305  1.00 17.43     0.200 C 
ATOM   1089  C   SER A 113     113.630 -17.339  46.714  1.00 19.02     0.243 C 
ATOM   1090  O   SER A 113     114.451 -18.223  46.959  1.00 19.28    -0.271 OA
ATOM   1091  CB  SER A 113     112.700 -17.773  44.456  1.00 17.64     0.199 C 
ATOM   1092  OG  SER A 113     112.362 -17.222  43.199  1.00 21.51    -0.398 OA
ATOM   1093  HG  SER A 113     112.112 -17.927  42.597  1.00 21.51     0.209 HD
ATOM   1094  HN  SER A 113     115.304 -17.319  44.298  1.00 15.51     0.163 HD
ATOM   1095  N   VAL A 114     112.788 -16.851  47.624  1.00 17.26    -0.346 N 
ATOM   1096  CA  VAL A 114     112.704 -17.355  48.991  1.00 18.74     0.180 C 
ATOM   1097  C   VAL A 114     111.416 -18.147  49.138  1.00 17.95     0.241 C 
ATOM   1098  O   VAL A 114     110.341 -17.659  48.773  1.00 20.05    -0.271 OA
ATOM   1099  CB  VAL A 114     112.740 -16.211  50.020  1.00 18.71     0.009 C 
ATOM   1100  CG1 VAL A 114     112.447 -16.758  51.422  1.00 20.91     0.012 C 
ATOM   1101  CG2 VAL A 114     114.085 -15.509  49.993  1.00 18.50     0.012 C 
ATOM   1102  HN  VAL A 114     112.177 -16.094  47.354  1.00 17.26     0.163 HD
ATOM   1103  N   LEU A 115     111.514 -19.350  49.705  1.00 17.47    -0.346 N 
ATOM   1104  CA  LEU A 115     110.341 -20.122  50.110  1.00 17.30     0.177 C 
ATOM   1105  C   LEU A 115     110.206 -19.968  51.621  1.00 16.76     0.241 C 
ATOM   1106  O   LEU A 115     110.877 -20.661  52.391  1.00 20.32    -0.271 OA
ATOM   1107  CB  LEU A 115     110.470 -21.586  49.704  1.00 19.95     0.038 C 
ATOM   1108  CG  LEU A 115     109.284 -22.485  50.073  1.00 18.38    -0.020 C 
ATOM   1109  CD1 LEU A 115     108.058 -22.096  49.249  1.00 22.46     0.009 C 
ATOM   1110  CD2 LEU A 115     109.635 -23.954  49.877  1.00 21.74     0.009 C 
ATOM   1111  HN  LEU A 115     112.432 -19.742  49.860  1.00 17.47     0.163 HD
ATOM   1112  N   ALA A 116     109.351 -19.040  52.040  1.00 18.91    -0.346 N 
ATOM   1113  CA  ALA A 116     109.103 -18.826  53.460  1.00 19.38     0.172 C 
ATOM   1114  C   ALA A 116     108.384 -20.030  54.053  1.00 21.02     0.240 C 
ATOM   1115  O   ALA A 116     107.342 -20.457  53.545  1.00 24.19    -0.271 OA
ATOM   1116  CB  ALA A 116     108.272 -17.560  53.669  1.00 21.61     0.042 C 
ATOM   1117  HN  ALA A 116     108.864 -18.472  51.361  1.00 18.91     0.163 HD
ATOM   1118  N   CYS A 117     108.940 -20.579  55.134  1.00 17.32    -0.345 N 
ATOM   1119  CA  CYS A 117     108.401 -21.776  55.764  1.00 19.71     0.185 C 
ATOM   1120  C   CYS A 117     108.255 -21.575  57.262  1.00 21.51     0.241 C 
ATOM   1121  O   CYS A 117     109.011 -20.819  57.875  1.00 21.13    -0.271 OA
ATOM   1122  CB  CYS A 117     109.300 -22.989  55.533  1.00 25.91     0.105 C 
ATOM   1123  SG  CYS A 117     109.372 -23.497  53.826  1.00 26.72    -0.180 SA
ATOM   1124  HG  CYS A 117     108.430 -22.849  53.126  1.00 26.72     0.101 HD
ATOM   1125  HN  CYS A 117     109.764 -20.149  55.530  1.00 17.32     0.163 HD
ATOM   1126  N   TYR A 118     107.290 -22.285  57.849  1.00 24.39    -0.346 N 
ATOM   1127  CA  TYR A 118     107.119 -22.337  59.298  1.00 26.05     0.180 C 
ATOM   1128  C   TYR A 118     106.845 -23.774  59.709  1.00 27.04     0.241 C 
ATOM   1129  O   TYR A 118     106.006 -24.441  59.099  1.00 25.35    -0.271 OA
ATOM   1130  CB  TYR A 118     105.987 -21.408  59.753  1.00 28.53     0.073 C 
ATOM   1131  CG  TYR A 118     106.300 -19.976  59.398  1.00 32.88    -0.056 A 
ATOM   1132  CD1 TYR A 118     107.018 -19.170  60.271  1.00 34.99     0.010 A 
ATOM   1133  CD2 TYR A 118     105.933 -19.447  58.166  1.00 33.56     0.010 A 
ATOM   1134  CE1 TYR A 118     107.338 -17.869  59.945  1.00 35.55     0.037 A 
ATOM   1135  CE2 TYR A 118     106.254 -18.145  57.825  1.00 33.11     0.037 A 
ATOM   1136  CZ  TYR A 118     106.954 -17.359  58.722  1.00 34.91     0.065 A 
ATOM   1137  OH  TYR A 118     107.284 -16.062  58.392  1.00 34.39    -0.361 OA
ATOM   1138  HN  TYR A 118     106.651 -22.808  57.267  1.00 24.39     0.163 HD
ATOM   1139  HH  TYR A 118     107.312 -15.526  59.188  1.00 34.39     0.217 HD
ATOM   1140  N   ASN A 119     107.565 -24.256  60.727  1.00 29.60    -0.346 N 
ATOM   1141  CA  ASN A 119     107.400 -25.629  61.211  1.00 31.21     0.185 C 
ATOM   1142  C   ASN A 119     107.601 -26.649  60.092  1.00 28.87     0.241 C 
ATOM   1143  O   ASN A 119     107.014 -27.733  60.107  1.00 34.10    -0.271 OA
ATOM   1144  CB  ASN A 119     106.033 -25.818  61.869  1.00 38.71     0.137 C 
ATOM   1145  CG  ASN A 119     105.829 -24.900  63.055  1.00 45.85     0.217 C 
ATOM   1146  ND2 ASN A 119     106.686 -25.032  64.061  1.00 48.77    -0.370 N 
ATOM   1147  OD1 ASN A 119     104.915 -24.075  63.065  1.00 48.45    -0.274 OA
ATOM   1148  HD  ASN A 119     106.600 -24.444  64.878  1.00 48.77     0.159 HD
ATOM   1149  HD  ASN A 119     107.423 -25.720  64.009  1.00 48.77     0.159 HD
ATOM   1150  HN  ASN A 119     108.243 -23.656  61.176  1.00 29.60     0.163 HD
ATOM   1151  N   GLY A 120     108.425 -26.302  59.106  1.00 24.56    -0.351 N 
ATOM   1152  CA  GLY A 120     108.708 -27.185  58.001  1.00 26.35     0.225 C 
ATOM   1153  C   GLY A 120     107.694 -27.157  56.882  1.00 30.96     0.236 C 
ATOM   1154  O   GLY A 120     107.828 -27.941  55.934  1.00 30.25    -0.272 OA
ATOM   1155  HN  GLY A 120     108.865 -25.393  59.132  1.00 24.56     0.163 HD
ATOM   1156  N   SER A 121     106.688 -26.279  56.955  1.00 27.71    -0.344 N 
ATOM   1157  CA  SER A 121     105.645 -26.207  55.943  1.00 25.98     0.200 C 
ATOM   1158  C   SER A 121     105.743 -24.910  55.153  1.00 25.59     0.245 C 
ATOM   1159  O   SER A 121     105.860 -23.828  55.749  1.00 24.57    -0.271 OA
ATOM   1160  CB  SER A 121     104.264 -26.319  56.587  1.00 28.81     0.199 C 
ATOM   1161  OG  SER A 121     104.062 -27.613  57.130  1.00 34.71    -0.398 OA
ATOM   1162  HN  SER A 121     106.651 -25.644  57.740  1.00 27.71     0.163 HD
ATOM   1163  HG  SER A 121     104.133 -27.574  58.087  1.00 34.71     0.209 HD
ATOM   1164  N   PRO A 122     105.709 -24.974  53.825  1.00 30.70    -0.337 N 
ATOM   1165  CA  PRO A 122     105.843 -23.753  53.016  1.00 31.71     0.179 C 
ATOM   1166  C   PRO A 122     104.620 -22.851  53.146  1.00 31.53     0.241 C 
ATOM   1167  O   PRO A 122     103.479 -23.313  53.087  1.00 34.83    -0.271 OA
ATOM   1168  CB  PRO A 122     105.995 -24.287  51.586  1.00 35.09     0.037 C 
ATOM   1169  CG  PRO A 122     106.454 -25.710  51.749  1.00 37.98     0.022 C 
ATOM   1170  CD  PRO A 122     105.767 -26.194  53.001  1.00 35.77     0.127 C 
ATOM   1171  N   SER A 123     104.870 -21.552  53.313  1.00 26.70    -0.344 N 
ATOM   1172  CA  SER A 123     103.802 -20.567  53.400  1.00 28.74     0.200 C 
ATOM   1173  C   SER A 123     103.686 -19.695  52.162  1.00 24.38     0.242 C 
ATOM   1174  O   SER A 123     102.577 -19.297  51.808  1.00 27.29    -0.271 OA
ATOM   1175  CB  SER A 123     103.999 -19.660  54.622  1.00 34.26     0.199 C 
ATOM   1176  OG  SER A 123     105.039 -18.727  54.400  1.00 40.50    -0.398 OA
ATOM   1177  HG  SER A 123     105.259 -18.290  55.226  1.00 40.50     0.209 HD
ATOM   1178  HN  SER A 123     105.829 -21.242  53.381  1.00 26.70     0.163 HD
ATOM   1179  N   GLY A 124     104.794 -19.384  51.501  1.00 22.37    -0.350 N 
ATOM   1180  CA  GLY A 124     104.717 -18.579  50.295  1.00 22.10     0.225 C 
ATOM   1181  C   GLY A 124     106.081 -18.466  49.649  1.00 20.34     0.236 C 
ATOM   1182  O   GLY A 124     107.098 -18.900  50.200  1.00 19.29    -0.272 OA
ATOM   1183  HN  GLY A 124     105.690 -19.707  51.837  1.00 22.37     0.163 HD
ATOM   1184  N   VAL A 125     106.091 -17.878  48.455  1.00 18.56    -0.346 N 
ATOM   1185  CA  VAL A 125     107.327 -17.724  47.699  1.00 19.03     0.180 C 
ATOM   1186  C   VAL A 125     107.398 -16.308  47.140  1.00 18.60     0.241 C 
ATOM   1187  O   VAL A 125     106.384 -15.747  46.705  1.00 20.74    -0.271 OA
ATOM   1188  CB  VAL A 125     107.428 -18.794  46.588  1.00 26.36     0.009 C 
ATOM   1189  CG1 VAL A 125     106.297 -18.648  45.594  1.00 31.31     0.012 C 
ATOM   1190  CG2 VAL A 125     108.786 -18.758  45.904  1.00 28.41     0.012 C 
ATOM   1191  HN  VAL A 125     105.226 -17.532  48.066  1.00 18.56     0.163 HD
ATOM   1192  N   TYR A 126     108.590 -15.712  47.187  1.00 20.58    -0.346 N 
ATOM   1193  CA  TYR A 126     108.765 -14.374  46.638  1.00 20.11     0.180 C 
ATOM   1194  C   TYR A 126     110.205 -14.182  46.175  1.00 19.08     0.241 C 
ATOM   1195  O   TYR A 126     111.135 -14.839  46.650  1.00 20.82    -0.271 OA
ATOM   1196  CB  TYR A 126     108.366 -13.287  47.654  1.00 17.27     0.073 C 
ATOM   1197  CG  TYR A 126     109.145 -13.326  48.949  1.00 19.48    -0.056 A 
ATOM   1198  CD1 TYR A 126     108.692 -14.068  50.031  1.00 22.47     0.010 A 
ATOM   1199  CD2 TYR A 126     110.330 -12.619  49.087  1.00 19.84     0.010 A 
ATOM   1200  CE1 TYR A 126     109.414 -14.113  51.218  1.00 21.74     0.037 A 
ATOM   1201  CE2 TYR A 126     111.051 -12.654  50.266  1.00 20.79     0.037 A 
ATOM   1202  CZ  TYR A 126     110.583 -13.398  51.325  1.00 21.24     0.065 A 
ATOM   1203  OH  TYR A 126     111.308 -13.419  52.497  1.00 23.13    -0.361 OA
ATOM   1204  HH  TYR A 126     111.562 -14.322  52.701  1.00 23.13     0.217 HD
ATOM   1205  HN  TYR A 126     109.375 -16.190  47.605  1.00 20.58     0.163 HD
ATOM   1206  N   GLN A 127     110.371 -13.256  45.234  1.00 21.01    -0.346 N 
ATOM   1207  CA  GLN A 127     111.672 -12.924  44.671  1.00 23.27     0.177 C 
ATOM   1208  C   GLN A 127     112.247 -11.707  45.384  1.00 27.30     0.241 C 
ATOM   1209  O   GLN A 127     111.526 -10.738  45.640  1.00 30.33    -0.271 OA
ATOM   1210  CB  GLN A 127     111.532 -12.640  43.175  1.00 26.09     0.044 C 
ATOM   1211  CG  GLN A 127     112.841 -12.442  42.445  1.00 30.00     0.105 C 
ATOM   1212  CD  GLN A 127     113.436 -13.750  41.975  1.00 29.03     0.215 C 
ATOM   1213  NE2 GLN A 127     114.446 -13.661  41.121  1.00 31.97    -0.370 N 
ATOM   1214  OE1 GLN A 127     112.977 -14.832  42.359  1.00 26.95    -0.274 OA
ATOM   1215  HE  GLN A 127     114.880 -14.500  40.763  1.00 31.97     0.159 HD
ATOM   1216  HE  GLN A 127     114.781 -12.754  40.828  1.00 31.97     0.159 HD
ATOM   1217  HN  GLN A 127     109.558 -12.761  44.895  1.00 21.01     0.163 HD
ATOM   1218  N   CYS A 128     113.543 -11.753  45.699  1.00 25.19    -0.345 N 
ATOM   1219  CA  CYS A 128     114.214 -10.612  46.309  1.00 29.02     0.185 C 
ATOM   1220  C   CYS A 128     115.659 -10.548  45.833  1.00 27.15     0.241 C 
ATOM   1221  O   CYS A 128     116.152 -11.442  45.141  1.00 25.70    -0.271 OA
ATOM   1222  CB  CYS A 128     114.166 -10.695  47.830  1.00 28.52     0.105 C 
ATOM   1223  SG  CYS A 128     115.114 -12.084  48.439  1.00 30.85    -0.180 SA
ATOM   1224  HG  CYS A 128     115.396 -12.912  47.424  1.00 30.85     0.101 HD
ATOM   1225  HN  CYS A 128     114.069 -12.595  45.511  1.00 25.19     0.163 HD
ATOM   1226  N   ALA A 129     116.344  -9.481  46.224  1.00 22.75    -0.346 N 
ATOM   1227  CA  ALA A 129     117.737  -9.273  45.875  1.00 22.06     0.172 C 
ATOM   1228  C   ALA A 129     118.587  -9.270  47.138  1.00 23.25     0.240 C 
ATOM   1229  O   ALA A 129     118.152  -8.808  48.194  1.00 23.72    -0.271 OA
ATOM   1230  CB  ALA A 129     117.928  -7.952  45.129  1.00 25.16     0.042 C 
ATOM   1231  HN  ALA A 129     115.877  -8.785  46.788  1.00 22.75     0.163 HD
ATOM   1232  N   MET A 130     119.797  -9.804  47.021  1.00 21.72    -0.346 N 
ATOM   1233  CA  MET A 130     120.814  -9.588  48.042  1.00 21.12     0.177 C 
ATOM   1234  C   MET A 130     121.274  -8.136  47.947  1.00 20.08     0.241 C 
ATOM   1235  O   MET A 130     121.833  -7.726  46.926  1.00 23.05    -0.271 OA
ATOM   1236  CB  MET A 130     121.974 -10.558  47.831  1.00 25.54     0.045 C 
ATOM   1237  CG  MET A 130     123.152 -10.393  48.779  1.00 29.04     0.076 C 
ATOM   1238  SD  MET A 130     122.735 -10.821  50.478  1.00 29.65    -0.173 SA
ATOM   1239  CE  MET A 130     122.390 -12.577  50.344  1.00 27.40     0.089 C 
ATOM   1240  HN  MET A 130     120.016 -10.368  46.212  1.00 21.72     0.163 HD
ATOM   1241  N   ARG A 131     121.022  -7.341  48.997  1.00 21.60    -0.346 N 
ATOM   1242  CA  ARG A 131     121.410  -5.937  48.964  1.00 22.69     0.176 C 
ATOM   1243  C   ARG A 131     122.929  -5.804  48.879  1.00 21.57     0.243 C 
ATOM   1244  O   ARG A 131     123.670  -6.714  49.268  1.00 22.44    -0.271 OA
ATOM   1245  CB  ARG A 131     120.910  -5.191  50.207  1.00 23.44     0.036 C 
ATOM   1246  CG  ARG A 131     119.400  -5.232  50.459  1.00 21.18     0.023 C 
ATOM   1247  CD  ARG A 131     118.588  -4.785  49.246  1.00 22.43     0.138 C 
ATOM   1248  NE  ARG A 131     119.121  -3.578  48.622  1.00 25.59    -0.227 N 
ATOM   1249  CZ  ARG A 131     118.680  -3.103  47.462  1.00 28.49     0.665 C 
ATOM   1250  NH1 ARG A 131     117.704  -3.739  46.824  1.00 26.15    -0.235 N 
ATOM   1251  NH2 ARG A 131     119.217  -2.012  46.936  1.00 23.12    -0.235 N 
ATOM   1252  HE  ARG A 131     119.861  -3.079  49.095  1.00 25.59     0.177 HD
ATOM   1253  HH  ARG A 131     117.366  -3.388  45.939  1.00 26.15     0.174 HD
ATOM   1254  HN  ARG A 131     120.562  -7.717  49.814  1.00 21.60     0.163 HD
ATOM   1255  HH  ARG A 131     117.299  -4.574  47.224  1.00 26.15     0.174 HD
ATOM   1256  HH  ARG A 131     119.963  -1.533  47.420  1.00 23.12     0.174 HD
ATOM   1257  HH  ARG A 131     118.881  -1.660  46.051  1.00 23.12     0.174 HD
ATOM   1258  N   PRO A 132     123.416  -4.664  48.381  1.00 21.26    -0.337 N 
ATOM   1259  CA  PRO A 132     124.867  -4.435  48.374  1.00 24.32     0.179 C 
ATOM   1260  C   PRO A 132     125.484  -4.512  49.756  1.00 24.03     0.241 C 
ATOM   1261  O   PRO A 132     126.675  -4.821  49.872  1.00 26.08    -0.271 OA
ATOM   1262  CB  PRO A 132     124.988  -3.031  47.773  1.00 27.96     0.037 C 
ATOM   1263  CG  PRO A 132     123.817  -2.944  46.851  1.00 28.70     0.022 C 
ATOM   1264  CD  PRO A 132     122.700  -3.681  47.547  1.00 22.41     0.127 C 
ATOM   1265  N   ASN A 133     124.712  -4.250  50.810  1.00 22.75    -0.346 N 
ATOM   1266  CA  ASN A 133     125.225  -4.393  52.169  1.00 22.00     0.185 C 
ATOM   1267  C   ASN A 133     124.941  -5.773  52.762  1.00 22.77     0.241 C 
ATOM   1268  O   ASN A 133     125.060  -5.948  53.978  1.00 24.02    -0.271 OA
ATOM   1269  CB  ASN A 133     124.670  -3.282  53.073  1.00 22.22     0.137 C 
ATOM   1270  CG  ASN A 133     123.194  -3.448  53.395  1.00 20.65     0.217 C 
ATOM   1271  ND2 ASN A 133     122.680  -2.549  54.229  1.00 21.58    -0.370 N 
ATOM   1272  OD1 ASN A 133     122.525  -4.358  52.914  1.00 24.21    -0.274 OA
ATOM   1273  HD  ASN A 133     121.705  -2.599  54.488  1.00 21.58     0.159 HD
ATOM   1274  HD  ASN A 133     123.265  -1.816  54.604  1.00 21.58     0.159 HD
ATOM   1275  HN  ASN A 133     123.759  -3.948  50.667  1.00 22.75     0.163 HD
ATOM   1276  N   PHE A 134     124.551  -6.743  51.929  1.00 21.51    -0.346 N 
ATOM   1277  CA  PHE A 134     124.431  -8.157  52.306  1.00 21.36     0.180 C 
ATOM   1278  C   PHE A 134     123.298  -8.420  53.292  1.00 23.99     0.241 C 
ATOM   1279  O   PHE A 134     123.329  -9.404  54.036  1.00 28.59    -0.271 OA
ATOM   1280  CB  PHE A 134     125.745  -8.711  52.865  1.00 19.73     0.073 C 
ATOM   1281  CG  PHE A 134     126.832  -8.830  51.836  1.00 21.71    -0.056 A 
ATOM   1282  CD1 PHE A 134     126.769  -9.810  50.856  1.00 26.62     0.007 A 
ATOM   1283  CD2 PHE A 134     127.909  -7.957  51.838  1.00 28.11     0.007 A 
ATOM   1284  CE1 PHE A 134     127.767  -9.920  49.897  1.00 28.36     0.001 A 
ATOM   1285  CE2 PHE A 134     128.908  -8.064  50.888  1.00 31.79     0.001 A 
ATOM   1286  CZ  PHE A 134     128.835  -9.045  49.917  1.00 32.67     0.000 A 
ATOM   1287  HN  PHE A 134     124.324  -6.487  50.979  1.00 21.51     0.163 HD
ATOM   1288  N   THR A 135     122.296  -7.556  53.318  1.00 19.54    -0.344 N 
ATOM   1289  CA  THR A 135     121.027  -7.887  53.944  1.00 20.10     0.205 C 
ATOM   1290  C   THR A 135     120.020  -8.233  52.859  1.00 23.47     0.243 C 
ATOM   1291  O   THR A 135     120.267  -8.053  51.666  1.00 19.76    -0.271 OA
ATOM   1292  CB  THR A 135     120.500  -6.725  54.790  1.00 20.79     0.146 C 
ATOM   1293  CG2 THR A 135     121.508  -6.332  55.858  1.00 20.24     0.042 C 
ATOM   1294  OG1 THR A 135     120.251  -5.596  53.940  1.00 22.36    -0.393 OA
ATOM   1295  HG  THR A 135     120.035  -5.902  53.056  1.00 22.36     0.210 HD
ATOM   1296  HN  THR A 135     122.416  -6.647  52.894  1.00 19.54     0.163 HD
ATOM   1297  N   ILE A 136     118.869  -8.742  53.280  1.00 23.00    -0.346 N 
ATOM   1298  CA  ILE A 136     117.727  -8.834  52.384  1.00 23.23     0.180 C 
ATOM   1299  C   ILE A 136     116.517  -8.253  53.101  1.00 24.09     0.241 C 
ATOM   1300  O   ILE A 136     116.425  -8.271  54.331  1.00 22.98    -0.271 OA
ATOM   1301  CB  ILE A 136     117.449 -10.273  51.888  1.00 28.15     0.013 C 
ATOM   1302  CG1 ILE A 136     116.937 -11.169  53.011  1.00 27.13     0.002 C 
ATOM   1303  CG2 ILE A 136     118.698 -10.868  51.223  1.00 27.20     0.012 C 
ATOM   1304  CD1 ILE A 136     116.369 -12.485  52.495  1.00 29.75     0.005 C 
ATOM   1305  HN  ILE A 136     118.785  -9.069  54.232  1.00 23.00     0.163 HD
ATOM   1306  N   LYS A 137     115.610  -7.681  52.314  1.00 23.31    -0.346 N 
ATOM   1307  CA  LYS A 137     114.367  -7.120  52.832  1.00 25.56     0.176 C 
ATOM   1308  C   LYS A 137     113.271  -8.139  52.543  1.00 25.14     0.240 C 
ATOM   1309  O   LYS A 137     112.570  -8.084  51.527  1.00 27.33    -0.271 OA
ATOM   1310  CB  LYS A 137     114.081  -5.767  52.194  1.00 29.00     0.035 C 
ATOM   1311  CG  LYS A 137     115.172  -4.725  52.416  1.00 35.34     0.004 C 
ATOM   1312  CD  LYS A 137     114.838  -3.428  51.680  1.00 41.32     0.027 C 
ATOM   1313  CE  LYS A 137     115.883  -2.356  51.920  1.00 46.86     0.229 C 
ATOM   1314  NZ  LYS A 137     115.888  -1.904  53.337  1.00 50.09    -0.079 N 
ATOM   1315  HZ  LYS A 137     115.472  -0.986  53.398  1.00 50.09     0.274 HD
ATOM   1316  HZ  LYS A 137     115.356  -2.552  53.900  1.00 50.09     0.274 HD
ATOM   1317  HN  LYS A 137     115.788  -7.633  51.321  1.00 23.31     0.163 HD
ATOM   1318  HZ  LYS A 137     116.839  -1.865  53.675  1.00 50.09     0.274 HD
ATOM   1319  N   GLY A 138     113.144  -9.106  53.445  1.00 23.02    -0.351 N 
ATOM   1320  CA  GLY A 138     112.241 -10.212  53.267  1.00 20.15     0.225 C 
ATOM   1321  C   GLY A 138     110.976 -10.091  54.083  1.00 21.26     0.236 C 
ATOM   1322  O   GLY A 138     110.603  -9.012  54.566  1.00 26.43    -0.272 OA
ATOM   1323  HN  GLY A 138     113.701  -9.063  54.286  1.00 23.02     0.163 HD
ATOM   1324  N   SER A 139     110.291 -11.219  54.226  1.00 16.93    -0.344 N 
ATOM   1325  CA  SER A 139     109.086 -11.339  55.038  1.00 18.44     0.200 C 
ATOM   1326  C   SER A 139     109.298 -12.586  55.889  1.00 24.12     0.243 C 
ATOM   1327  O   SER A 139     109.076 -13.706  55.420  1.00 22.14    -0.271 OA
ATOM   1328  CB  SER A 139     107.839 -11.446  54.177  1.00 23.10     0.199 C 
ATOM   1329  OG  SER A 139     106.682 -11.578  54.990  1.00 29.77    -0.398 OA
ATOM   1330  HN  SER A 139     110.624 -12.042  53.744  1.00 16.93     0.163 HD
ATOM   1331  HG  SER A 139     106.475 -10.731  55.392  1.00 29.77     0.209 HD
ATOM   1332  N   PHE A 140     109.763 -12.390  57.122  1.00 23.09    -0.346 N 
ATOM   1333  CA  PHE A 140     110.202 -13.491  57.978  1.00 24.75     0.180 C 
ATOM   1334  C   PHE A 140     109.643 -13.261  59.376  1.00 30.32     0.241 C 
ATOM   1335  O   PHE A 140     110.052 -12.314  60.055  1.00 36.00    -0.271 OA
ATOM   1336  CB  PHE A 140     111.728 -13.583  58.040  1.00 23.76     0.073 C 
ATOM   1337  CG  PHE A 140     112.389 -14.028  56.761  1.00 22.84    -0.056 A 
ATOM   1338  CD1 PHE A 140     112.342 -15.352  56.352  1.00 27.72     0.007 A 
ATOM   1339  CD2 PHE A 140     113.116 -13.132  56.003  1.00 21.92     0.007 A 
ATOM   1340  CE1 PHE A 140     112.988 -15.761  55.189  1.00 23.49     0.001 A 
ATOM   1341  CE2 PHE A 140     113.752 -13.532  54.846  1.00 22.96     0.001 A 
ATOM   1342  CZ  PHE A 140     113.693 -14.849  54.439  1.00 23.65     0.000 A 
ATOM   1343  HN  PHE A 140     109.814 -11.446  57.478  1.00 23.09     0.163 HD
ATOM   1344  N   LEU A 141     108.721 -14.115  59.811  1.00 30.47    -0.346 N 
ATOM   1345  CA  LEU A 141     108.200 -14.064  61.168  1.00 32.42     0.177 C 
ATOM   1346  C   LEU A 141     108.961 -15.051  62.045  1.00 31.87     0.241 C 
ATOM   1347  O   LEU A 141     109.837 -15.780  61.582  1.00 24.90    -0.271 OA
ATOM   1348  CB  LEU A 141     106.704 -14.370  61.187  1.00 36.39     0.038 C 
ATOM   1349  CG  LEU A 141     105.785 -13.426  60.415  1.00 41.26    -0.020 C 
ATOM   1350  CD1 LEU A 141     104.384 -14.005  60.369  1.00 43.30     0.009 C 
ATOM   1351  CD2 LEU A 141     105.772 -12.049  61.060  1.00 43.01     0.009 C 
ATOM   1352  HN  LEU A 141     108.372 -14.821  59.179  1.00 30.47     0.163 HD
ATOM   1353  N   ASN A 142     108.619 -15.073  63.332  1.00 37.60    -0.346 N 
ATOM   1354  CA  ASN A 142     109.190 -16.064  64.235  1.00 38.39     0.185 C 
ATOM   1355  C   ASN A 142     108.958 -17.468  63.688  1.00 35.56     0.241 C 
ATOM   1356  O   ASN A 142     107.844 -17.818  63.289  1.00 37.53    -0.271 OA
ATOM   1357  CB  ASN A 142     108.575 -15.927  65.633  1.00 45.31     0.137 C 
ATOM   1358  CG  ASN A 142     109.072 -14.698  66.373  1.00 50.24     0.217 C 
ATOM   1359  ND2 ASN A 142     108.243 -14.165  67.267  1.00 55.43    -0.370 N 
ATOM   1360  OD1 ASN A 142     110.190 -14.235  66.146  1.00 49.35    -0.274 OA
ATOM   1361  HD  ASN A 142     108.522 -13.347  67.790  1.00 55.43     0.159 HD
ATOM   1362  HD  ASN A 142     107.335 -14.578  67.423  1.00 55.43     0.159 HD
ATOM   1363  HN  ASN A 142     107.958 -14.396  63.685  1.00 37.60     0.163 HD
ATOM   1364  N   GLY A 143     110.025 -18.263  63.649  1.00 31.44    -0.351 N 
ATOM   1365  CA  GLY A 143     109.941 -19.631  63.193  1.00 29.65     0.225 C 
ATOM   1366  C   GLY A 143     110.316 -19.821  61.743  1.00 27.96     0.236 C 
ATOM   1367  O   GLY A 143     110.386 -20.967  61.280  1.00 27.09    -0.272 OA
ATOM   1368  HN  GLY A 143     110.919 -17.899  63.947  1.00 31.44     0.163 HD
ATOM   1369  N   SER A 144     110.561 -18.733  61.015  1.00 24.84    -0.344 N 
ATOM   1370  CA  SER A 144     110.943 -18.834  59.613  1.00 21.90     0.200 C 
ATOM   1371  C   SER A 144     112.419 -19.154  59.414  1.00 20.09     0.243 C 
ATOM   1372  O   SER A 144     112.832 -19.379  58.271  1.00 19.71    -0.271 OA
ATOM   1373  CB  SER A 144     110.616 -17.530  58.881  1.00 24.44     0.199 C 
ATOM   1374  OG  SER A 144     111.433 -16.477  59.368  1.00 28.39    -0.398 OA
ATOM   1375  HN  SER A 144     110.480 -17.822  61.443  1.00 24.84     0.163 HD
ATOM   1376  HG  SER A 144     111.652 -16.641  60.288  1.00 28.39     0.209 HD
ATOM   1377  N   CYS A 145     113.226 -19.162  60.479  1.00 20.84    -0.345 N 
ATOM   1378  CA  CYS A 145     114.636 -19.483  60.309  1.00 20.20     0.185 C 
ATOM   1379  C   CYS A 145     114.781 -20.855  59.667  1.00 19.42     0.241 C 
ATOM   1380  O   CYS A 145     114.009 -21.777  59.945  1.00 19.76    -0.271 OA
ATOM   1381  CB  CYS A 145     115.364 -19.449  61.654  1.00 23.88     0.105 C 
ATOM   1382  SG  CYS A 145     115.371 -17.804  62.399  1.00 30.26    -0.180 SA
ATOM   1383  HG  CYS A 145     116.616 -17.493  62.785  1.00 30.26     0.101 HD
ATOM   1384  HN  CYS A 145     112.860 -18.947  61.396  1.00 20.84     0.163 HD
ATOM   1385  N   GLY A 146     115.772 -20.986  58.795  1.00 17.55    -0.351 N 
ATOM   1386  CA  GLY A 146     115.962 -22.191  58.039  1.00 18.38     0.225 C 
ATOM   1387  C   GLY A 146     115.297 -22.174  56.680  1.00 19.62     0.236 C 
ATOM   1388  O   GLY A 146     115.603 -23.039  55.852  1.00 19.39    -0.272 OA
ATOM   1389  HN  GLY A 146     116.411 -20.216  58.659  1.00 17.55     0.163 HD
ATOM   1390  N   SER A 147     114.384 -21.231  56.440  1.00 16.50    -0.344 N 
ATOM   1391  CA  SER A 147     113.874 -21.017  55.087  1.00 14.99     0.200 C 
ATOM   1392  C   SER A 147     115.039 -20.710  54.154  1.00 17.10     0.243 C 
ATOM   1393  O   SER A 147     116.028 -20.089  54.551  1.00 17.28    -0.271 OA
ATOM   1394  CB  SER A 147     112.877 -19.858  55.053  1.00 16.23     0.199 C 
ATOM   1395  OG  SER A 147     111.719 -20.126  55.827  1.00 18.84    -0.398 OA
ATOM   1396  HN  SER A 147     114.042 -20.660  57.200  1.00 16.50     0.163 HD
ATOM   1397  HG  SER A 147     111.508 -19.359  56.364  1.00 18.84     0.209 HD
ATOM   1398  N   VAL A 148     114.930 -21.149  52.899  1.00 14.08    -0.346 N 
ATOM   1399  CA  VAL A 148     116.069 -21.036  52.002  1.00 14.37     0.180 C 
ATOM   1400  C   VAL A 148     115.722 -20.180  50.793  1.00 18.37     0.241 C 
ATOM   1401  O   VAL A 148     114.558 -20.014  50.411  1.00 18.62    -0.271 OA
ATOM   1402  CB  VAL A 148     116.606 -22.407  51.536  1.00 19.26     0.009 C 
ATOM   1403  CG1 VAL A 148     117.054 -23.243  52.729  1.00 17.86     0.012 C 
ATOM   1404  CG2 VAL A 148     115.555 -23.139  50.705  1.00 23.51     0.012 C 
ATOM   1405  HN  VAL A 148     114.064 -21.556  52.575  1.00 14.08     0.163 HD
ATOM   1406  N   GLY A 149     116.773 -19.626  50.195  1.00 17.70    -0.351 N 
ATOM   1407  CA  GLY A 149     116.679 -18.897  48.945  1.00 16.84     0.225 C 
ATOM   1408  C   GLY A 149     117.390 -19.686  47.859  1.00 17.64     0.236 C 
ATOM   1409  O   GLY A 149     118.375 -20.373  48.129  1.00 18.67    -0.272 OA
ATOM   1410  HN  GLY A 149     117.679 -19.717  50.632  1.00 17.70     0.163 HD
ATOM   1411  N   PHE A 150     116.892 -19.578  46.630  1.00 17.99    -0.346 N 
ATOM   1412  CA  PHE A 150     117.380 -20.444  45.566  1.00 19.70     0.180 C 
ATOM   1413  C   PHE A 150     117.142 -19.807  44.206  1.00 22.26     0.241 C 
ATOM   1414  O   PHE A 150     116.308 -18.912  44.050  1.00 21.69    -0.271 OA
ATOM   1415  CB  PHE A 150     116.697 -21.817  45.614  1.00 21.20     0.073 C 
ATOM   1416  CG  PHE A 150     115.205 -21.752  45.449  1.00 21.63    -0.056 A 
ATOM   1417  CD1 PHE A 150     114.388 -21.457  46.530  1.00 22.68     0.007 A 
ATOM   1418  CD2 PHE A 150     114.618 -21.978  44.211  1.00 21.34     0.007 A 
ATOM   1419  CE1 PHE A 150     113.014 -21.376  46.381  1.00 23.10     0.001 A 
ATOM   1420  CE2 PHE A 150     113.248 -21.905  44.060  1.00 26.37     0.001 A 
ATOM   1421  CZ  PHE A 150     112.446 -21.606  45.146  1.00 25.35     0.000 A 
ATOM   1422  HN  PHE A 150     116.175 -18.894  46.435  1.00 17.99     0.163 HD
ATOM   1423  N   ASN A 151     117.898 -20.297  43.223  1.00 21.08    -0.346 N 
ATOM   1424  CA  ASN A 151     117.640 -20.102  41.802  1.00 21.43     0.185 C 
ATOM   1425  C   ASN A 151     117.496 -21.470  41.143  1.00 23.19     0.241 C 
ATOM   1426  O   ASN A 151     117.984 -22.481  41.654  1.00 23.37    -0.271 OA
ATOM   1427  CB  ASN A 151     118.776 -19.314  41.123  1.00 22.34     0.137 C 
ATOM   1428  CG  ASN A 151     118.750 -17.833  41.449  1.00 24.90     0.217 C 
ATOM   1429  ND2 ASN A 151     119.423 -17.448  42.528  1.00 24.62    -0.370 N 
ATOM   1430  OD1 ASN A 151     118.147 -17.041  40.725  1.00 30.48    -0.274 OA
ATOM   1431  HD  ASN A 151     119.446 -16.472  42.787  1.00 24.62     0.159 HD
ATOM   1432  HD  ASN A 151     119.911 -18.131  43.089  1.00 24.62     0.159 HD
ATOM   1433  HN  ASN A 151     118.708 -20.843  43.482  1.00 21.08     0.163 HD
ATOM   1434  N   ILE A 152     116.823 -21.520  39.999  1.00 23.53    -0.346 N 
ATOM   1435  CA  ILE A 152     116.697 -22.768  39.254  1.00 27.99     0.180 C 
ATOM   1436  C   ILE A 152     117.220 -22.549  37.842  1.00 32.25     0.241 C 
ATOM   1437  O   ILE A 152     116.919 -21.532  37.211  1.00 31.88    -0.271 OA
ATOM   1438  CB  ILE A 152     115.247 -23.293  39.227  1.00 31.68     0.013 C 
ATOM   1439  CG1 ILE A 152     114.704 -23.428  40.650  1.00 36.55     0.002 C 
ATOM   1440  CG2 ILE A 152     115.183 -24.643  38.522  1.00 37.13     0.012 C 
ATOM   1441  CD1 ILE A 152     113.356 -24.102  40.727  1.00 39.92     0.005 C 
ATOM   1442  HN  ILE A 152     116.392 -20.681  39.639  1.00 23.53     0.163 HD
ATOM   1443  N   ASP A 153     118.023 -23.498  37.362  1.00 36.17    -0.345 N 
ATOM   1444  CA  ASP A 153     118.498 -23.534  35.980  1.00 43.31     0.186 C 
ATOM   1445  C   ASP A 153     118.059 -24.868  35.390  1.00 43.19     0.241 C 
ATOM   1446  O   ASP A 153     118.616 -25.916  35.735  1.00 44.65    -0.271 OA
ATOM   1447  CB  ASP A 153     120.017 -23.366  35.914  1.00 50.63     0.147 C 
ATOM   1448  CG  ASP A 153     120.527 -23.130  34.499  1.00 61.24     0.175 C 
ATOM   1449  OD1 ASP A 153     119.835 -23.509  33.530  1.00 64.43    -0.648 OA
ATOM   1450  OD2 ASP A 153     121.633 -22.565  34.358  1.00 65.11    -0.648 OA
ATOM   1451  HN  ASP A 153     118.320 -24.233  37.988  1.00 36.17     0.163 HD
ATOM   1452  N   TYR A 154     117.065 -24.827  34.499  1.00 42.76    -0.346 N 
ATOM   1453  CA  TYR A 154     116.457 -26.034  33.949  1.00 43.98     0.172 C 
ATOM   1454  C   TYR A 154     115.948 -26.936  35.069  1.00 44.41     0.240 C 
ATOM   1455  O   TYR A 154     114.923 -26.643  35.691  1.00 45.80    -0.271 OA
ATOM   1456  CB  TYR A 154     117.447 -26.785  33.056  1.00 45.77     0.042 C 
ATOM   1457  HN  TYR A 154     116.721 -23.927  34.195  1.00 42.76     0.163 HD
ATOM   1458  N   ASP A 155     116.657 -28.027  35.353  1.00 43.67    -0.346 N 
ATOM   1459  CA  ASP A 155     116.230 -28.958  36.390  1.00 43.05     0.186 C 
ATOM   1460  C   ASP A 155     117.103 -28.906  37.642  1.00 42.19     0.241 C 
ATOM   1461  O   ASP A 155     116.955 -29.766  38.514  1.00 42.26    -0.271 OA
ATOM   1462  CB  ASP A 155     116.191 -30.386  35.835  1.00 47.84     0.147 C 
ATOM   1463  CG  ASP A 155     117.548 -30.866  35.338  1.00 49.85     0.175 C 
ATOM   1464  OD1 ASP A 155     118.487 -30.046  35.256  1.00 48.96    -0.648 OA
ATOM   1465  OD2 ASP A 155     117.673 -32.070  35.027  1.00 53.52    -0.648 OA
ATOM   1466  HN  ASP A 155     117.507 -28.213  34.840  1.00 43.67     0.163 HD
ATOM   1467  N   CYS A 156     117.990 -27.920  37.764  1.00 39.56    -0.345 N 
ATOM   1468  CA  CYS A 156     118.951 -27.862  38.862  1.00 37.24     0.185 C 
ATOM   1469  C   CYS A 156     118.652 -26.681  39.774  1.00 32.61     0.241 C 
ATOM   1470  O   CYS A 156     118.525 -25.542  39.307  1.00 31.13    -0.271 OA
ATOM   1471  CB  CYS A 156     120.384 -27.758  38.336  1.00 41.06     0.105 C 
ATOM   1472  SG  CYS A 156     121.648 -27.678  39.645  1.00 39.97    -0.180 SA
ATOM   1473  HN  CYS A 156     117.998 -27.185  37.071  1.00 39.56     0.163 HD
ATOM   1474  HG  CYS A 156     122.049 -28.918  39.956  1.00 39.97     0.101 HD
ATOM   1475  N   VAL A 157     118.566 -26.954  41.073  1.00 28.30    -0.346 N 
ATOM   1476  CA  VAL A 157     118.310 -25.930  42.080  1.00 25.64     0.180 C 
ATOM   1477  C   VAL A 157     119.644 -25.479  42.654  1.00 27.52     0.241 C 
ATOM   1478  O   VAL A 157     120.391 -26.286  43.214  1.00 28.32    -0.271 OA
ATOM   1479  CB  VAL A 157     117.396 -26.461  43.196  1.00 24.70     0.009 C 
ATOM   1480  CG1 VAL A 157     117.119 -25.362  44.218  1.00 22.87     0.012 C 
ATOM   1481  CG2 VAL A 157     116.103 -27.015  42.611  1.00 25.52     0.012 C 
ATOM   1482  HN  VAL A 157     118.683 -27.911  41.375  1.00 28.30     0.163 HD
ATOM   1483  N   SER A 158     119.941 -24.192  42.541  1.00 24.74    -0.344 N 
ATOM   1484  CA  SER A 158     121.136 -23.627  43.152  1.00 24.59     0.200 C 
ATOM   1485  C   SER A 158     120.712 -22.937  44.437  1.00 22.14     0.243 C 
ATOM   1486  O   SER A 158     120.100 -21.866  44.397  1.00 20.37    -0.271 OA
ATOM   1487  CB  SER A 158     121.842 -22.654  42.210  1.00 27.18     0.199 C 
ATOM   1488  OG  SER A 158     122.517 -23.353  41.180  1.00 28.54    -0.398 OA
ATOM   1489  HG  SER A 158     122.594 -22.789  40.407  1.00 28.54     0.209 HD
ATOM   1490  HN  SER A 158     119.323 -23.588  42.018  1.00 24.74     0.163 HD
ATOM   1491  N   PHE A 159     121.022 -23.560  45.573  1.00 21.52    -0.346 N 
ATOM   1492  CA  PHE A 159     120.713 -22.975  46.872  1.00 22.21     0.180 C 
ATOM   1493  C   PHE A 159     121.761 -21.929  47.225  1.00 23.38     0.241 C 
ATOM   1494  O   PHE A 159     122.964 -22.197  47.161  1.00 24.79    -0.271 OA
ATOM   1495  CB  PHE A 159     120.667 -24.060  47.949  1.00 20.02     0.073 C 
ATOM   1496  CG  PHE A 159     119.530 -25.024  47.789  1.00 18.71    -0.056 A 
ATOM   1497  CD1 PHE A 159     118.242 -24.661  48.160  1.00 18.23     0.007 A 
ATOM   1498  CD2 PHE A 159     119.743 -26.294  47.265  1.00 20.44     0.007 A 
ATOM   1499  CE1 PHE A 159     117.181 -25.549  48.015  1.00 18.26     0.001 A 
ATOM   1500  CE2 PHE A 159     118.691 -27.189  47.122  1.00 22.30     0.001 A 
ATOM   1501  CZ  PHE A 159     117.407 -26.813  47.503  1.00 21.59     0.000 A 
ATOM   1502  HN  PHE A 159     121.482 -24.458  45.533  1.00 21.52     0.163 HD
ATOM   1503  N   CYS A 160     121.310 -20.729  47.587  1.00 20.29    -0.345 N 
ATOM   1504  CA  CYS A 160     122.237 -19.648  47.865  1.00 20.32     0.185 C 
ATOM   1505  C   CYS A 160     122.047 -18.990  49.222  1.00 21.53     0.241 C 
ATOM   1506  O   CYS A 160     122.919 -18.216  49.628  1.00 24.11    -0.271 OA
ATOM   1507  CB  CYS A 160     122.145 -18.564  46.781  1.00 21.97     0.105 C 
ATOM   1508  SG  CYS A 160     120.510 -17.823  46.554  1.00 22.69    -0.180 SA
ATOM   1509  HG  CYS A 160     120.083 -18.056  45.305  1.00 22.69     0.101 HD
ATOM   1510  HN  CYS A 160     120.316 -20.571  47.669  1.00 20.29     0.163 HD
ATOM   1511  N   TYR A 161     120.956 -19.262  49.932  1.00 19.75    -0.346 N 
ATOM   1512  CA  TYR A 161     120.648 -18.509  51.137  1.00 18.12     0.180 C 
ATOM   1513  C   TYR A 161     119.901 -19.400  52.112  1.00 18.60     0.241 C 
ATOM   1514  O   TYR A 161     119.030 -20.170  51.707  1.00 18.05    -0.271 OA
ATOM   1515  CB  TYR A 161     119.797 -17.267  50.819  1.00 18.48     0.073 C 
ATOM   1516  CG  TYR A 161     119.421 -16.439  52.040  1.00 16.25    -0.056 A 
ATOM   1517  CD1 TYR A 161     120.299 -15.493  52.554  1.00 21.53     0.010 A 
ATOM   1518  CD2 TYR A 161     118.183 -16.583  52.659  1.00 17.04     0.010 A 
ATOM   1519  CE1 TYR A 161     119.961 -14.723  53.650  1.00 19.49     0.037 A 
ATOM   1520  CE2 TYR A 161     117.835 -15.810  53.761  1.00 17.59     0.037 A 
ATOM   1521  CZ  TYR A 161     118.737 -14.892  54.256  1.00 18.55     0.065 A 
ATOM   1522  OH  TYR A 161     118.421 -14.121  55.351  1.00 20.50    -0.361 OA
ATOM   1523  HN  TYR A 161     120.335 -19.999  49.631  1.00 19.75     0.163 HD
ATOM   1524  HH  TYR A 161     118.511 -13.192  55.126  1.00 20.50     0.217 HD
ATOM   1525  N   MET A 162     120.255 -19.293  53.393  1.00 15.29    -0.346 N 
ATOM   1526  CA  MET A 162     119.451 -19.836  54.483  1.00 15.69     0.177 C 
ATOM   1527  C   MET A 162     119.227 -18.735  55.508  1.00 16.17     0.241 C 
ATOM   1528  O   MET A 162     120.175 -18.044  55.899  1.00 17.67    -0.271 OA
ATOM   1529  CB  MET A 162     120.126 -21.046  55.143  1.00 18.57     0.045 C 
ATOM   1530  CG  MET A 162     119.348 -21.562  56.336  1.00 18.89     0.076 C 
ATOM   1531  SD  MET A 162     119.964 -23.138  56.959  1.00 25.51    -0.173 SA
ATOM   1532  CE  MET A 162     119.157 -24.271  55.828  1.00 27.31     0.089 C 
ATOM   1533  HN  MET A 162     121.116 -18.816  53.618  1.00 15.29     0.163 HD
ATOM   1534  N   HIS A 163     117.979 -18.574  55.947  1.00 16.05    -0.346 N 
ATOM   1535  CA  HIS A 163     117.633 -17.469  56.830  1.00 18.22     0.182 C 
ATOM   1536  C   HIS A 163     118.057 -17.773  58.258  1.00 18.81     0.241 C 
ATOM   1537  O   HIS A 163     117.803 -18.870  58.762  1.00 20.01    -0.271 OA
ATOM   1538  CB  HIS A 163     116.132 -17.195  56.795  1.00 18.07     0.093 C 
ATOM   1539  CG  HIS A 163     115.740 -16.013  57.610  1.00 18.63     0.028 A 
ATOM   1540  CD2 HIS A 163     114.850 -15.878  58.620  1.00 20.54     0.114 A 
ATOM   1541  ND1 HIS A 163     116.343 -14.782  57.459  1.00 20.01    -0.354 N 
ATOM   1542  HD1 HIS A 163     117.075 -14.562  56.784  1.00  0.00     0.166 HD
ATOM   1543  CE1 HIS A 163     115.823 -13.935  58.326  1.00 19.35     0.180 A 
ATOM   1544  NE2 HIS A 163     114.911 -14.572  59.040  1.00 20.90    -0.360 N 
ATOM   1545  HE  HIS A 163     114.350 -14.165  59.775  1.00 20.90     0.166 HD
ATOM   1546  HN  HIS A 163     117.263 -19.228  55.663  1.00 16.05     0.163 HD
ATOM   1547  N   HIS A 164     118.681 -16.791  58.922  1.00 16.98    -0.345 N 
ATOM   1548  CA  HIS A 164     119.093 -16.949  60.318  1.00 20.00     0.183 C 
ATOM   1549  C   HIS A 164     118.588 -15.874  61.271  1.00 22.96     0.211 C 
ATOM   1550  O   HIS A 164     118.283 -16.193  62.423  1.00 24.22    -0.270 OA
ATOM   1551  CB  HIS A 164     120.628 -16.963  60.459  1.00 20.71     0.093 C 
ATOM   1552  CG  HIS A 164     121.286 -18.215  59.963  1.00 19.91     0.028 A 
ATOM   1553  CD2 HIS A 164     121.394 -18.729  58.715  1.00 18.82     0.114 A 
ATOM   1554  ND1 HIS A 164     121.955 -19.087  60.795  1.00 20.74    -0.354 N 
ATOM   1555  HD1 HIS A 164     122.057 -18.977  61.804  1.00  0.00     0.166 HD
ATOM   1556  CE1 HIS A 164     122.443 -20.087  60.083  1.00 18.64     0.180 A 
ATOM   1557  NE2 HIS A 164     122.119 -19.894  58.815  1.00 19.23    -0.360 N 
ATOM   1558  HE  HIS A 164     122.364 -20.502  58.047  1.00 19.23     0.166 HD
ATOM   1559  HN  HIS A 164     118.872 -15.920  58.448  1.00 16.98     0.163 HD
ATOM   1560  N  AMET A 165     118.560 -14.598  60.868  0.63 20.44    -0.243 NA
ATOM   1561  N  BMET A 165     118.480 -14.623  60.831  0.37 20.70    -0.243 NA
ATOM   1562  CA AMET A 165     118.417 -13.507  61.832  0.63 24.18     0.151 C 
ATOM   1563  CA BMET A 165     118.339 -13.525  61.772  0.37 23.88     0.151 C 
ATOM   1564  C  AMET A 165     117.576 -12.359  61.291  0.63 20.98     0.225 C 
ATOM   1565  C  BMET A 165     117.445 -12.421  61.239  0.37 21.20     0.225 C 
ATOM   1566  O  AMET A 165     117.694 -11.994  60.118  0.63 19.07    -0.277 OA
ATOM   1567  O  BMET A 165     117.415 -12.140  60.039  0.37 19.51    -0.277 OA
ATOM   1568  CB AMET A 165     119.789 -12.926  62.234  0.63 28.01     0.039 C 
ATOM   1569  CB BMET A 165     119.684 -12.890  62.088  0.37 27.97     0.039 C 
ATOM   1570  CG AMET A 165     120.817 -13.931  62.726  0.63 33.06     0.075 C 
ATOM   1571  CG BMET A 165     120.656 -13.760  62.804  0.37 32.98     0.075 C 
ATOM   1572  SD AMET A 165     120.457 -14.558  64.374  0.63 29.12    -0.173 SA
ATOM   1573  SD BMET A 165     121.863 -12.598  63.400  0.37 46.61    -0.173 SA
ATOM   1574  CE AMET A 165     120.766 -13.105  65.379  0.63 37.47     0.089 C 
ATOM   1575  CE BMET A 165     120.786 -11.439  64.231  0.37 42.50     0.089 C 
ATOM   1576  H01BMET A 165     119.309 -14.434  60.285  0.37 20.70     0.132 HD
ATOM   1577  H07AMET A 165     119.425 -14.433  60.373  0.63 20.44     0.132 HD
ATOM   1578  N   GLU A 166     116.758 -11.764  62.165  1.00 21.62    -0.172 NA
ATOM   1579  CA  GLU A 166     116.159 -10.459  61.920  1.00 22.17     0.166 C 
ATOM   1580  C   GLU A 166     116.934  -9.446  62.751  1.00 23.91     0.237 C 
ATOM   1581  O   GLU A 166     117.003  -9.572  63.977  1.00 27.18    -0.272 OA
ATOM   1582  CB  GLU A 166     114.675 -10.415  62.279  1.00 24.07     0.041 C 
ATOM   1583  CG  GLU A 166     114.016  -9.103  61.845  1.00 32.27     0.115 C 
ATOM   1584  CD  GLU A 166     112.504  -9.130  61.957  1.00 38.81     0.172 C 
ATOM   1585  OE1 GLU A 166     111.991  -8.931  63.076  1.00 41.34    -0.648 OA
ATOM   1586  OE2 GLU A 166     111.831  -9.358  60.928  1.00 35.86    -0.648 OA
ATOM   1587  N   LEU A 167     117.544  -8.471  62.084  1.00 24.24    -0.346 N 
ATOM   1588  CA  LEU A 167     118.300  -7.453  62.789  1.00 29.52     0.177 C 
ATOM   1589  C   LEU A 167     117.340  -6.495  63.488  1.00 29.68     0.243 C 
ATOM   1590  O   LEU A 167     116.169  -6.391  63.110  1.00 29.28    -0.271 OA
ATOM   1591  CB  LEU A 167     119.204  -6.699  61.814  1.00 31.94     0.038 C 
ATOM   1592  CG  LEU A 167     120.121  -7.594  60.977  1.00 32.49    -0.020 C 
ATOM   1593  CD1 LEU A 167     121.046  -6.753  60.105  1.00 32.85     0.009 C 
ATOM   1594  CD2 LEU A 167     120.922  -8.526  61.875  1.00 33.82     0.009 C 
ATOM   1595  HN  LEU A 167     117.480  -8.439  61.077  1.00 24.24     0.163 HD
ATOM   1596  N   PRO A 168     117.805  -5.788  64.521  1.00 30.77    -0.337 N 
ATOM   1597  CA  PRO A 168     116.924  -4.840  65.217  1.00 31.36     0.179 C 
ATOM   1598  C   PRO A 168     116.316  -3.795  64.302  1.00 31.92     0.241 C 
ATOM   1599  O   PRO A 168     115.301  -3.190  64.667  1.00 33.79    -0.271 OA
ATOM   1600  CB  PRO A 168     117.851  -4.202  66.258  1.00 34.03     0.037 C 
ATOM   1601  CG  PRO A 168     118.871  -5.245  66.526  1.00 33.72     0.022 C 
ATOM   1602  CD  PRO A 168     119.097  -5.950  65.214  1.00 32.39     0.127 C 
ATOM   1603  N   THR A 169     116.900  -3.564  63.128  1.00 30.82    -0.344 N 
ATOM   1604  CA  THR A 169     116.371  -2.599  62.174  1.00 31.07     0.205 C 
ATOM   1605  C   THR A 169     115.264  -3.171  61.301  1.00 30.85     0.243 C 
ATOM   1606  O   THR A 169     114.680  -2.432  60.501  1.00 34.70    -0.271 OA
ATOM   1607  CB  THR A 169     117.499  -2.072  61.282  1.00 33.77     0.146 C 
ATOM   1608  CG2 THR A 169     118.519  -1.311  62.110  1.00 34.37     0.042 C 
ATOM   1609  OG1 THR A 169     118.141  -3.174  60.627  1.00 32.84    -0.393 OA
ATOM   1610  HG  THR A 169     118.235  -2.980  59.692  1.00 32.84     0.210 HD
ATOM   1611  HN  THR A 169     117.738  -4.075  62.891  1.00 30.82     0.163 HD
ATOM   1612  N   GLY A 170     114.961  -4.460  61.428  1.00 26.18    -0.350 N 
ATOM   1613  CA  GLY A 170     113.886  -5.063  60.672  1.00 26.73     0.225 C 
ATOM   1614  C   GLY A 170     114.290  -5.720  59.375  1.00 28.55     0.236 C 
ATOM   1615  O   GLY A 170     113.438  -6.308  58.705  1.00 33.09    -0.272 OA
ATOM   1616  HN  GLY A 170     115.495  -5.031  62.068  1.00 26.18     0.163 HD
ATOM   1617  N   VAL A 171     115.562  -5.635  58.989  1.00 26.58    -0.346 N 
ATOM   1618  CA  VAL A 171     116.048  -6.313  57.810  1.00 27.20     0.180 C 
ATOM   1619  C   VAL A 171     116.640  -7.659  58.219  1.00 25.03     0.241 C 
ATOM   1620  O   VAL A 171     116.794  -7.958  59.403  1.00 25.41    -0.271 OA
ATOM   1621  CB  VAL A 171     117.071  -5.452  57.034  1.00 29.85     0.009 C 
ATOM   1622  CG1 VAL A 171     116.446  -4.111  56.677  1.00 34.55     0.012 C 
ATOM   1623  CG2 VAL A 171     118.333  -5.265  57.852  1.00 29.43     0.012 C 
ATOM   1624  HN  VAL A 171     116.205  -5.081  59.536  1.00 26.58     0.163 HD
ATOM   1625  N   HIS A 172     116.999  -8.471  57.235  1.00 20.96    -0.346 N 
ATOM   1626  CA  HIS A 172     117.222  -9.891  57.452  1.00 15.65     0.182 C 
ATOM   1627  C   HIS A 172     118.621 -10.304  57.019  1.00 17.68     0.241 C 
ATOM   1628  O   HIS A 172     119.196  -9.735  56.091  1.00 19.97    -0.271 OA
ATOM   1629  CB  HIS A 172     116.138 -10.686  56.707  1.00 16.30     0.093 C 
ATOM   1630  CG  HIS A 172     114.754 -10.338  57.160  1.00 19.70     0.028 A 
ATOM   1631  CD2 HIS A 172     114.142 -10.520  58.355  1.00 20.76     0.114 A 
ATOM   1632  ND1 HIS A 172     113.850  -9.668  56.363  1.00 20.19    -0.354 N 
ATOM   1633  HD1 HIS A 172     114.019  -9.365  55.404  1.00  0.00     0.166 HD
ATOM   1634  CE1 HIS A 172     112.729  -9.480  57.039  1.00 22.66     0.180 A 
ATOM   1635  NE2 HIS A 172     112.883  -9.982  58.252  1.00 21.80    -0.360 N 
ATOM   1636  HE  HIS A 172     112.187  -9.972  58.984  1.00 21.80     0.166 HD
ATOM   1637  HN  HIS A 172     117.121  -8.092  56.307  1.00 20.96     0.163 HD
ATOM   1638  N   ALA A 173     119.179 -11.281  57.732  1.00 19.16    -0.346 N 
ATOM   1639  CA  ALA A 173     120.541 -11.732  57.496  1.00 19.94     0.172 C 
ATOM   1640  C   ALA A 173     120.583 -13.250  57.553  1.00 18.83     0.240 C 
ATOM   1641  O   ALA A 173     119.794 -13.882  58.265  1.00 18.87    -0.271 OA
ATOM   1642  CB  ALA A 173     121.520 -11.138  58.519  1.00 21.17     0.042 C 
ATOM   1643  HN  ALA A 173     118.638 -11.723  58.461  1.00 19.16     0.163 HD
ATOM   1644  N   GLY A 174     121.516 -13.825  56.804  1.00 18.31    -0.351 N 
ATOM   1645  CA  GLY A 174     121.587 -15.267  56.700  1.00 18.79     0.225 C 
ATOM   1646  C   GLY A 174     122.892 -15.702  56.078  1.00 16.96     0.236 C 
ATOM   1647  O   GLY A 174     123.802 -14.896  55.876  1.00 18.73    -0.272 OA
ATOM   1648  HN  GLY A 174     122.181 -13.253  56.303  1.00 18.31     0.163 HD
ATOM   1649  N   THR A 175     122.971 -16.994  55.771  1.00 16.59    -0.344 N 
ATOM   1650  CA  THR A 175     124.215 -17.611  55.332  1.00 15.18     0.205 C 
ATOM   1651  C   THR A 175     124.045 -18.252  53.959  1.00 17.64     0.243 C 
ATOM   1652  O   THR A 175     122.931 -18.434  53.458  1.00 17.80    -0.271 OA
ATOM   1653  CB  THR A 175     124.688 -18.689  56.323  1.00 18.94     0.146 C 
ATOM   1654  CG2 THR A 175     124.840 -18.133  57.758  1.00 17.88     0.042 C 
ATOM   1655  OG1 THR A 175     123.743 -19.766  56.329  1.00 19.68    -0.393 OA
ATOM   1656  HN  THR A 175     122.141 -17.565  55.845  1.00 16.59     0.163 HD
ATOM   1657  HG  THR A 175     123.532 -20.002  57.235  1.00 19.68     0.210 HD
ATOM   1658  N   ASP A 176     125.173 -18.615  53.352  1.00 20.63    -0.345 N 
ATOM   1659  CA  ASP A 176     125.124 -19.594  52.275  1.00 21.28     0.186 C 
ATOM   1660  C   ASP A 176     124.892 -20.978  52.887  1.00 24.05     0.241 C 
ATOM   1661  O   ASP A 176     124.748 -21.129  54.106  1.00 19.37    -0.271 OA
ATOM   1662  CB  ASP A 176     126.393 -19.528  51.417  1.00 26.26     0.147 C 
ATOM   1663  CG  ASP A 176     127.673 -19.822  52.192  1.00 29.88     0.175 C 
ATOM   1664  OD1 ASP A 176     127.643 -20.580  53.184  1.00 27.26    -0.648 OA
ATOM   1665  OD2 ASP A 176     128.738 -19.298  51.786  1.00 29.98    -0.648 OA
ATOM   1666  HN  ASP A 176     126.056 -18.215  53.636  1.00 20.63     0.163 HD
ATOM   1667  N   LEU A 177     124.852 -22.010  52.050  1.00 23.86    -0.346 N 
ATOM   1668  CA  LEU A 177     124.550 -23.335  52.578  1.00 26.76     0.177 C 
ATOM   1669  C   LEU A 177     125.773 -24.031  53.166  1.00 29.19     0.241 C 
ATOM   1670  O   LEU A 177     125.649 -25.164  53.644  1.00 29.76    -0.271 OA
ATOM   1671  CB  LEU A 177     123.892 -24.201  51.497  1.00 24.99     0.038 C 
ATOM   1672  CG  LEU A 177     122.353 -24.126  51.471  1.00 22.93    -0.020 C 
ATOM   1673  CD1 LEU A 177     121.764 -24.731  52.747  1.00 22.59     0.009 C 
ATOM   1674  CD2 LEU A 177     121.835 -22.703  51.277  1.00 21.13     0.009 C 
ATOM   1675  HN  LEU A 177     125.028 -21.878  51.064  1.00 23.86     0.163 HD
ATOM   1676  N   GLU A 178     126.942 -23.390  53.142  1.00 21.72    -0.346 N 
ATOM   1677  CA  GLU A 178     128.073 -23.816  53.953  1.00 24.13     0.177 C 
ATOM   1678  C   GLU A 178     128.098 -23.113  55.303  1.00 25.54     0.240 C 
ATOM   1679  O   GLU A 178     129.027 -23.337  56.085  1.00 27.95    -0.271 OA
ATOM   1680  CB  GLU A 178     129.393 -23.564  53.219  1.00 27.44     0.045 C 
ATOM   1681  CG  GLU A 178     129.568 -24.391  51.965  1.00 32.13     0.116 C 
ATOM   1682  CD  GLU A 178     130.971 -24.281  51.393  1.00 42.71     0.172 C 
ATOM   1683  OE1 GLU A 178     131.607 -23.219  51.572  1.00 44.73    -0.648 OA
ATOM   1684  OE2 GLU A 178     131.441 -25.259  50.776  1.00 48.20    -0.648 OA
ATOM   1685  HN  GLU A 178     127.046 -22.584  52.542  1.00 21.72     0.163 HD
ATOM   1686  N   GLY A 179     127.110 -22.267  55.592  1.00 27.29    -0.351 N 
ATOM   1687  CA  GLY A 179     127.014 -21.645  56.899  1.00 23.84     0.225 C 
ATOM   1688  C   GLY A 179     127.802 -20.372  57.084  1.00 27.31     0.236 C 
ATOM   1689  O   GLY A 179     127.897 -19.883  58.215  1.00 27.17    -0.272 OA
ATOM   1690  HN  GLY A 179     126.416 -22.055  54.889  1.00 27.29     0.163 HD
ATOM   1691  N   ASN A 180     128.374 -19.814  56.023  1.00 25.41    -0.346 N 
ATOM   1692  CA  ASN A 180     129.101 -18.556  56.123  1.00 21.62     0.185 C 
ATOM   1693  C   ASN A 180     128.115 -17.413  55.911  1.00 21.16     0.241 C 
ATOM   1694  O   ASN A 180     127.437 -17.357  54.880  1.00 20.59    -0.271 OA
ATOM   1695  CB  ASN A 180     130.231 -18.489  55.095  1.00 24.37     0.137 C 
ATOM   1696  CG  ASN A 180     131.218 -19.631  55.234  1.00 33.33     0.217 C 
ATOM   1697  ND2 ASN A 180     131.207 -20.549  54.274  1.00 37.05    -0.370 N 
ATOM   1698  OD1 ASN A 180     131.985 -19.681  56.189  1.00 38.35    -0.274 OA
ATOM   1699  HN  ASN A 180     128.303 -20.273  55.126  1.00 25.41     0.163 HD
ATOM   1700  HD  ASN A 180     131.846 -21.330  54.315  1.00 37.05     0.159 HD
ATOM   1701  HD  ASN A 180     130.560 -20.466  53.503  1.00 37.05     0.159 HD
ATOM   1702  N   PHE A 181     128.042 -16.503  56.877  1.00 20.91    -0.346 N 
ATOM   1703  CA  PHE A 181     127.130 -15.375  56.745  1.00 20.51     0.180 C 
ATOM   1704  C   PHE A 181     127.479 -14.535  55.524  1.00 21.00     0.241 C 
ATOM   1705  O   PHE A 181     128.645 -14.385  55.151  1.00 23.12    -0.271 OA
ATOM   1706  CB  PHE A 181     127.164 -14.499  58.000  1.00 20.72     0.073 C 
ATOM   1707  CG  PHE A 181     126.064 -14.804  58.973  1.00 22.04    -0.056 A 
ATOM   1708  CD1 PHE A 181     124.839 -14.170  58.866  1.00 21.52     0.007 A 
ATOM   1709  CD2 PHE A 181     126.245 -15.742  59.978  1.00 21.54     0.007 A 
ATOM   1710  CE1 PHE A 181     123.816 -14.451  59.753  1.00 20.14     0.001 A 
ATOM   1711  CE2 PHE A 181     125.228 -16.032  60.865  1.00 21.18     0.001 A 
ATOM   1712  CZ  PHE A 181     124.012 -15.386  60.755  1.00 21.57     0.000 A 
ATOM   1713  HN  PHE A 181     128.618 -16.594  57.702  1.00 20.91     0.163 HD
ATOM   1714  N   TYR A 182     126.441 -14.014  54.882  1.00 20.08    -0.346 N 
ATOM   1715  CA  TYR A 182     126.606 -12.886  53.990  1.00 21.37     0.180 C 
ATOM   1716  C   TYR A 182     126.756 -11.632  54.838  1.00 22.33     0.241 C 
ATOM   1717  O   TYR A 182     125.943 -11.378  55.733  1.00 24.62    -0.271 OA
ATOM   1718  CB  TYR A 182     125.408 -12.769  53.049  1.00 21.33     0.073 C 
ATOM   1719  CG  TYR A 182     125.308 -13.872  52.012  1.00 21.41    -0.056 A 
ATOM   1720  CD1 TYR A 182     126.047 -13.808  50.834  1.00 22.38     0.010 A 
ATOM   1721  CD2 TYR A 182     124.467 -14.965  52.199  1.00 19.94     0.010 A 
ATOM   1722  CE1 TYR A 182     125.960 -14.802  49.876  1.00 22.25     0.037 A 
ATOM   1723  CE2 TYR A 182     124.370 -15.968  51.242  1.00 20.57     0.037 A 
ATOM   1724  CZ  TYR A 182     125.116 -15.878  50.081  1.00 20.53     0.065 A 
ATOM   1725  OH  TYR A 182     125.036 -16.864  49.120  1.00 21.99    -0.361 OA
ATOM   1726  HH  TYR A 182     124.563 -17.620  49.475  1.00 21.99     0.217 HD
ATOM   1727  HN  TYR A 182     125.522 -14.410  55.018  1.00 20.08     0.163 HD
ATOM   1728  N   GLY A 183     127.803 -10.864  54.576  1.00 22.20    -0.351 N 
ATOM   1729  CA  GLY A 183     128.044  -9.645  55.308  1.00 24.11     0.225 C 
ATOM   1730  C   GLY A 183     128.707  -9.893  56.646  1.00 25.95     0.238 C 
ATOM   1731  O   GLY A 183     129.148 -11.009  56.952  1.00 26.45    -0.272 OA
ATOM   1732  HN  GLY A 183     128.447 -11.138  53.848  1.00 22.20     0.163 HD
ATOM   1733  N   PRO A 184     128.776  -8.858  57.474  1.00 26.48    -0.337 N 
ATOM   1734  CA  PRO A 184     129.517  -8.935  58.740  1.00 22.96     0.179 C 
ATOM   1735  C   PRO A 184     128.743  -9.549  59.896  1.00 24.75     0.241 C 
ATOM   1736  O   PRO A 184     129.221  -9.484  61.030  1.00 28.71    -0.271 OA
ATOM   1737  CB  PRO A 184     129.802  -7.458  59.030  1.00 28.57     0.037 C 
ATOM   1738  CG  PRO A 184     128.562  -6.773  58.529  1.00 24.75     0.022 C 
ATOM   1739  CD  PRO A 184     128.158  -7.530  57.282  1.00 26.60     0.127 C 
ATOM   1740  N   PHE A 185     127.594 -10.154  59.642  1.00 23.93    -0.346 N 
ATOM   1741  CA  PHE A 185     126.671 -10.490  60.711  1.00 23.78     0.180 C 
ATOM   1742  C   PHE A 185     127.049 -11.810  61.377  1.00 25.81     0.241 C 
ATOM   1743  O   PHE A 185     127.750 -12.652  60.809  1.00 26.07    -0.271 OA
ATOM   1744  CB  PHE A 185     125.248 -10.524  60.159  1.00 23.02     0.073 C 
ATOM   1745  CG  PHE A 185     124.912  -9.301  59.350  1.00 23.82    -0.056 A 
ATOM   1746  CD1 PHE A 185     124.766  -8.071  59.973  1.00 24.06     0.007 A 
ATOM   1747  CD2 PHE A 185     124.781  -9.367  57.974  1.00 22.28     0.007 A 
ATOM   1748  CE1 PHE A 185     124.484  -6.931  59.238  1.00 24.56     0.001 A 
ATOM   1749  CE2 PHE A 185     124.495  -8.234  57.239  1.00 23.44     0.001 A 
ATOM   1750  CZ  PHE A 185     124.347  -7.015  57.870  1.00 22.24     0.000 A 
ATOM   1751  HN  PHE A 185     127.355 -10.386  58.688  1.00 23.93     0.163 HD
ATOM   1752  N   VAL A 186     126.590 -11.961  62.622  1.00 26.40    -0.346 N 
ATOM   1753  CA  VAL A 186     126.822 -13.149  63.430  1.00 24.89     0.180 C 
ATOM   1754  C   VAL A 186     125.481 -13.576  64.005  1.00 25.60     0.241 C 
ATOM   1755  O   VAL A 186     124.566 -12.767  64.153  1.00 24.51    -0.271 OA
ATOM   1756  CB  VAL A 186     127.845 -12.900  64.562  1.00 26.30     0.009 C 
ATOM   1757  CG1 VAL A 186     129.181 -12.439  63.981  1.00 28.43     0.012 C 
ATOM   1758  CG2 VAL A 186     127.308 -11.877  65.559  1.00 27.35     0.012 C 
ATOM   1759  HN  VAL A 186     126.051 -11.208  63.026  1.00 26.40     0.163 HD
ATOM   1760  N   ASP A 187     125.365 -14.864  64.332  1.00 22.71    -0.345 N 
ATOM   1761  CA  ASP A 187     124.111 -15.391  64.872  1.00 20.55     0.186 C 
ATOM   1762  C   ASP A 187     124.092 -15.203  66.390  1.00 25.19     0.241 C 
ATOM   1763  O   ASP A 187     124.209 -16.136  67.185  1.00 26.81    -0.271 OA
ATOM   1764  CB  ASP A 187     123.904 -16.846  64.460  1.00 20.16     0.147 C 
ATOM   1765  CG  ASP A 187     125.146 -17.704  64.625  1.00 22.04     0.175 C 
ATOM   1766  OD1 ASP A 187     126.229 -17.184  64.962  1.00 24.56    -0.648 OA
ATOM   1767  OD2 ASP A 187     125.032 -18.921  64.389  1.00 22.79    -0.648 OA
ATOM   1768  HN  ASP A 187     126.153 -15.483  64.205  1.00 22.71     0.163 HD
ATOM   1769  N   ARG A 188     123.926 -13.939  66.774  1.00 24.98    -0.346 N 
ATOM   1770  CA  ARG A 188     123.819 -13.522  68.163  1.00 24.95     0.176 C 
ATOM   1771  C   ARG A 188     122.836 -12.364  68.240  1.00 27.86     0.241 C 
ATOM   1772  O   ARG A 188     122.839 -11.483  67.376  1.00 27.96    -0.271 OA
ATOM   1773  CB  ARG A 188     125.184 -13.102  68.725  1.00 26.19     0.036 C 
ATOM   1774  CG  ARG A 188     125.123 -12.485  70.108  1.00 30.44     0.023 C 
ATOM   1775  CD  ARG A 188     126.504 -12.059  70.583  1.00 35.92     0.138 C 
ATOM   1776  NE  ARG A 188     126.458 -11.450  71.908  1.00 40.89    -0.227 N 
ATOM   1777  CZ  ARG A 188     127.478 -10.812  72.472  1.00 45.65     0.665 C 
ATOM   1778  NH1 ARG A 188     128.627 -10.687  71.819  1.00 45.40    -0.235 N 
ATOM   1779  NH2 ARG A 188     127.345 -10.290  73.684  1.00 48.42    -0.235 N 
ATOM   1780  HN  ARG A 188     123.871 -13.228  66.059  1.00 24.98     0.163 HD
ATOM   1781  HE  ARG A 188     125.596 -11.518  72.430  1.00 40.89     0.177 HD
ATOM   1782  HH  ARG A 188     129.400 -10.198  72.247  1.00 45.40     0.174 HD
ATOM   1783  HH  ARG A 188     128.728 -11.081  70.894  1.00 45.40     0.174 HD
ATOM   1784  HH  ARG A 188     126.470 -10.381  74.180  1.00 48.42     0.174 HD
ATOM   1785  HH  ARG A 188     128.119  -9.801  74.111  1.00 48.42     0.174 HD
ATOM   1786  N   GLN A 189     121.993 -12.370  69.271  1.00 27.43    -0.346 N 
ATOM   1787  CA  GLN A 189     120.992 -11.318  69.453  1.00 31.44     0.177 C 
ATOM   1788  C   GLN A 189     121.678 -10.099  70.056  1.00 32.48     0.241 C 
ATOM   1789  O   GLN A 189     121.704  -9.898  71.273  1.00 36.90    -0.271 OA
ATOM   1790  CB  GLN A 189     119.843 -11.801  70.328  1.00 33.00     0.044 C 
ATOM   1791  CG  GLN A 189     118.741 -10.762  70.498  1.00 40.50     0.105 C 
ATOM   1792  CD  GLN A 189     117.669 -11.192  71.477  1.00 50.03     0.215 C 
ATOM   1793  NE2 GLN A 189     117.127 -10.232  72.220  1.00 50.53    -0.370 N 
ATOM   1794  OE1 GLN A 189     117.335 -12.374  71.572  1.00 55.97    -0.274 OA
ATOM   1795  HE  GLN A 189     116.409 -10.459  72.893  1.00 50.53     0.159 HD
ATOM   1796  HE  GLN A 189     117.433  -9.276  72.112  1.00 50.53     0.159 HD
ATOM   1797  HN  GLN A 189     122.046 -13.120  69.945  1.00 27.43     0.163 HD
ATOM   1798  N   THR A 190     122.240  -9.270  69.183  1.00 34.10    -0.344 N 
ATOM   1799  CA  THR A 190     122.937  -8.066  69.600  1.00 38.72     0.205 C 
ATOM   1800  C   THR A 190     122.770  -7.019  68.511  1.00 39.32     0.243 C 
ATOM   1801  O   THR A 190     122.353  -7.320  67.387  1.00 36.89    -0.271 OA
ATOM   1802  CB  THR A 190     124.421  -8.342  69.877  1.00 44.50     0.146 C 
ATOM   1803  CG2 THR A 190     125.176  -8.568  68.570  1.00 42.70     0.042 C 
ATOM   1804  OG1 THR A 190     124.996  -7.227  70.569  1.00 49.56    -0.393 OA
ATOM   1805  HG  THR A 190     125.187  -7.477  71.476  1.00 49.56     0.210 HD
ATOM   1806  HN  THR A 190     122.181  -9.484  68.198  1.00 34.10     0.163 HD
ATOM   1807  N   ALA A 191     123.086  -5.775  68.859  1.00 41.98    -0.346 N 
ATOM   1808  CA  ALA A 191     123.099  -4.715  67.863  1.00 42.29     0.172 C 
ATOM   1809  C   ALA A 191     124.161  -5.013  66.814  1.00 38.94     0.240 C 
ATOM   1810  O   ALA A 191     125.298  -5.358  67.148  1.00 39.85    -0.271 OA
ATOM   1811  CB  ALA A 191     123.368  -3.365  68.524  1.00 46.39     0.042 C 
ATOM   1812  HN  ALA A 191     123.318  -5.565  69.819  1.00 41.98     0.163 HD
ATOM   1813  N   GLN A 192     123.777  -4.912  65.542  1.00 33.97    -0.346 N 
ATOM   1814  CA  GLN A 192     124.683  -5.181  64.431  1.00 31.93     0.177 C 
ATOM   1815  C   GLN A 192     124.431  -4.156  63.341  1.00 34.13     0.241 C 
ATOM   1816  O   GLN A 192     123.344  -4.130  62.759  1.00 34.05    -0.271 OA
ATOM   1817  CB  GLN A 192     124.483  -6.594  63.876  1.00 29.67     0.044 C 
ATOM   1818  CG  GLN A 192     124.544  -7.695  64.918  1.00 33.87     0.105 C 
ATOM   1819  CD  GLN A 192     124.574  -9.070  64.295  1.00 35.30     0.215 C 
ATOM   1820  NE2 GLN A 192     123.663  -9.936  64.721  1.00 37.03    -0.370 N 
ATOM   1821  OE1 GLN A 192     125.404  -9.351  63.435  1.00 32.40    -0.274 OA
ATOM   1822  HN  GLN A 192     122.826  -4.640  65.340  1.00 33.97     0.163 HD
ATOM   1823  HE  GLN A 192     123.635 -10.870  64.337  1.00 37.03     0.159 HD
ATOM   1824  HE  GLN A 192     122.997  -9.661  65.429  1.00 37.03     0.159 HD
ATOM   1825  N   ALA A 193     125.433  -3.327  63.057  1.00 31.57    -0.346 N 
ATOM   1826  CA  ALA A 193     125.314  -2.363  61.972  1.00 35.47     0.172 C 
ATOM   1827  C   ALA A 193     125.371  -3.079  60.629  1.00 33.17     0.240 C 
ATOM   1828  O   ALA A 193     126.235  -3.933  60.402  1.00 33.63    -0.271 OA
ATOM   1829  CB  ALA A 193     126.424  -1.312  62.066  1.00 37.05     0.042 C 
ATOM   1830  HN  ALA A 193     126.284  -3.367  63.599  1.00 31.57     0.163 HD
ATOM   1831  N   ALA A 194     124.430  -2.751  59.745  1.00 31.10    -0.346 N 
ATOM   1832  CA  ALA A 194     124.480  -3.250  58.377  1.00 30.92     0.172 C 
ATOM   1833  C   ALA A 194     125.335  -2.376  57.476  1.00 36.22     0.240 C 
ATOM   1834  O   ALA A 194     125.865  -2.865  56.471  1.00 41.98    -0.271 OA
ATOM   1835  CB  ALA A 194     123.071  -3.349  57.788  1.00 28.09     0.042 C 
ATOM   1836  HN  ALA A 194     123.671  -2.148  60.027  1.00 31.10     0.163 HD
ATOM   1837  N   GLY A 195     125.488  -1.101  57.813  1.00 34.29    -0.351 N 
ATOM   1838  CA  GLY A 195     126.237  -0.189  56.981  1.00 37.14     0.225 C 
ATOM   1839  C   GLY A 195     125.445   0.283  55.777  1.00 35.55     0.236 C 
ATOM   1840  O   GLY A 195     124.385  -0.244  55.426  1.00 30.85    -0.272 OA
ATOM   1841  HN  GLY A 195     125.072  -0.762  58.669  1.00 34.29     0.163 HD
ATOM   1842  N   THR A 196     126.002   1.290  55.115  1.00 36.44    -0.344 N 
ATOM   1843  CA  THR A 196     125.286   1.995  54.063  1.00 32.16     0.205 C 
ATOM   1844  C   THR A 196     124.876   1.058  52.936  1.00 35.11     0.243 C 
ATOM   1845  O   THR A 196     125.711   0.375  52.336  1.00 35.96    -0.271 OA
ATOM   1846  CB  THR A 196     126.151   3.122  53.508  1.00 34.26     0.146 C 
ATOM   1847  CG2 THR A 196     125.329   4.011  52.595  1.00 35.09     0.042 C 
ATOM   1848  OG1 THR A 196     126.660   3.909  54.591  1.00 42.03    -0.393 OA
ATOM   1849  HN  THR A 196     126.943   1.573  55.347  1.00 36.44     0.163 HD
ATOM   1850  HG  THR A 196     126.879   3.335  55.329  1.00 42.03     0.210 HD
ATOM   1851  N   ASP A 197     123.583   1.018  52.661  1.00 31.39    -0.345 N 
ATOM   1852  CA  ASP A 197     123.126   0.321  51.475  1.00 30.81     0.186 C 
ATOM   1853  C   ASP A 197     123.187   1.273  50.295  1.00 31.85     0.241 C 
ATOM   1854  O   ASP A 197     123.242   2.496  50.451  1.00 35.50    -0.271 OA
ATOM   1855  CB  ASP A 197     121.709  -0.218  51.645  1.00 28.52     0.147 C 
ATOM   1856  CG  ASP A 197     121.413  -1.376  50.702  1.00 30.91     0.175 C 
ATOM   1857  OD1 ASP A 197     122.373  -2.011  50.209  1.00 29.19    -0.648 OA
ATOM   1858  OD2 ASP A 197     120.225  -1.652  50.458  1.00 28.39    -0.648 OA
ATOM   1859  HN  ASP A 197     122.919   1.470  53.273  1.00 31.39     0.163 HD
ATOM   1860  N   THR A 198     123.205   0.692  49.104  1.00 27.02    -0.344 N 
ATOM   1861  CA  THR A 198     123.211   1.460  47.873  1.00 26.67     0.205 C 
ATOM   1862  C   THR A 198     122.225   0.813  46.914  1.00 22.99     0.243 C 
ATOM   1863  O   THR A 198     121.795  -0.324  47.116  1.00 22.86    -0.271 OA
ATOM   1864  CB  THR A 198     124.613   1.525  47.249  1.00 37.23     0.146 C 
ATOM   1865  CG2 THR A 198     125.560   2.325  48.135  1.00 42.72     0.042 C 
ATOM   1866  OG1 THR A 198     125.127   0.196  47.094  1.00 38.70    -0.393 OA
ATOM   1867  HN  THR A 198     123.215  -0.317  49.052  1.00 27.02     0.163 HD
ATOM   1868  HG  THR A 198     125.228  -0.002  46.160  1.00 38.70     0.210 HD
ATOM   1869  N   THR A 199     121.864   1.551  45.867  1.00 22.42    -0.344 N 
ATOM   1870  CA  THR A 199     120.962   1.027  44.848  1.00 21.25     0.205 C 
ATOM   1871  C   THR A 199     121.753   0.274  43.781  1.00 21.72     0.243 C 
ATOM   1872  O   THR A 199     122.841   0.699  43.386  1.00 22.85    -0.271 OA
ATOM   1873  CB  THR A 199     120.152   2.163  44.222  1.00 23.56     0.146 C 
ATOM   1874  CG2 THR A 199     119.208   1.623  43.157  1.00 22.32     0.042 C 
ATOM   1875  OG1 THR A 199     119.375   2.807  45.244  1.00 27.20    -0.393 OA
ATOM   1876  HG  THR A 199     119.274   3.738  45.031  1.00 27.20     0.210 HD
ATOM   1877  HN  THR A 199     122.221   2.491  45.777  1.00 22.42     0.163 HD
ATOM   1878  N   ILE A 200     121.202  -0.859  43.331  1.00 19.56    -0.346 N 
ATOM   1879  CA  ILE A 200     121.895  -1.741  42.394  1.00 19.64     0.180 C 
ATOM   1880  C   ILE A 200     121.737  -1.203  40.978  1.00 19.61     0.241 C 
ATOM   1881  O   ILE A 200     120.749  -1.492  40.300  1.00 20.81    -0.271 OA
ATOM   1882  CB  ILE A 200     121.380  -3.184  42.494  1.00 18.90     0.013 C 
ATOM   1883  CG1 ILE A 200     121.394  -3.651  43.962  1.00 20.58     0.002 C 
ATOM   1884  CG2 ILE A 200     122.235  -4.101  41.624  1.00 19.07     0.012 C 
ATOM   1885  CD1 ILE A 200     120.472  -4.824  44.235  1.00 16.31     0.005 C 
ATOM   1886  HN  ILE A 200     120.278  -1.113  43.649  1.00 19.56     0.163 HD
ATOM   1887  N   THR A 201     122.737  -0.446  40.520  1.00 20.12    -0.344 N 
ATOM   1888  CA  THR A 201     122.591   0.374  39.320  1.00 20.54     0.205 C 
ATOM   1889  C   THR A 201     122.322  -0.471  38.081  1.00 22.75     0.243 C 
ATOM   1890  O   THR A 201     121.448  -0.135  37.270  1.00 20.97    -0.271 OA
ATOM   1891  CB  THR A 201     123.846   1.220  39.128  1.00 24.87     0.146 C 
ATOM   1892  CG2 THR A 201     123.704   2.151  37.932  1.00 23.80     0.042 C 
ATOM   1893  OG1 THR A 201     124.072   1.993  40.314  1.00 26.06    -0.393 OA
ATOM   1894  HG  THR A 201     124.361   1.414  41.023  1.00 26.06     0.210 HD
ATOM   1895  HN  THR A 201     123.617  -0.440  41.016  1.00 20.12     0.163 HD
ATOM   1896  N   VAL A 202     123.075  -1.561  37.906  1.00 21.65    -0.346 N 
ATOM   1897  CA  VAL A 202     122.899  -2.383  36.708  1.00 22.55     0.180 C 
ATOM   1898  C   VAL A 202     121.504  -3.002  36.669  1.00 22.29     0.241 C 
ATOM   1899  O   VAL A 202     120.942  -3.219  35.583  1.00 21.70    -0.271 OA
ATOM   1900  CB  VAL A 202     124.008  -3.454  36.628  1.00 23.48     0.009 C 
ATOM   1901  CG1 VAL A 202     123.861  -4.487  37.754  1.00 24.01     0.012 C 
ATOM   1902  CG2 VAL A 202     124.007  -4.127  35.264  1.00 23.98     0.012 C 
ATOM   1903  HN  VAL A 202     123.764  -1.817  38.599  1.00 21.65     0.163 HD
ATOM   1904  N   ASN A 203     120.914  -3.278  37.837  1.00 20.99    -0.346 N 
ATOM   1905  CA  ASN A 203     119.551  -3.805  37.884  1.00 17.90     0.185 C 
ATOM   1906  C   ASN A 203     118.534  -2.744  37.489  1.00 20.84     0.241 C 
ATOM   1907  O   ASN A 203     117.577  -3.034  36.757  1.00 21.51    -0.271 OA
ATOM   1908  CB  ASN A 203     119.248  -4.352  39.283  1.00 17.46     0.137 C 
ATOM   1909  CG  ASN A 203     119.997  -5.637  39.575  1.00 17.79     0.217 C 
ATOM   1910  ND2 ASN A 203     119.712  -6.249  40.731  1.00 15.93    -0.370 N 
ATOM   1911  OD1 ASN A 203     120.829  -6.074  38.775  1.00 20.35    -0.274 OA
ATOM   1912  HD  ASN A 203     120.184  -7.107  40.978  1.00 15.93     0.159 HD
ATOM   1913  HD  ASN A 203     119.025  -5.852  41.357  1.00 15.93     0.159 HD
ATOM   1914  HN  ASN A 203     121.417  -3.120  38.699  1.00 20.99     0.163 HD
ATOM   1915  N   VAL A 204     118.723  -1.507  37.959  1.00 20.80    -0.346 N 
ATOM   1916  CA  VAL A 204     117.836  -0.419  37.556  1.00 19.02     0.180 C 
ATOM   1917  C   VAL A 204     117.872  -0.243  36.044  1.00 19.05     0.241 C 
ATOM   1918  O   VAL A 204     116.827  -0.122  35.395  1.00 20.63    -0.271 OA
ATOM   1919  CB  VAL A 204     118.211   0.884  38.283  1.00 23.13     0.009 C 
ATOM   1920  CG1 VAL A 204     117.386   2.039  37.748  1.00 25.42     0.012 C 
ATOM   1921  CG2 VAL A 204     117.994   0.731  39.779  1.00 22.32     0.012 C 
ATOM   1922  HN  VAL A 204     119.484  -1.324  38.597  1.00 20.80     0.163 HD
ATOM   1923  N   LEU A 205     119.072  -0.243  35.463  1.00 17.93    -0.346 N 
ATOM   1924  CA  LEU A 205     119.184  -0.118  34.011  1.00 20.36     0.177 C 
ATOM   1925  C   LEU A 205     118.501  -1.279  33.305  1.00 20.82     0.241 C 
ATOM   1926  O   LEU A 205     117.810  -1.075  32.302  1.00 22.17    -0.271 OA
ATOM   1927  CB  LEU A 205     120.653  -0.027  33.596  1.00 20.14     0.038 C 
ATOM   1928  CG  LEU A 205     121.371   1.246  34.051  1.00 23.89    -0.020 C 
ATOM   1929  CD1 LEU A 205     122.875   1.088  33.951  1.00 28.60     0.009 C 
ATOM   1930  CD2 LEU A 205     120.901   2.429  33.212  1.00 25.98     0.009 C 
ATOM   1931  HN  LEU A 205     119.905  -0.330  36.027  1.00 17.93     0.163 HD
ATOM   1932  N   ALA A 206     118.668  -2.506  33.813  1.00 19.67    -0.346 N 
ATOM   1933  CA  ALA A 206     117.993  -3.646  33.191  1.00 20.82     0.172 C 
ATOM   1934  C   ALA A 206     116.480  -3.457  33.195  1.00 20.94     0.240 C 
ATOM   1935  O   ALA A 206     115.800  -3.762  32.206  1.00 20.83    -0.271 OA
ATOM   1936  CB  ALA A 206     118.375  -4.946  33.907  1.00 19.37     0.042 C 
ATOM   1937  HN  ALA A 206     119.257  -2.645  34.622  1.00 19.67     0.163 HD
ATOM   1938  N   TRP A 207     115.941  -2.941  34.297  1.00 17.93    -0.346 N 
ATOM   1939  CA  TRP A 207     114.503  -2.736  34.420  1.00 18.39     0.181 C 
ATOM   1940  C   TRP A 207     114.020  -1.617  33.502  1.00 19.74     0.241 C 
ATOM   1941  O   TRP A 207     112.912  -1.692  32.953  1.00 21.42    -0.271 OA
ATOM   1942  CB  TRP A 207     114.189  -2.463  35.890  1.00 19.38     0.075 C 
ATOM   1943  CG  TRP A 207     112.826  -1.963  36.259  1.00 21.19    -0.028 A 
ATOM   1944  CD1 TRP A 207     111.694  -2.701  36.438  1.00 20.74     0.096 A 
ATOM   1945  CD2 TRP A 207     112.484  -0.615  36.594  1.00 22.05    -0.002 A 
ATOM   1946  CE2 TRP A 207     111.118  -0.601  36.932  1.00 21.78     0.042 A 
ATOM   1947  CE3 TRP A 207     113.201   0.584  36.630  1.00 22.02     0.014 A 
ATOM   1948  NE1 TRP A 207     110.658  -1.887  36.832  1.00 21.27    -0.365 N 
ATOM   1949  CZ2 TRP A 207     110.452   0.567  37.301  1.00 22.18     0.030 A 
ATOM   1950  CZ3 TRP A 207     112.536   1.748  36.999  1.00 21.62     0.001 A 
ATOM   1951  CH2 TRP A 207     111.176   1.726  37.327  1.00 22.33     0.002 A 
ATOM   1952  HN  TRP A 207     116.543  -2.685  35.067  1.00 17.93     0.163 HD
ATOM   1953  HE  TRP A 207     109.712  -2.188  37.017  1.00 21.27     0.165 HD
ATOM   1954  N   LEU A 208     114.841  -0.581  33.302  1.00 19.77    -0.346 N 
ATOM   1955  CA  LEU A 208     114.517   0.433  32.300  1.00 19.12     0.177 C 
ATOM   1956  C   LEU A 208     114.443  -0.177  30.905  1.00 23.09     0.241 C 
ATOM   1957  O   LEU A 208     113.604   0.224  30.088  1.00 24.77    -0.271 OA
ATOM   1958  CB  LEU A 208     115.548   1.561  32.330  1.00 21.41     0.038 C 
ATOM   1959  CG  LEU A 208     115.485   2.449  33.575  1.00 22.75    -0.020 C 
ATOM   1960  CD1 LEU A 208     116.543   3.540  33.542  1.00 21.70     0.009 C 
ATOM   1961  CD2 LEU A 208     114.084   3.039  33.754  1.00 23.92     0.009 C 
ATOM   1962  HN  LEU A 208     115.688  -0.499  33.845  1.00 19.77     0.163 HD
ATOM   1963  N   TYR A 209     115.325  -1.133  30.604  1.00 22.11    -0.346 N 
ATOM   1964  CA  TYR A 209     115.223  -1.840  29.331  1.00 20.09     0.180 C 
ATOM   1965  C   TYR A 209     113.942  -2.664  29.265  1.00 21.41     0.241 C 
ATOM   1966  O   TYR A 209     113.255  -2.672  28.232  1.00 24.63    -0.271 OA
ATOM   1967  CB  TYR A 209     116.452  -2.721  29.101  1.00 20.69     0.073 C 
ATOM   1968  CG  TYR A 209     117.650  -1.968  28.563  1.00 24.24    -0.056 A 
ATOM   1969  CD1 TYR A 209     117.722  -1.604  27.220  1.00 27.27     0.010 A 
ATOM   1970  CD2 TYR A 209     118.709  -1.624  29.392  1.00 24.96     0.010 A 
ATOM   1971  CE1 TYR A 209     118.816  -0.912  26.722  1.00 30.25     0.037 A 
ATOM   1972  CE2 TYR A 209     119.809  -0.930  28.901  1.00 26.00     0.037 A 
ATOM   1973  CZ  TYR A 209     119.855  -0.575  27.569  1.00 30.04     0.065 A 
ATOM   1974  OH  TYR A 209     120.942   0.110  27.077  1.00 31.10    -0.361 OA
ATOM   1975  HH  TYR A 209     121.160   0.834  27.669  1.00 31.10     0.217 HD
ATOM   1976  HN  TYR A 209     116.061  -1.366  31.255  1.00 22.11     0.163 HD
ATOM   1977  N   ALA A 210     113.593  -3.348  30.361  1.00 18.36    -0.346 N 
ATOM   1978  CA  ALA A 210     112.327  -4.076  30.407  1.00 21.67     0.172 C 
ATOM   1979  C   ALA A 210     111.152  -3.144  30.154  1.00 22.25     0.240 C 
ATOM   1980  O   ALA A 210     110.196  -3.509  29.457  1.00 23.07    -0.271 OA
ATOM   1981  CB  ALA A 210     112.164  -4.776  31.755  1.00 21.70     0.042 C 
ATOM   1982  HN  ALA A 210     114.209  -3.361  31.162  1.00 18.36     0.163 HD
ATOM   1983  N   ALA A 211     111.214  -1.927  30.697  1.00 20.36    -0.346 N 
ATOM   1984  CA  ALA A 211     110.130  -0.974  30.485  1.00 21.83     0.172 C 
ATOM   1985  C   ALA A 211     110.013  -0.590  29.015  1.00 22.81     0.240 C 
ATOM   1986  O   ALA A 211     108.905  -0.557  28.458  1.00 25.04    -0.271 OA
ATOM   1987  CB  ALA A 211     110.350   0.264  31.354  1.00 24.14     0.042 C 
ATOM   1988  HN  ALA A 211     112.013  -1.665  31.256  1.00 20.36     0.163 HD
ATOM   1989  N   VAL A 212     111.142  -0.293  28.369  1.00 22.57    -0.346 N 
ATOM   1990  CA  VAL A 212     111.092   0.066  26.953  1.00 26.32     0.180 C 
ATOM   1991  C   VAL A 212     110.508  -1.079  26.141  1.00 27.55     0.241 C 
ATOM   1992  O   VAL A 212     109.684  -0.864  25.245  1.00 29.22    -0.271 OA
ATOM   1993  CB  VAL A 212     112.486   0.468  26.434  1.00 24.69     0.009 C 
ATOM   1994  CG1 VAL A 212     112.451   0.667  24.913  1.00 25.26     0.012 C 
ATOM   1995  CG2 VAL A 212     112.967   1.743  27.111  1.00 23.03     0.012 C 
ATOM   1996  HN  VAL A 212     112.027  -0.316  28.856  1.00 22.57     0.163 HD
ATOM   1997  N   ILE A 213     110.924  -2.313  26.442  1.00 25.92    -0.346 N 
ATOM   1998  CA  ILE A 213     110.438  -3.472  25.695  1.00 29.08     0.180 C 
ATOM   1999  C   ILE A 213     108.929  -3.593  25.818  1.00 28.30     0.241 C 
ATOM   2000  O   ILE A 213     108.246  -3.987  24.862  1.00 30.64    -0.271 OA
ATOM   2001  CB  ILE A 213     111.160  -4.745  26.180  1.00 32.04     0.013 C 
ATOM   2002  CG1 ILE A 213     112.620  -4.724  25.714  1.00 31.95     0.002 C 
ATOM   2003  CG2 ILE A 213     110.444  -6.005  25.695  1.00 31.96     0.012 C 
ATOM   2004  CD1 ILE A 213     113.508  -5.705  26.436  1.00 32.18     0.005 C 
ATOM   2005  HN  ILE A 213     111.583  -2.447  27.196  1.00 25.92     0.163 HD
ATOM   2006  N   ASN A 214     108.380  -3.227  26.973  1.00 30.69    -0.346 N 
ATOM   2007  CA  ASN A 214     106.947  -3.293  27.216  1.00 31.92     0.185 C 
ATOM   2008  C   ASN A 214     106.213  -1.999  26.867  1.00 33.65     0.241 C 
ATOM   2009  O   ASN A 214     105.012  -1.895  27.130  1.00 37.16    -0.271 OA
ATOM   2010  CB  ASN A 214     106.689  -3.682  28.674  1.00 32.60     0.137 C 
ATOM   2011  CG  ASN A 214     106.942  -5.157  28.925  1.00 36.62     0.217 C 
ATOM   2012  ND2 ASN A 214     108.154  -5.493  29.347  1.00 31.35    -0.370 N 
ATOM   2013  OD1 ASN A 214     106.060  -5.989  28.712  1.00 45.99    -0.274 OA
ATOM   2014  HD  ASN A 214     108.378  -6.463  29.518  1.00 31.35     0.159 HD
ATOM   2015  HD  ASN A 214     108.852  -4.779  29.497  1.00 31.35     0.159 HD
ATOM   2016  HN  ASN A 214     108.982  -2.890  27.711  1.00 30.69     0.163 HD
ATOM   2017  N   GLY A 215     106.896  -1.016  26.278  1.00 34.32    -0.351 N 
ATOM   2018  CA  GLY A 215     106.231   0.150  25.731  1.00 35.32     0.225 C 
ATOM   2019  C   GLY A 215     106.252   1.400  26.586  1.00 37.73     0.236 C 
ATOM   2020  O   GLY A 215     105.748   2.438  26.141  1.00 36.25    -0.272 OA
ATOM   2021  HN  GLY A 215     107.901  -1.086  26.212  1.00 34.32     0.163 HD
ATOM   2022  N   ASP A 216     106.793   1.333  27.800  1.00 34.06    -0.346 N 
ATOM   2023  CA  ASP A 216     106.981   2.516  28.636  1.00 41.66     0.186 C 
ATOM   2024  C   ASP A 216     108.246   3.234  28.181  1.00 44.07     0.241 C 
ATOM   2025  O   ASP A 216     109.359   2.780  28.466  1.00 47.32    -0.271 OA
ATOM   2026  CB  ASP A 216     107.079   2.128  30.109  1.00 43.60     0.147 C 
ATOM   2027  CG  ASP A 216     105.746   2.209  30.825  1.00 50.82     0.175 C 
ATOM   2028  OD1 ASP A 216     104.788   2.757  30.243  1.00 54.65    -0.648 OA
ATOM   2029  OD2 ASP A 216     105.658   1.729  31.976  1.00 52.53    -0.648 OA
ATOM   2030  HN  ASP A 216     107.084   0.433  28.155  1.00 34.06     0.163 HD
ATOM   2031  N   ARG A 217     108.080   4.359  27.482  1.00 40.71    -0.346 N 
ATOM   2032  CA  ARG A 217     109.203   5.058  26.874  1.00 40.55     0.176 C 
ATOM   2033  C   ARG A 217     109.343   6.516  27.295  1.00 38.65     0.241 C 
ATOM   2034  O   ARG A 217     110.266   7.185  26.820  1.00 36.47    -0.271 OA
ATOM   2035  CB  ARG A 217     109.092   5.014  25.340  1.00 44.22     0.036 C 
ATOM   2036  CG  ARG A 217     109.312   3.654  24.700  1.00 47.66     0.023 C 
ATOM   2037  CD  ARG A 217     109.030   3.696  23.192  1.00 50.03     0.138 C 
ATOM   2038  NE  ARG A 217     107.621   3.970  22.905  1.00 51.58    -0.227 N 
ATOM   2039  CZ  ARG A 217     107.138   5.167  22.576  1.00 55.31     0.665 C 
ATOM   2040  NH1 ARG A 217     107.950   6.213  22.478  1.00 54.15    -0.235 N 
ATOM   2041  NH2 ARG A 217     105.842   5.317  22.337  1.00 58.51    -0.235 N 
ATOM   2042  HN  ARG A 217     107.149   4.736  27.372  1.00 40.71     0.163 HD
ATOM   2043  HE  ARG A 217     106.971   3.199  22.960  1.00 51.58     0.177 HD
ATOM   2044  HH  ARG A 217     107.579   7.118  22.225  1.00 54.15     0.174 HD
ATOM   2045  HH  ARG A 217     108.938   6.104  22.656  1.00 54.15     0.174 HD
ATOM   2046  HH  ARG A 217     105.220   4.524  22.407  1.00 58.51     0.174 HD
ATOM   2047  HH  ARG A 217     105.477   6.224  22.085  1.00 58.51     0.174 HD
ATOM   2048  N   TRP A 218     108.463   7.031  28.160  1.00 37.82    -0.346 N 
ATOM   2049  CA  TRP A 218     108.432   8.472  28.402  1.00 37.43     0.181 C 
ATOM   2050  C   TRP A 218     109.758   8.992  28.939  1.00 38.31     0.241 C 
ATOM   2051  O   TRP A 218     110.135  10.133  28.648  1.00 39.75    -0.271 OA
ATOM   2052  CB  TRP A 218     107.290   8.834  29.359  1.00 37.62     0.075 C 
ATOM   2053  CG  TRP A 218     107.407   8.268  30.756  1.00 33.97    -0.028 A 
ATOM   2054  CD1 TRP A 218     106.787   7.155  31.239  1.00 34.18     0.096 A 
ATOM   2055  CD2 TRP A 218     108.161   8.809  31.848  1.00 35.94    -0.002 A 
ATOM   2056  CE2 TRP A 218     107.959   7.965  32.956  1.00 34.11     0.042 A 
ATOM   2057  CE3 TRP A 218     108.995   9.921  31.994  1.00 39.26     0.014 A 
ATOM   2058  NE1 TRP A 218     107.116   6.961  32.558  1.00 31.30    -0.365 N 
ATOM   2059  CZ2 TRP A 218     108.558   8.196  34.192  1.00 33.31     0.030 A 
ATOM   2060  CZ3 TRP A 218     109.588  10.151  33.224  1.00 38.57     0.001 A 
ATOM   2061  CH2 TRP A 218     109.365   9.295  34.306  1.00 35.68     0.002 A 
ATOM   2062  HE  TRP A 218     106.790   6.202  33.140  1.00 31.30     0.165 HD
ATOM   2063  HN  TRP A 218     107.819   6.424  28.647  1.00 37.82     0.163 HD
ATOM   2064  N   PHE A 219     110.483   8.174  29.708  1.00 37.71    -0.346 N 
ATOM   2065  CA  PHE A 219     111.728   8.606  30.338  1.00 35.99     0.180 C 
ATOM   2066  C   PHE A 219     112.898   8.687  29.367  1.00 36.04     0.241 C 
ATOM   2067  O   PHE A 219     113.962   9.183  29.750  1.00 37.25    -0.271 OA
ATOM   2068  CB  PHE A 219     112.088   7.661  31.488  1.00 31.85     0.073 C 
ATOM   2069  CG  PHE A 219     112.126   6.220  31.087  1.00 30.98    -0.056 A 
ATOM   2070  CD1 PHE A 219     113.293   5.654  30.605  1.00 29.59     0.007 A 
ATOM   2071  CD2 PHE A 219     110.987   5.436  31.168  1.00 30.81     0.007 A 
ATOM   2072  CE1 PHE A 219     113.325   4.330  30.213  1.00 28.92     0.001 A 
ATOM   2073  CE2 PHE A 219     111.014   4.108  30.784  1.00 29.29     0.001 A 
ATOM   2074  CZ  PHE A 219     112.188   3.556  30.306  1.00 27.25     0.000 A 
ATOM   2075  HN  PHE A 219     110.160   7.229  29.858  1.00 37.71     0.163 HD
ATOM   2076  N   LEU A 220     112.740   8.217  28.135  1.00 36.17    -0.346 N 
ATOM   2077  CA  LEU A 220     113.826   8.299  27.168  1.00 37.59     0.177 C 
ATOM   2078  C   LEU A 220     114.075   9.758  26.800  1.00 43.67     0.241 C 
ATOM   2079  O   LEU A 220     113.172  10.445  26.311  1.00 47.74    -0.271 OA
ATOM   2080  CB  LEU A 220     113.491   7.473  25.930  1.00 37.61     0.038 C 
ATOM   2081  CG  LEU A 220     113.264   5.980  26.173  1.00 35.53    -0.020 C 
ATOM   2082  CD1 LEU A 220     112.989   5.266  24.855  1.00 37.26     0.009 C 
ATOM   2083  CD2 LEU A 220     114.460   5.368  26.868  1.00 35.41     0.009 C 
ATOM   2084  HN  LEU A 220     111.860   7.800  27.867  1.00 36.17     0.163 HD
ATOM   2085  N   ASN A 221     115.294  10.230  27.042  1.00 44.67    -0.346 N 
ATOM   2086  CA  ASN A 221     115.663  11.623  26.840  1.00 45.00     0.172 C 
ATOM   2087  C   ASN A 221     116.572  11.767  25.628  1.00 46.44     0.240 C 
ATOM   2088  O   ASN A 221     116.981  10.787  25.001  1.00 46.27    -0.271 OA
ATOM   2089  CB  ASN A 221     116.351  12.187  28.089  1.00 46.34     0.042 C 
ATOM   2090  HN  ASN A 221     115.998   9.591  27.383  1.00 44.67     0.163 HD
ATOM   2091  N   ARG A 222     116.884  13.021  25.303  1.00 45.24    -0.346 N 
ATOM   2092  CA  ARG A 222     117.711  13.361  24.153  1.00 46.36     0.172 C 
ATOM   2093  C   ARG A 222     119.184  13.533  24.510  1.00 46.52     0.240 C 
ATOM   2094  O   ARG A 222     119.945  14.079  23.703  1.00 46.52    -0.271 OA
ATOM   2095  CB  ARG A 222     117.188  14.639  23.491  1.00 49.12     0.042 C 
ATOM   2096  HN  ARG A 222     116.531  13.770  25.881  1.00 45.24     0.163 HD
ATOM   2097  N   PHE A 223     119.604  13.076  25.685  1.00 47.36    -0.346 N 
ATOM   2098  CA  PHE A 223     120.968  13.256  26.153  1.00 48.91     0.180 C 
ATOM   2099  C   PHE A 223     121.722  11.934  26.135  1.00 46.13     0.241 C 
ATOM   2100  O   PHE A 223     121.129  10.851  26.108  1.00 41.89    -0.271 OA
ATOM   2101  CB  PHE A 223     120.994  13.827  27.576  1.00 50.81     0.073 C 
ATOM   2102  CG  PHE A 223     120.001  14.927  27.811  1.00 54.56    -0.056 A 
ATOM   2103  CD1 PHE A 223     120.234  16.203  27.334  1.00 58.84     0.007 A 
ATOM   2104  CD2 PHE A 223     118.839  14.687  28.525  1.00 54.57     0.007 A 
ATOM   2105  CE1 PHE A 223     119.322  17.216  27.555  1.00 60.25     0.001 A 
ATOM   2106  CE2 PHE A 223     117.924  15.701  28.748  1.00 56.70     0.001 A 
ATOM   2107  CZ  PHE A 223     118.168  16.966  28.260  1.00 58.44     0.000 A 
ATOM   2108  HN  PHE A 223     118.949  12.584  26.276  1.00 47.36     0.163 HD
ATOM   2109  N   THR A 224     123.043  12.040  26.149  1.00 41.41    -0.344 N 
ATOM   2110  CA  THR A 224     123.917  10.927  26.486  1.00 42.90     0.205 C 
ATOM   2111  C   THR A 224     124.839  11.360  27.624  1.00 41.14     0.243 C 
ATOM   2112  O   THR A 224     124.798  12.502  28.087  1.00 42.36    -0.271 OA
ATOM   2113  CB  THR A 224     124.710  10.444  25.268  1.00 46.76     0.146 C 
ATOM   2114  CG2 THR A 224     125.894  11.361  24.985  1.00 50.49     0.042 C 
ATOM   2115  OG1 THR A 224     125.176   9.108  25.511  1.00 44.36    -0.393 OA
ATOM   2116  HG  THR A 224     125.304   8.656  24.674  1.00 44.36     0.210 HD
ATOM   2117  HN  THR A 224     123.460  12.930  25.916  1.00 41.41     0.163 HD
ATOM   2118  N   THR A 225     125.666  10.431  28.091  1.00 39.71    -0.344 N 
ATOM   2119  CA  THR A 225     126.617  10.735  29.149  1.00 45.48     0.205 C 
ATOM   2120  C   THR A 225     127.840   9.846  28.974  1.00 47.43     0.243 C 
ATOM   2121  O   THR A 225     127.944   9.074  28.016  1.00 40.77    -0.271 OA
ATOM   2122  CB  THR A 225     125.991  10.551  30.537  1.00 42.67     0.146 C 
ATOM   2123  CG2 THR A 225     125.684   9.083  30.794  1.00 40.55     0.042 C 
ATOM   2124  OG1 THR A 225     126.899  11.025  31.543  1.00 44.07    -0.393 OA
ATOM   2125  HG  THR A 225     127.168  10.293  32.103  1.00 44.07     0.210 HD
ATOM   2126  HN  THR A 225     125.634   9.498  27.705  1.00 39.71     0.163 HD
ATOM   2127  N   THR A 226     128.776   9.972  29.907  1.00 45.12    -0.344 N 
ATOM   2128  CA  THR A 226     129.954   9.127  29.960  1.00 44.02     0.205 C 
ATOM   2129  C   THR A 226     129.882   8.280  31.219  1.00 41.68     0.243 C 
ATOM   2130  O   THR A 226     129.157   8.598  32.165  1.00 39.12    -0.271 OA
ATOM   2131  CB  THR A 226     131.249   9.948  29.966  1.00 45.59     0.146 C 
ATOM   2132  CG2 THR A 226     131.200  11.038  28.904  1.00 47.26     0.042 C 
ATOM   2133  OG1 THR A 226     131.426  10.557  31.251  1.00 44.36    -0.393 OA
ATOM   2134  HG  THR A 226     131.782   9.911  31.865  1.00 44.36     0.210 HD
ATOM   2135  HN  THR A 226     128.663  10.688  30.611  1.00 45.12     0.163 HD
ATOM   2136  N   LEU A 227     130.647   7.189  31.219  1.00 40.84    -0.346 N 
ATOM   2137  CA  LEU A 227     130.690   6.329  32.395  1.00 41.55     0.177 C 
ATOM   2138  C   LEU A 227     131.154   7.109  33.618  1.00 42.36     0.241 C 
ATOM   2139  O   LEU A 227     130.588   6.964  34.707  1.00 40.50    -0.271 OA
ATOM   2140  CB  LEU A 227     131.604   5.132  32.127  1.00 43.76     0.038 C 
ATOM   2141  CG  LEU A 227     131.389   3.847  32.920  1.00 42.18    -0.020 C 
ATOM   2142  CD1 LEU A 227     129.917   3.472  32.925  1.00 37.47     0.009 C 
ATOM   2143  CD2 LEU A 227     132.220   2.720  32.331  1.00 43.00     0.009 C 
ATOM   2144  HN  LEU A 227     131.197   6.958  30.404  1.00 40.84     0.163 HD
ATOM   2145  N   ASN A 228     132.159   7.975  33.445  1.00 44.17    -0.346 N 
ATOM   2146  CA  ASN A 228     132.675   8.750  34.569  1.00 49.41     0.185 C 
ATOM   2147  C   ASN A 228     131.697   9.841  34.992  1.00 48.66     0.241 C 
ATOM   2148  O   ASN A 228     131.553  10.120  36.188  1.00 47.75    -0.271 OA
ATOM   2149  CB  ASN A 228     134.036   9.354  34.213  1.00 54.96     0.137 C 
ATOM   2150  CG  ASN A 228     135.192   8.426  34.547  1.00 57.70     0.217 C 
ATOM   2151  ND2 ASN A 228     135.184   7.233  33.962  1.00 58.43    -0.370 N 
ATOM   2152  OD1 ASN A 228     136.078   8.775  35.329  1.00 59.35    -0.274 OA
ATOM   2153  HD  ASN A 228     135.926   6.574  34.150  1.00 58.43     0.159 HD
ATOM   2154  HD  ASN A 228     134.436   6.986  33.330  1.00 58.43     0.159 HD
ATOM   2155  HN  ASN A 228     132.565   8.094  32.528  1.00 44.17     0.163 HD
ATOM   2156  N   ASP A 229     131.027  10.481  34.032  1.00 46.01    -0.345 N 
ATOM   2157  CA  ASP A 229     130.052  11.507  34.388  1.00 46.59     0.186 C 
ATOM   2158  C   ASP A 229     128.852  10.891  35.089  1.00 44.43     0.241 C 
ATOM   2159  O   ASP A 229     128.370  11.421  36.098  1.00 41.15    -0.271 OA
ATOM   2160  CB  ASP A 229     129.604  12.278  33.146  1.00 48.82     0.147 C 
ATOM   2161  CG  ASP A 229     128.418  13.187  33.422  1.00 49.14     0.175 C 
ATOM   2162  OD1 ASP A 229     128.598  14.203  34.128  1.00 51.59    -0.648 OA
ATOM   2163  OD2 ASP A 229     127.304  12.882  32.939  1.00 48.07    -0.648 OA
ATOM   2164  HN  ASP A 229     131.194  10.256  33.062  1.00 46.01     0.163 HD
ATOM   2165  N   PHE A 230     128.354   9.769  34.563  1.00 38.51    -0.346 N 
ATOM   2166  CA  PHE A 230     127.228   9.093  35.195  1.00 36.50     0.180 C 
ATOM   2167  C   PHE A 230     127.562   8.706  36.629  1.00 36.53     0.241 C 
ATOM   2168  O   PHE A 230     126.741   8.876  37.537  1.00 37.54    -0.271 OA
ATOM   2169  CB  PHE A 230     126.827   7.859  34.390  1.00 35.33     0.073 C 
ATOM   2170  CG  PHE A 230     125.811   7.002  35.084  1.00 33.35    -0.056 A 
ATOM   2171  CD1 PHE A 230     124.477   7.367  35.094  1.00 32.29     0.007 A 
ATOM   2172  CD2 PHE A 230     126.195   5.851  35.759  1.00 33.00     0.007 A 
ATOM   2173  CE1 PHE A 230     123.536   6.593  35.746  1.00 31.74     0.001 A 
ATOM   2174  CE2 PHE A 230     125.261   5.074  36.414  1.00 31.63     0.001 A 
ATOM   2175  CZ  PHE A 230     123.931   5.443  36.409  1.00 34.17     0.000 A 
ATOM   2176  HN  PHE A 230     128.761   9.386  33.721  1.00 38.51     0.163 HD
ATOM   2177  N   ASN A 231     128.773   8.190  36.852  1.00 37.61    -0.346 N 
ATOM   2178  CA  ASN A 231     129.145   7.742  38.191  1.00 40.99     0.185 C 
ATOM   2179  C   ASN A 231     129.245   8.901  39.175  1.00 41.98     0.241 C 
ATOM   2180  O   ASN A 231     128.991   8.715  40.368  1.00 42.61    -0.271 OA
ATOM   2181  CB  ASN A 231     130.456   6.958  38.141  1.00 42.43     0.137 C 
ATOM   2182  CG  ASN A 231     130.261   5.545  37.627  1.00 41.72     0.217 C 
ATOM   2183  ND2 ASN A 231     131.339   4.926  37.160  1.00 44.00    -0.370 N 
ATOM   2184  OD1 ASN A 231     129.151   5.014  37.655  1.00 38.87    -0.274 OA
ATOM   2185  HD  ASN A 231     131.266   3.982  36.807  1.00 44.00     0.159 HD
ATOM   2186  HD  ASN A 231     132.232   5.399  37.158  1.00 44.00     0.159 HD
ATOM   2187  HN  ASN A 231     129.434   8.109  36.092  1.00 37.61     0.163 HD
ATOM   2188  N   LEU A 232     129.607  10.100  38.708  1.00 40.75    -0.346 N 
ATOM   2189  CA  LEU A 232     129.520  11.267  39.582  1.00 42.15     0.177 C 
ATOM   2190  C   LEU A 232     128.103  11.439  40.111  1.00 42.25     0.241 C 
ATOM   2191  O   LEU A 232     127.904  11.761  41.288  1.00 42.92    -0.271 OA
ATOM   2192  CB  LEU A 232     129.965  12.528  38.840  1.00 43.93     0.038 C 
ATOM   2193  CG  LEU A 232     131.465  12.704  38.604  1.00 47.24    -0.020 C 
ATOM   2194  CD1 LEU A 232     131.748  14.076  37.996  1.00 50.20     0.009 C 
ATOM   2195  CD2 LEU A 232     132.249  12.519  39.896  1.00 47.62     0.009 C 
ATOM   2196  HN  LEU A 232     129.938  10.198  37.759  1.00 40.75     0.163 HD
ATOM   2197  N   VAL A 233     127.106  11.213  39.254  1.00 38.98    -0.346 N 
ATOM   2198  CA  VAL A 233     125.717  11.268  39.692  1.00 40.29     0.180 C 
ATOM   2199  C   VAL A 233     125.385  10.067  40.570  1.00 41.01     0.241 C 
ATOM   2200  O   VAL A 233     124.681  10.197  41.579  1.00 39.30    -0.271 OA
ATOM   2201  CB  VAL A 233     124.783  11.362  38.472  1.00 38.28     0.009 C 
ATOM   2202  CG1 VAL A 233     123.322  11.298  38.903  1.00 38.25     0.012 C 
ATOM   2203  CG2 VAL A 233     125.062  12.638  37.700  1.00 40.57     0.012 C 
ATOM   2204  HN  VAL A 233     127.316  11.001  38.289  1.00 38.98     0.163 HD
ATOM   2205  N   ALA A 234     125.890   8.884  40.208  1.00 42.05    -0.346 N 
ATOM   2206  CA  ALA A 234     125.604   7.681  40.987  1.00 42.32     0.172 C 
ATOM   2207  C   ALA A 234     126.089   7.827  42.423  1.00 44.09     0.240 C 
ATOM   2208  O   ALA A 234     125.370   7.487  43.370  1.00 45.31    -0.271 OA
ATOM   2209  CB  ALA A 234     126.243   6.459  40.327  1.00 43.21     0.042 C 
ATOM   2210  HN  ALA A 234     126.475   8.821  39.387  1.00 42.05     0.163 HD
ATOM   2211  N   MET A 235     127.310   8.339  42.604  1.00 43.93    -0.346 N 
ATOM   2212  CA  MET A 235     127.828   8.556  43.951  1.00 51.91     0.177 C 
ATOM   2213  C   MET A 235     126.941   9.516  44.738  1.00 47.51     0.241 C 
ATOM   2214  O   MET A 235     126.691   9.303  45.930  1.00 48.21    -0.271 OA
ATOM   2215  CB  MET A 235     129.263   9.083  43.884  1.00 70.15     0.045 C 
ATOM   2216  CG  MET A 235     130.345   8.012  43.746  1.00 82.86     0.076 C 
ATOM   2217  SD  MET A 235     130.091   6.838  42.398  1.00 86.80    -0.173 SA
ATOM   2218  CE  MET A 235     131.770   6.289  42.082  1.00100.97     0.089 C 
ATOM   2219  HN  MET A 235     127.878   8.577  41.804  1.00 43.93     0.163 HD
ATOM   2220  N   LYS A 236     126.441  10.567  44.085  1.00 44.04    -0.346 N 
ATOM   2221  CA  LYS A 236     125.629  11.557  44.787  1.00 44.09     0.176 C 
ATOM   2222  C   LYS A 236     124.319  10.956  45.283  1.00 40.36     0.241 C 
ATOM   2223  O   LYS A 236     123.845  11.300  46.373  1.00 42.84    -0.271 OA
ATOM   2224  CB  LYS A 236     125.366  12.761  43.878  1.00 46.89     0.035 C 
ATOM   2225  CG  LYS A 236     124.152  13.593  44.270  1.00 49.46     0.004 C 
ATOM   2226  CD  LYS A 236     124.355  15.077  43.979  1.00 55.51     0.027 C 
ATOM   2227  CE  LYS A 236     123.060  15.857  44.191  1.00 56.89     0.229 C 
ATOM   2228  NZ  LYS A 236     123.301  17.319  44.368  1.00 59.27    -0.079 N 
ATOM   2229  HN  LYS A 236     126.626  10.678  43.098  1.00 44.04     0.163 HD
ATOM   2230  HZ  LYS A 236     124.150  17.580  43.888  1.00 59.27     0.274 HD
ATOM   2231  HZ  LYS A 236     122.524  17.838  43.983  1.00 59.27     0.274 HD
ATOM   2232  HZ  LYS A 236     123.393  17.529  45.352  1.00 59.27     0.274 HD
ATOM   2233  N   TYR A 237     123.729  10.043  44.513  1.00 31.13    -0.346 N 
ATOM   2234  CA  TYR A 237     122.435   9.462  44.851  1.00 29.46     0.180 C 
ATOM   2235  C   TYR A 237     122.553   8.071  45.470  1.00 28.96     0.241 C 
ATOM   2236  O   TYR A 237     121.555   7.342  45.542  1.00 32.95    -0.271 OA
ATOM   2237  CB  TYR A 237     121.540   9.440  43.611  1.00 30.05     0.073 C 
ATOM   2238  CG  TYR A 237     121.092  10.832  43.217  1.00 32.51    -0.056 A 
ATOM   2239  CD1 TYR A 237     119.957  11.401  43.784  1.00 34.30     0.010 A 
ATOM   2240  CD2 TYR A 237     121.826  11.596  42.315  1.00 34.92     0.010 A 
ATOM   2241  CE1 TYR A 237     119.550  12.683  43.448  1.00 36.41     0.037 A 
ATOM   2242  CE2 TYR A 237     121.427  12.878  41.972  1.00 38.92     0.037 A 
ATOM   2243  CZ  TYR A 237     120.287  13.415  42.543  1.00 39.97     0.065 A 
ATOM   2244  OH  TYR A 237     119.881  14.689  42.212  1.00 43.92    -0.361 OA
ATOM   2245  HH  TYR A 237     119.746  14.746  41.263  1.00 43.92     0.217 HD
ATOM   2246  HN  TYR A 237     124.193   9.743  43.667  1.00 31.13     0.163 HD
ATOM   2247  N   ASN A 238     123.747   7.699  45.931  1.00 28.82    -0.346 N 
ATOM   2248  CA  ASN A 238     123.982   6.423  46.610  1.00 27.51     0.185 C 
ATOM   2249  C   ASN A 238     123.625   5.246  45.707  1.00 27.71     0.241 C 
ATOM   2250  O   ASN A 238     122.968   4.291  46.122  1.00 27.59    -0.271 OA
ATOM   2251  CB  ASN A 238     123.221   6.351  47.935  1.00 30.39     0.137 C 
ATOM   2252  CG  ASN A 238     123.745   7.340  48.952  1.00 41.60     0.217 C 
ATOM   2253  ND2 ASN A 238     123.041   8.454  49.116  1.00 47.41    -0.370 N 
ATOM   2254  OD1 ASN A 238     124.776   7.109  49.578  1.00 48.69    -0.274 OA
ATOM   2255  HD  ASN A 238     123.346   9.151  49.780  1.00 47.41     0.159 HD
ATOM   2256  HD  ASN A 238     122.200   8.604  48.577  1.00 47.41     0.159 HD
ATOM   2257  HN  ASN A 238     124.528   8.328  45.806  1.00 28.82     0.163 HD
ATOM   2258  N   TYR A 239     124.051   5.338  44.455  1.00 25.70    -0.346 N 
ATOM   2259  CA  TYR A 239     123.955   4.250  43.497  1.00 24.57     0.180 C 
ATOM   2260  C   TYR A 239     125.312   3.569  43.381  1.00 26.36     0.241 C 
ATOM   2261  O   TYR A 239     126.358   4.213  43.502  1.00 28.04    -0.271 OA
ATOM   2262  CB  TYR A 239     123.506   4.768  42.127  1.00 24.28     0.073 C 
ATOM   2263  CG  TYR A 239     122.011   4.739  41.905  1.00 24.30    -0.056 A 
ATOM   2264  CD1 TYR A 239     121.146   5.385  42.777  1.00 24.45     0.010 A 
ATOM   2265  CD2 TYR A 239     121.464   4.074  40.812  1.00 23.73     0.010 A 
ATOM   2266  CE1 TYR A 239     119.772   5.352  42.582  1.00 27.97     0.037 A 
ATOM   2267  CE2 TYR A 239     120.094   4.038  40.605  1.00 25.15     0.037 A 
ATOM   2268  CZ  TYR A 239     119.252   4.679  41.490  1.00 27.01     0.065 A 
ATOM   2269  OH  TYR A 239     117.888   4.642  41.277  1.00 26.51    -0.361 OA
ATOM   2270  HN  TYR A 239     124.463   6.209  44.152  1.00 25.70     0.163 HD
ATOM   2271  HH  TYR A 239     117.530   3.824  41.630  1.00 26.51     0.217 HD
ATOM   2272  N   GLU A 240     125.286   2.260  43.159  1.00 27.22    -0.346 N 
ATOM   2273  CA  GLU A 240     126.515   1.519  42.917  1.00 28.95     0.177 C 
ATOM   2274  C   GLU A 240     127.221   2.073  41.679  1.00 28.51     0.243 C 
ATOM   2275  O   GLU A 240     126.566   2.371  40.676  1.00 27.67    -0.271 OA
ATOM   2276  CB  GLU A 240     126.217   0.031  42.711  1.00 34.78     0.045 C 
ATOM   2277  CG  GLU A 240     126.019  -0.750  43.996  1.00 41.75     0.116 C 
ATOM   2278  CD  GLU A 240     127.258  -0.746  44.869  1.00 51.58     0.172 C 
ATOM   2279  OE1 GLU A 240     127.218  -0.137  45.959  1.00 52.66    -0.648 OA
ATOM   2280  OE2 GLU A 240     128.277  -1.341  44.456  1.00 54.98    -0.648 OA
ATOM   2281  HN  GLU A 240     124.402   1.772  43.158  1.00 27.22     0.163 HD
ATOM   2282  N   PRO A 241     128.541   2.228  41.721  1.00 30.13    -0.337 N 
ATOM   2283  CA  PRO A 241     129.265   2.649  40.513  1.00 32.46     0.179 C 
ATOM   2284  C   PRO A 241     129.098   1.627  39.401  1.00 30.60     0.241 C 
ATOM   2285  O   PRO A 241     129.164   0.418  39.626  1.00 31.85    -0.271 OA
ATOM   2286  CB  PRO A 241     130.723   2.736  40.985  1.00 34.94     0.037 C 
ATOM   2287  CG  PRO A 241     130.637   2.899  42.469  1.00 35.47     0.022 C 
ATOM   2288  CD  PRO A 241     129.418   2.134  42.897  1.00 31.71     0.127 C 
ATOM   2289  N   LEU A 242     128.856   2.125  38.192  1.00 32.15    -0.346 N 
ATOM   2290  CA  LEU A 242     128.706   1.265  37.028  1.00 33.25     0.177 C 
ATOM   2291  C   LEU A 242     130.076   1.028  36.409  1.00 34.24     0.241 C 
ATOM   2292  O   LEU A 242     130.862   1.968  36.248  1.00 33.62    -0.271 OA
ATOM   2293  CB  LEU A 242     127.756   1.889  36.005  1.00 33.70     0.038 C 
ATOM   2294  CG  LEU A 242     127.115   0.954  34.973  1.00 34.91    -0.020 C 
ATOM   2295  CD1 LEU A 242     126.012   0.117  35.616  1.00 30.18     0.009 C 
ATOM   2296  CD2 LEU A 242     126.574   1.743  33.804  1.00 39.74     0.009 C 
ATOM   2297  HN  LEU A 242     128.774   3.125  38.079  1.00 32.15     0.163 HD
ATOM   2298  N   THR A 243     130.368  -0.228  36.097  1.00 31.52    -0.344 N 
ATOM   2299  CA  THR A 243     131.627  -0.632  35.490  1.00 33.88     0.205 C 
ATOM   2300  C   THR A 243     131.377  -1.147  34.079  1.00 31.46     0.243 C 
ATOM   2301  O   THR A 243     130.234  -1.335  33.655  1.00 30.38    -0.271 OA
ATOM   2302  CB  THR A 243     132.308  -1.719  36.321  1.00 38.07     0.146 C 
ATOM   2303  CG2 THR A 243     132.442  -1.278  37.773  1.00 39.09     0.042 C 
ATOM   2304  OG1 THR A 243     131.519  -2.912  36.256  1.00 37.17    -0.393 OA
ATOM   2305  HG  THR A 243     131.338  -3.226  37.145  1.00 37.17     0.210 HD
ATOM   2306  HN  THR A 243     129.680  -0.941  36.291  1.00 31.52     0.163 HD
ATOM   2307  N   GLN A 244     132.472  -1.395  33.354  1.00 31.16    -0.346 N 
ATOM   2308  CA  GLN A 244     132.331  -1.949  32.009  1.00 31.51     0.177 C 
ATOM   2309  C   GLN A 244     131.764  -3.361  32.042  1.00 30.35     0.241 C 
ATOM   2310  O   GLN A 244     131.037  -3.753  31.122  1.00 29.98    -0.271 OA
ATOM   2311  CB  GLN A 244     133.675  -1.939  31.279  1.00 33.85     0.044 C 
ATOM   2312  CG  GLN A 244     133.583  -2.367  29.823  1.00 34.78     0.105 C 
ATOM   2313  CD  GLN A 244     132.743  -1.415  28.993  1.00 37.40     0.215 C 
ATOM   2314  NE2 GLN A 244     131.922  -1.969  28.103  1.00 34.03    -0.370 N 
ATOM   2315  OE1 GLN A 244     132.831  -0.194  29.149  1.00 39.73    -0.274 OA
ATOM   2316  HE  GLN A 244     131.338  -1.384  27.522  1.00 34.03     0.159 HD
ATOM   2317  HN  GLN A 244     133.388  -1.201  33.732  1.00 31.16     0.163 HD
ATOM   2318  HE  GLN A 244     131.883  -2.974  28.009  1.00 34.03     0.159 HD
ATOM   2319  N   ASP A 245     132.089  -4.138  33.080  1.00 32.47    -0.346 N 
ATOM   2320  CA  ASP A 245     131.447  -5.437  33.266  1.00 34.01     0.186 C 
ATOM   2321  C   ASP A 245     129.930  -5.307  33.258  1.00 32.95     0.241 C 
ATOM   2322  O   ASP A 245     129.231  -6.122  32.643  1.00 32.27    -0.271 OA
ATOM   2323  CB  ASP A 245     131.911  -6.074  34.577  1.00 37.28     0.147 C 
ATOM   2324  CG  ASP A 245     133.295  -6.681  34.480  1.00 43.57     0.175 C 
ATOM   2325  OD1 ASP A 245     133.816  -6.801  33.357  1.00 43.72    -0.648 OA
ATOM   2326  OD2 ASP A 245     133.864  -7.038  35.534  1.00 46.28    -0.648 OA
ATOM   2327  HN  ASP A 245     132.785  -3.824  33.742  1.00 32.47     0.163 HD
ATOM   2328  N   HIS A 246     129.402  -4.291  33.946  1.00 28.56    -0.346 N 
ATOM   2329  CA  HIS A 246     127.960  -4.066  33.948  1.00 27.63     0.182 C 
ATOM   2330  C   HIS A 246     127.468  -3.679  32.564  1.00 27.00     0.241 C 
ATOM   2331  O   HIS A 246     126.423  -4.161  32.112  1.00 27.88    -0.271 OA
ATOM   2332  CB  HIS A 246     127.589  -2.975  34.949  1.00 26.27     0.093 C 
ATOM   2333  CG  HIS A 246     127.936  -3.305  36.366  1.00 27.75     0.028 A 
ATOM   2334  CD2 HIS A 246     127.806  -4.451  37.075  1.00 27.96     0.114 A 
ATOM   2335  ND1 HIS A 246     128.470  -2.377  37.234  1.00 31.35    -0.354 N 
ATOM   2336  HD1 HIS A 246     128.678  -1.406  37.003  1.00  0.00     0.166 HD
ATOM   2337  CE1 HIS A 246     128.670  -2.942  38.412  1.00 29.20     0.180 A 
ATOM   2338  NE2 HIS A 246     128.273  -4.200  38.342  1.00 27.97    -0.360 N 
ATOM   2339  HN  HIS A 246     130.006  -3.673  34.469  1.00 28.56     0.163 HD
ATOM   2340  HE  HIS A 246     128.307  -4.869  39.098  1.00 27.97     0.166 HD
ATOM   2341  N   VAL A 247     128.203  -2.797  31.883  1.00 26.64    -0.346 N 
ATOM   2342  CA  VAL A 247     127.840  -2.430  30.518  1.00 27.37     0.180 C 
ATOM   2343  C   VAL A 247     127.790  -3.668  29.632  1.00 30.67     0.241 C 
ATOM   2344  O   VAL A 247     126.896  -3.808  28.785  1.00 29.12    -0.271 OA
ATOM   2345  CB  VAL A 247     128.819  -1.378  29.963  1.00 29.11     0.009 C 
ATOM   2346  CG1 VAL A 247     128.454  -1.018  28.522  1.00 33.21     0.012 C 
ATOM   2347  CG2 VAL A 247     128.818  -0.142  30.836  1.00 36.05     0.012 C 
ATOM   2348  HN  VAL A 247     129.016  -2.381  32.315  1.00 26.64     0.163 HD
ATOM   2349  N   ASP A 248     128.750  -4.583  29.810  1.00 32.78    -0.345 N 
ATOM   2350  CA  ASP A 248     128.793  -5.794  28.991  1.00 31.90     0.186 C 
ATOM   2351  C   ASP A 248     127.583  -6.681  29.247  1.00 31.16     0.241 C 
ATOM   2352  O   ASP A 248     127.030  -7.271  28.311  1.00 28.48    -0.271 OA
ATOM   2353  CB  ASP A 248     130.079  -6.580  29.264  1.00 34.18     0.147 C 
ATOM   2354  CG  ASP A 248     131.311  -5.937  28.646  1.00 40.66     0.175 C 
ATOM   2355  OD1 ASP A 248     131.159  -4.982  27.858  1.00 41.89    -0.648 OA
ATOM   2356  OD2 ASP A 248     132.432  -6.395  28.946  1.00 40.88    -0.648 OA
ATOM   2357  HN  ASP A 248     129.454  -4.435  30.519  1.00 32.78     0.163 HD
ATOM   2358  N   ILE A 249     127.167  -6.802  30.510  1.00 28.17    -0.346 N 
ATOM   2359  CA  ILE A 249     126.027  -7.653  30.841  1.00 26.90     0.180 C 
ATOM   2360  C   ILE A 249     124.742  -7.094  30.246  1.00 28.99     0.241 C 
ATOM   2361  O   ILE A 249     123.817  -7.852  29.923  1.00 32.00    -0.271 OA
ATOM   2362  CB  ILE A 249     125.917  -7.822  32.370  1.00 29.50     0.013 C 
ATOM   2363  CG1 ILE A 249     127.178  -8.483  32.919  1.00 33.99     0.002 C 
ATOM   2364  CG2 ILE A 249     124.700  -8.658  32.730  1.00 31.73     0.012 C 
ATOM   2365  CD1 ILE A 249     127.252  -8.501  34.433  1.00 36.39     0.005 C 
ATOM   2366  HN  ILE A 249     127.646  -6.300  31.244  1.00 28.17     0.163 HD
ATOM   2367  N   LEU A 250     124.656  -5.776  30.082  1.00 29.01    -0.346 N 
ATOM   2368  CA  LEU A 250     123.481  -5.156  29.481  1.00 27.38     0.177 C 
ATOM   2369  C   LEU A 250     123.493  -5.213  27.959  1.00 29.17     0.240 C 
ATOM   2370  O   LEU A 250     122.529  -4.759  27.335  1.00 32.83    -0.271 OA
ATOM   2371  CB  LEU A 250     123.365  -3.701  29.941  1.00 26.35     0.038 C 
ATOM   2372  CG  LEU A 250     123.065  -3.528  31.433  1.00 24.99    -0.020 C 
ATOM   2373  CD1 LEU A 250     123.329  -2.087  31.859  1.00 23.29     0.009 C 
ATOM   2374  CD2 LEU A 250     121.620  -3.930  31.720  1.00 25.45     0.009 C 
ATOM   2375  HN  LEU A 250     125.423  -5.191  30.381  1.00 29.01     0.163 HD
ATOM   2376  N   GLY A 251     124.551  -5.755  27.358  1.00 32.21    -0.351 N 
ATOM   2377  CA  GLY A 251     124.699  -5.804  25.920  1.00 32.23     0.225 C 
ATOM   2378  C   GLY A 251     123.487  -6.326  25.172  1.00 33.95     0.238 C 
ATOM   2379  O   GLY A 251     122.941  -5.651  24.292  1.00 30.34    -0.272 OA
ATOM   2380  HN  GLY A 251     125.283  -6.149  27.932  1.00 32.21     0.163 HD
ATOM   2381  N   PRO A 252     123.045  -7.547  25.496  1.00 34.90    -0.337 N 
ATOM   2382  CA  PRO A 252     121.886  -8.108  24.779  1.00 33.31     0.179 C 
ATOM   2383  C   PRO A 252     120.634  -7.250  24.863  1.00 31.18     0.241 C 
ATOM   2384  O   PRO A 252     119.895  -7.148  23.876  1.00 33.07    -0.271 OA
ATOM   2385  CB  PRO A 252     121.697  -9.470  25.457  1.00 35.65     0.037 C 
ATOM   2386  CG  PRO A 252     123.065  -9.852  25.880  1.00 37.75     0.022 C 
ATOM   2387  CD  PRO A 252     123.723  -8.568  26.317  1.00 35.01     0.127 C 
ATOM   2388  N   LEU A 253     120.369  -6.628  26.014  1.00 27.71    -0.346 N 
ATOM   2389  CA  LEU A 253     119.215  -5.741  26.116  1.00 28.45     0.177 C 
ATOM   2390  C   LEU A 253     119.414  -4.477  25.290  1.00 30.57     0.241 C 
ATOM   2391  O   LEU A 253     118.458  -3.960  24.698  1.00 33.40    -0.271 OA
ATOM   2392  CB  LEU A 253     118.951  -5.387  27.580  1.00 25.78     0.038 C 
ATOM   2393  CG  LEU A 253     118.443  -6.548  28.439  1.00 25.71    -0.020 C 
ATOM   2394  CD1 LEU A 253     118.391  -6.137  29.912  1.00 27.27     0.009 C 
ATOM   2395  CD2 LEU A 253     117.071  -7.009  27.971  1.00 26.26     0.009 C 
ATOM   2396  HN  LEU A 253     120.968  -6.771  26.815  1.00 27.71     0.163 HD
ATOM   2397  N   SER A 254     120.641  -3.950  25.258  1.00 30.35    -0.344 N 
ATOM   2398  CA  SER A 254     120.930  -2.803  24.405  1.00 29.81     0.200 C 
ATOM   2399  C   SER A 254     120.705  -3.149  22.939  1.00 35.70     0.243 C 
ATOM   2400  O   SER A 254     120.166  -2.337  22.177  1.00 38.10    -0.271 OA
ATOM   2401  CB  SER A 254     122.368  -2.327  24.641  1.00 41.09     0.199 C 
ATOM   2402  OG  SER A 254     122.676  -1.180  23.866  1.00 42.81    -0.398 OA
ATOM   2403  HG  SER A 254     122.625  -0.397  24.419  1.00 42.81     0.209 HD
ATOM   2404  HN  SER A 254     121.373  -4.348  25.828  1.00 30.35     0.163 HD
ATOM   2405  N   ALA A 255     121.090  -4.362  22.534  1.00 33.66    -0.346 N 
ATOM   2406  CA  ALA A 255     120.969  -4.749  21.131  1.00 38.26     0.172 C 
ATOM   2407  C   ALA A 255     119.514  -4.964  20.737  1.00 41.40     0.240 C 
ATOM   2408  O   ALA A 255     119.112  -4.640  19.611  1.00 39.86    -0.271 OA
ATOM   2409  CB  ALA A 255     121.785  -6.011  20.867  1.00 34.95     0.042 C 
ATOM   2410  HN  ALA A 255     121.468  -5.017  23.203  1.00 33.66     0.163 HD
ATOM   2411  N   GLN A 256     118.717  -5.532  21.641  1.00 40.08    -0.346 N 
ATOM   2412  CA  GLN A 256     117.307  -5.761  21.347  1.00 37.97     0.177 C 
ATOM   2413  C   GLN A 256     116.556  -4.446  21.176  1.00 37.29     0.241 C 
ATOM   2414  O   GLN A 256     115.707  -4.319  20.287  1.00 42.43    -0.271 OA
ATOM   2415  CB  GLN A 256     116.681  -6.601  22.461  1.00 41.72     0.044 C 
ATOM   2416  CG  GLN A 256     115.182  -6.829  22.324  1.00 49.16     0.105 C 
ATOM   2417  CD  GLN A 256     114.626  -7.678  23.452  1.00 53.19     0.215 C 
ATOM   2418  NE2 GLN A 256     113.330  -7.966  23.396  1.00 54.21    -0.370 N 
ATOM   2419  OE1 GLN A 256     115.356  -8.072  24.366  1.00 55.52    -0.274 OA
ATOM   2420  HN  GLN A 256     119.092  -5.806  22.538  1.00 40.08     0.163 HD
ATOM   2421  HE  GLN A 256     112.906  -8.528  24.120  1.00 54.21     0.159 HD
ATOM   2422  HE  GLN A 256     112.769  -7.623  22.629  1.00 54.21     0.159 HD
ATOM   2423  N   THR A 257     116.865  -3.452  22.010  1.00 35.76    -0.344 N 
ATOM   2424  CA  THR A 257     116.127  -2.198  22.024  1.00 34.99     0.205 C 
ATOM   2425  C   THR A 257     116.740  -1.123  21.138  1.00 38.54     0.243 C 
ATOM   2426  O   THR A 257     116.085  -0.107  20.892  1.00 37.73    -0.271 OA
ATOM   2427  CB  THR A 257     116.019  -1.662  23.456  1.00 34.48     0.146 C 
ATOM   2428  CG2 THR A 257     115.301  -2.675  24.345  1.00 30.90     0.042 C 
ATOM   2429  OG1 THR A 257     117.330  -1.413  23.984  1.00 32.55    -0.393 OA
ATOM   2430  HG  THR A 257     117.670  -2.214  24.390  1.00 32.55     0.210 HD
ATOM   2431  HN  THR A 257     117.635  -3.574  22.652  1.00 35.76     0.163 HD
ATOM   2432  N   GLY A 258     117.970  -1.311  20.665  1.00 35.66    -0.350 N 
ATOM   2433  CA  GLY A 258     118.634  -0.260  19.918  1.00 37.42     0.225 C 
ATOM   2434  C   GLY A 258     118.956   0.977  20.727  1.00 38.79     0.236 C 
ATOM   2435  O   GLY A 258     119.117   2.057  20.152  1.00 40.81    -0.272 OA
ATOM   2436  HN  GLY A 258     118.443  -2.189  20.827  1.00 35.66     0.163 HD
ATOM   2437  N   ILE A 259     119.053   0.855  22.051  1.00 38.53    -0.346 N 
ATOM   2438  CA  ILE A 259     119.378   1.974  22.934  1.00 36.59     0.180 C 
ATOM   2439  C   ILE A 259     120.734   1.697  23.567  1.00 37.19     0.241 C 
ATOM   2440  O   ILE A 259     120.871   0.773  24.381  1.00 36.88    -0.271 OA
ATOM   2441  CB  ILE A 259     118.311   2.186  24.015  1.00 35.24     0.013 C 
ATOM   2442  CG1 ILE A 259     116.979   2.596  23.385  1.00 35.98     0.002 C 
ATOM   2443  CG2 ILE A 259     118.783   3.229  25.025  1.00 37.39     0.012 C 
ATOM   2444  CD1 ILE A 259     115.841   2.621  24.389  1.00 35.54     0.005 C 
ATOM   2445  HN  ILE A 259     118.895  -0.053  22.463  1.00 38.53     0.163 HD
ATOM   2446  N   ALA A 260     121.732   2.508  23.216  1.00 35.05    -0.346 N 
ATOM   2447  CA  ALA A 260     123.061   2.353  23.788  1.00 34.11     0.172 C 
ATOM   2448  C   ALA A 260     123.001   2.506  25.304  1.00 35.23     0.240 C 
ATOM   2449  O   ALA A 260     122.215   3.298  25.832  1.00 35.41    -0.271 OA
ATOM   2450  CB  ALA A 260     124.022   3.379  23.180  1.00 36.41     0.042 C 
ATOM   2451  HN  ALA A 260     121.563   3.241  22.543  1.00 35.05     0.163 HD
ATOM   2452  N   VAL A 261     123.833   1.727  26.001  1.00 34.56    -0.346 N 
ATOM   2453  CA  VAL A 261     123.826   1.718  27.465  1.00 34.66     0.180 C 
ATOM   2454  C   VAL A 261     124.048   3.118  28.028  1.00 33.32     0.241 C 
ATOM   2455  O   VAL A 261     123.374   3.533  28.982  1.00 31.10    -0.271 OA
ATOM   2456  CB  VAL A 261     124.878   0.727  27.998  1.00 36.48     0.009 C 
ATOM   2457  CG1 VAL A 261     124.949   0.794  29.514  1.00 33.98     0.012 C 
ATOM   2458  CG2 VAL A 261     124.558  -0.682  27.548  1.00 37.31     0.012 C 
ATOM   2459  HN  VAL A 261     124.481   1.131  25.507  1.00 34.56     0.163 HD
ATOM   2460  N   LEU A 262     125.007   3.863  27.466  1.00 31.94    -0.346 N 
ATOM   2461  CA  LEU A 262     125.280   5.199  27.988  1.00 35.69     0.177 C 
ATOM   2462  C   LEU A 262     124.127   6.159  27.717  1.00 36.61     0.241 C 
ATOM   2463  O   LEU A 262     123.923   7.110  28.481  1.00 37.71    -0.271 OA
ATOM   2464  CB  LEU A 262     126.585   5.742  27.404  1.00 39.28     0.038 C 
ATOM   2465  CG  LEU A 262     127.858   5.071  27.929  1.00 35.10    -0.020 C 
ATOM   2466  CD1 LEU A 262     129.104   5.693  27.311  1.00 37.80     0.009 C 
ATOM   2467  CD2 LEU A 262     127.925   5.137  29.453  1.00 34.62     0.009 C 
ATOM   2468  HN  LEU A 262     125.538   3.504  26.686  1.00 31.94     0.163 HD
ATOM   2469  N   ASP A 263     123.368   5.936  26.640  1.00 34.14    -0.346 N 
ATOM   2470  CA  ASP A 263     122.131   6.687  26.451  1.00 34.83     0.186 C 
ATOM   2471  C   ASP A 263     121.130   6.372  27.556  1.00 36.59     0.241 C 
ATOM   2472  O   ASP A 263     120.462   7.274  28.073  1.00 39.00    -0.271 OA
ATOM   2473  CB  ASP A 263     121.521   6.385  25.080  1.00 37.33     0.147 C 
ATOM   2474  CG  ASP A 263     122.295   7.021  23.937  1.00 38.61     0.175 C 
ATOM   2475  OD1 ASP A 263     123.343   7.652  24.187  1.00 39.65    -0.648 OA
ATOM   2476  OD2 ASP A 263     121.853   6.890  22.776  1.00 40.35    -0.648 OA
ATOM   2477  HN  ASP A 263     123.650   5.248  25.957  1.00 34.14     0.163 HD
ATOM   2478  N   MET A 264     121.004   5.096  27.926  1.00 33.75    -0.346 N 
ATOM   2479  CA  MET A 264     120.103   4.742  29.019  1.00 30.41     0.177 C 
ATOM   2480  C   MET A 264     120.607   5.304  30.340  1.00 29.06     0.241 C 
ATOM   2481  O   MET A 264     119.811   5.719  31.189  1.00 29.72    -0.271 OA
ATOM   2482  CB  MET A 264     119.934   3.223  29.109  1.00 28.22     0.045 C 
ATOM   2483  CG  MET A 264     118.785   2.790  30.029  1.00 29.37     0.076 C 
ATOM   2484  SD  MET A 264     117.164   3.329  29.421  1.00 30.63    -0.173 SA
ATOM   2485  CE  MET A 264     116.691   1.934  28.403  1.00 29.86     0.089 C 
ATOM   2486  HN  MET A 264     121.531   4.377  27.451  1.00 33.75     0.163 HD
ATOM   2487  N   CYS A 265     121.927   5.334  30.527  1.00 31.14    -0.345 N 
ATOM   2488  CA  CYS A 265     122.496   5.979  31.707  1.00 30.61     0.185 C 
ATOM   2489  C   CYS A 265     122.124   7.454  31.766  1.00 32.03     0.241 C 
ATOM   2490  O   CYS A 265     121.889   7.999  32.851  1.00 32.04    -0.271 OA
ATOM   2491  CB  CYS A 265     124.013   5.808  31.717  1.00 33.11     0.105 C 
ATOM   2492  SG  CYS A 265     124.546   4.111  32.014  1.00 31.51    -0.180 SA
ATOM   2493  HG  CYS A 265     124.713   3.483  30.842  1.00 31.51     0.101 HD
ATOM   2494  HN  CYS A 265     122.539   4.907  29.846  1.00 31.14     0.163 HD
ATOM   2495  N   ALA A 266     122.064   8.119  30.608  1.00 32.04    -0.346 N 
ATOM   2496  CA  ALA A 266     121.702   9.530  30.600  1.00 33.94     0.172 C 
ATOM   2497  C   ALA A 266     120.242   9.728  30.973  1.00 39.77     0.240 C 
ATOM   2498  O   ALA A 266     119.895  10.712  31.638  1.00 39.29    -0.271 OA
ATOM   2499  CB  ALA A 266     121.981  10.136  29.231  1.00 36.40     0.042 C 
ATOM   2500  HN  ALA A 266     122.269   7.644  29.740  1.00 32.04     0.163 HD
ATOM   2501  N   SER A 267     119.369   8.816  30.541  1.00 36.46    -0.344 N 
ATOM   2502  CA  SER A 267     117.975   8.888  30.963  1.00 35.89     0.200 C 
ATOM   2503  C   SER A 267     117.845   8.651  32.460  1.00 33.73     0.243 C 
ATOM   2504  O   SER A 267     117.046   9.314  33.133  1.00 38.58    -0.271 OA
ATOM   2505  CB  SER A 267     117.134   7.878  30.183  1.00 36.60     0.199 C 
ATOM   2506  OG  SER A 267     117.009   8.268  28.824  1.00 41.05    -0.398 OA
ATOM   2507  HG  SER A 267     116.543   7.585  28.336  1.00 41.05     0.209 HD
ATOM   2508  HN  SER A 267     119.673   8.077  29.923  1.00 36.46     0.163 HD
ATOM   2509  N   LEU A 268     118.615   7.703  32.997  1.00 28.81    -0.346 N 
ATOM   2510  CA  LEU A 268     118.573   7.440  34.433  1.00 27.00     0.177 C 
ATOM   2511  C   LEU A 268     119.123   8.621  35.224  1.00 32.20     0.241 C 
ATOM   2512  O   LEU A 268     118.597   8.960  36.290  1.00 32.25    -0.271 OA
ATOM   2513  CB  LEU A 268     119.346   6.160  34.752  1.00 25.49     0.038 C 
ATOM   2514  CG  LEU A 268     119.561   5.825  36.232  1.00 24.44    -0.020 C 
ATOM   2515  CD1 LEU A 268     118.225   5.684  36.939  1.00 23.71     0.009 C 
ATOM   2516  CD2 LEU A 268     120.358   4.537  36.383  1.00 26.96     0.009 C 
ATOM   2517  HN  LEU A 268     119.231   7.163  32.406  1.00 28.81     0.163 HD
ATOM   2518  N   LYS A 269     120.173   9.266  34.712  1.00 29.73    -0.346 N 
ATOM   2519  CA  LYS A 269     120.689  10.471  35.354  1.00 32.69     0.176 C 
ATOM   2520  C   LYS A 269     119.613  11.544  35.462  1.00 35.82     0.241 C 
ATOM   2521  O   LYS A 269     119.468  12.185  36.510  1.00 36.69    -0.271 OA
ATOM   2522  CB  LYS A 269     121.895  10.994  34.576  1.00 34.16     0.035 C 
ATOM   2523  CG  LYS A 269     122.350  12.392  34.975  1.00 37.61     0.004 C 
ATOM   2524  CD  LYS A 269     123.527  12.841  34.123  1.00 39.53     0.027 C 
ATOM   2525  CE  LYS A 269     123.768  14.336  34.261  1.00 44.28     0.229 C 
ATOM   2526  NZ  LYS A 269     124.633  14.867  33.163  1.00 48.27    -0.079 N 
ATOM   2527  HZ  LYS A 269     125.535  14.414  33.197  1.00 48.27     0.274 HD
ATOM   2528  HZ  LYS A 269     124.197  14.682  32.271  1.00 48.27     0.274 HD
ATOM   2529  HN  LYS A 269     120.614   8.917  33.873  1.00 29.73     0.163 HD
ATOM   2530  HZ  LYS A 269     124.752  15.863  33.280  1.00 48.27     0.274 HD
ATOM   2531  N   GLU A 270     118.841  11.750  34.391  1.00 35.66    -0.346 N 
ATOM   2532  CA  GLU A 270     117.777  12.747  34.435  1.00 37.58     0.177 C 
ATOM   2533  C   GLU A 270     116.666  12.340  35.396  1.00 33.96     0.241 C 
ATOM   2534  O   GLU A 270     116.057  13.205  36.037  1.00 35.82    -0.271 OA
ATOM   2535  CB  GLU A 270     117.215  12.985  33.032  1.00 41.88     0.045 C 
ATOM   2536  CG  GLU A 270     118.199  13.649  32.085  1.00 49.17     0.116 C 
ATOM   2537  CD  GLU A 270     118.595  15.044  32.541  1.00 56.16     0.172 C 
ATOM   2538  OE1 GLU A 270     117.691  15.859  32.825  1.00 58.94    -0.648 OA
ATOM   2539  OE2 GLU A 270     119.810  15.323  32.625  1.00 58.52    -0.648 OA
ATOM   2540  HN  GLU A 270     118.995  11.214  33.549  1.00 35.66     0.163 HD
ATOM   2541  N   LEU A 271     116.390  11.038  35.514  1.00 31.18    -0.346 N 
ATOM   2542  CA  LEU A 271     115.415  10.585  36.498  1.00 29.94     0.177 C 
ATOM   2543  C   LEU A 271     115.916  10.837  37.912  1.00 32.49     0.241 C 
ATOM   2544  O   LEU A 271     115.135  11.200  38.798  1.00 34.81    -0.271 OA
ATOM   2545  CB  LEU A 271     115.111   9.099  36.297  1.00 30.35     0.038 C 
ATOM   2546  CG  LEU A 271     114.273   8.727  35.071  1.00 33.89    -0.020 C 
ATOM   2547  CD1 LEU A 271     114.161   7.213  34.937  1.00 31.39     0.009 C 
ATOM   2548  CD2 LEU A 271     112.893   9.359  35.154  1.00 35.16     0.009 C 
ATOM   2549  HN  LEU A 271     116.857  10.367  34.921  1.00 31.18     0.163 HD
ATOM   2550  N   LEU A 272     117.216  10.654  38.141  1.00 29.44    -0.346 N 
ATOM   2551  CA  LEU A 272     117.759  10.840  39.483  1.00 32.24     0.177 C 
ATOM   2552  C   LEU A 272     117.760  12.310  39.880  1.00 34.44     0.241 C 
ATOM   2553  O   LEU A 272     117.498  12.645  41.040  1.00 37.07    -0.271 OA
ATOM   2554  CB  LEU A 272     119.171  10.261  39.565  1.00 28.89     0.038 C 
ATOM   2555  CG  LEU A 272     119.278   8.736  39.502  1.00 27.50    -0.020 C 
ATOM   2556  CD1 LEU A 272     120.728   8.293  39.556  1.00 28.22     0.009 C 
ATOM   2557  CD2 LEU A 272     118.484   8.105  40.632  1.00 29.67     0.009 C 
ATOM   2558  HN  LEU A 272     117.828  10.386  37.383  1.00 29.44     0.163 HD
ATOM   2559  N   GLN A 273     118.038  13.203  38.931  1.00 36.43    -0.346 N 
ATOM   2560  CA  GLN A 273     118.150  14.617  39.265  1.00 39.56     0.177 C 
ATOM   2561  C   GLN A 273     116.797  15.315  39.295  1.00 43.44     0.241 C 
ATOM   2562  O   GLN A 273     116.623  16.279  40.047  1.00 46.07    -0.271 OA
ATOM   2563  CB  GLN A 273     119.085  15.309  38.274  1.00 39.34     0.044 C 
ATOM   2564  CG  GLN A 273     120.504  14.760  38.311  1.00 40.00     0.105 C 
ATOM   2565  CD  GLN A 273     121.406  15.375  37.261  1.00 44.54     0.215 C 
ATOM   2566  NE2 GLN A 273     122.712  15.194  37.424  1.00 44.79    -0.370 N 
ATOM   2567  OE1 GLN A 273     120.937  16.007  36.316  1.00 48.27    -0.274 OA
ATOM   2568  HE  GLN A 273     123.363  15.582  36.756  1.00 44.79     0.159 HD
ATOM   2569  HE  GLN A 273     123.054  14.669  38.216  1.00 44.79     0.159 HD
ATOM   2570  HN  GLN A 273     118.172  12.899  37.977  1.00 36.43     0.163 HD
ATOM   2571  N   ASN A 274     115.832  14.853  38.502  1.00 41.79    -0.346 N 
ATOM   2572  CA  ASN A 274     114.550  15.535  38.391  1.00 43.77     0.185 C 
ATOM   2573  C   ASN A 274     113.386  14.751  38.978  1.00 44.82     0.241 C 
ATOM   2574  O   ASN A 274     112.259  15.258  38.978  1.00 46.80    -0.271 OA
ATOM   2575  CB  ASN A 274     114.256  15.861  36.924  1.00 47.35     0.137 C 
ATOM   2576  CG  ASN A 274     115.324  16.739  36.301  1.00 51.00     0.217 C 
ATOM   2577  ND2 ASN A 274     116.207  16.132  35.519  1.00 50.27    -0.370 N 
ATOM   2578  OD1 ASN A 274     115.356  17.950  36.522  1.00 57.47    -0.274 OA
ATOM   2579  HD  ASN A 274     116.942  16.666  35.077  1.00 50.27     0.159 HD
ATOM   2580  HD  ASN A 274     116.145  15.136  35.365  1.00 50.27     0.159 HD
ATOM   2581  HN  ASN A 274     115.993  14.012  37.966  1.00 41.79     0.163 HD
ATOM   2582  N   GLY A 275     113.620  13.545  39.482  1.00 48.80    -0.351 N 
ATOM   2583  CA  GLY A 275     112.523  12.732  39.956  1.00 47.44     0.225 C 
ATOM   2584  C   GLY A 275     111.692  12.211  38.794  1.00 47.22     0.236 C 
ATOM   2585  O   GLY A 275     112.071  12.296  37.627  1.00 47.76    -0.272 OA
ATOM   2586  HN  GLY A 275     114.566  13.195  39.534  1.00 48.80     0.163 HD
ATOM   2587  N   MET A 276     110.525  11.670  39.139  1.00 45.87    -0.346 N 
ATOM   2588  CA  MET A 276     109.624  11.080  38.157  1.00 46.01     0.177 C 
ATOM   2589  C   MET A 276     108.354  11.901  37.948  1.00 46.50     0.241 C 
ATOM   2590  O   MET A 276     107.488  11.496  37.164  1.00 44.23    -0.271 OA
ATOM   2591  CB  MET A 276     109.283   9.643  38.560  1.00 47.78     0.045 C 
ATOM   2592  CG  MET A 276     110.483   8.705  38.480  1.00 47.75     0.076 C 
ATOM   2593  SD  MET A 276     110.154   7.027  39.045  1.00 50.12    -0.173 SA
ATOM   2594  CE  MET A 276     108.757   6.605  38.016  1.00 38.67     0.089 C 
ATOM   2595  HN  MET A 276     110.256  11.669  40.112  1.00 45.87     0.163 HD
ATOM   2596  N   ASN A 277     108.227  13.043  38.628  1.00 49.40    -0.346 N 
ATOM   2597  CA  ASN A 277     107.155  14.011  38.372  1.00 54.34     0.185 C 
ATOM   2598  C   ASN A 277     105.772  13.368  38.438  1.00 53.47     0.241 C 
ATOM   2599  O   ASN A 277     104.888  13.663  37.630  1.00 57.14    -0.271 OA
ATOM   2600  CB  ASN A 277     107.361  14.710  37.027  1.00 57.37     0.137 C 
ATOM   2601  CG  ASN A 277     108.322  15.880  37.119  1.00 63.22     0.217 C 
ATOM   2602  ND2 ASN A 277     109.518  15.710  36.569  1.00 64.53    -0.370 N 
ATOM   2603  OD1 ASN A 277     107.989  16.929  37.672  1.00 66.26    -0.274 OA
ATOM   2604  HD  ASN A 277     110.198  16.457  36.597  1.00 64.53     0.159 HD
ATOM   2605  HD  ASN A 277     109.748  14.834  36.122  1.00 64.53     0.159 HD
ATOM   2606  HN  ASN A 277     108.900  13.250  39.352  1.00 49.40     0.163 HD
ATOM   2607  N   GLY A 278     105.584  12.478  39.410  1.00 47.62    -0.351 N 
ATOM   2608  CA  GLY A 278     104.310  11.816  39.586  1.00 49.34     0.225 C 
ATOM   2609  C   GLY A 278     103.948  10.816  38.515  1.00 48.70     0.236 C 
ATOM   2610  O   GLY A 278     102.779  10.420  38.429  1.00 50.21    -0.272 OA
ATOM   2611  HN  GLY A 278     106.346  12.261  40.037  1.00 47.62     0.163 HD
ATOM   2612  N   ARG A 279     104.902  10.399  37.693  1.00 47.18    -0.346 N 
ATOM   2613  CA  ARG A 279     104.673   9.370  36.693  1.00 47.18     0.176 C 
ATOM   2614  C   ARG A 279     105.105   8.010  37.229  1.00 42.98     0.241 C 
ATOM   2615  O   ARG A 279     105.692   7.891  38.307  1.00 40.96    -0.271 OA
ATOM   2616  CB  ARG A 279     105.418   9.699  35.395  1.00 49.64     0.036 C 
ATOM   2617  CG  ARG A 279     104.761  10.800  34.577  1.00 57.71     0.023 C 
ATOM   2618  CD  ARG A 279     105.506  11.064  33.275  1.00 62.43     0.138 C 
ATOM   2619  NE  ARG A 279     106.612  12.003  33.445  1.00 65.43    -0.227 N 
ATOM   2620  CZ  ARG A 279     107.312  12.522  32.440  1.00 69.28     0.665 C 
ATOM   2621  NH1 ARG A 279     108.302  13.370  32.685  1.00 70.75    -0.235 N 
ATOM   2622  NH2 ARG A 279     107.025  12.188  31.188  1.00 71.51    -0.235 N 
ATOM   2623  HN  ARG A 279     105.821  10.812  37.765  1.00 47.18     0.163 HD
ATOM   2624  HE  ARG A 279     106.861  12.275  34.385  1.00 65.43     0.177 HD
ATOM   2625  HH  ARG A 279     108.833  13.761  31.920  1.00 70.75     0.174 HD
ATOM   2626  HH  ARG A 279     108.525  13.625  33.637  1.00 70.75     0.174 HD
ATOM   2627  HH  ARG A 279     106.273  11.541  30.998  1.00 71.51     0.174 HD
ATOM   2628  HH  ARG A 279     107.558  12.581  30.426  1.00 71.51     0.174 HD
ATOM   2629  N   THR A 280     104.799   6.971  36.459  1.00 37.45    -0.344 N 
ATOM   2630  CA  THR A 280     105.174   5.614  36.822  1.00 32.04     0.205 C 
ATOM   2631  C   THR A 280     105.911   4.956  35.665  1.00 30.52     0.243 C 
ATOM   2632  O   THR A 280     105.754   5.336  34.501  1.00 33.53    -0.271 OA
ATOM   2633  CB  THR A 280     103.954   4.766  37.206  1.00 33.64     0.146 C 
ATOM   2634  CG2 THR A 280     103.252   5.362  38.419  1.00 33.33     0.042 C 
ATOM   2635  OG1 THR A 280     103.040   4.710  36.101  1.00 33.35    -0.393 OA
ATOM   2636  HG  THR A 280     102.766   3.801  35.958  1.00 33.35     0.210 HD
ATOM   2637  HN  THR A 280     104.293   7.128  35.599  1.00 37.45     0.163 HD
ATOM   2638  N   ILE A 281     106.730   3.966  36.009  1.00 28.18    -0.346 N 
ATOM   2639  CA  ILE A 281     107.417   3.115  35.044  1.00 28.91     0.180 C 
ATOM   2640  C   ILE A 281     107.080   1.677  35.405  1.00 28.74     0.241 C 
ATOM   2641  O   ILE A 281     107.379   1.232  36.519  1.00 26.27    -0.271 OA
ATOM   2642  CB  ILE A 281     108.939   3.335  35.052  1.00 26.02     0.013 C 
ATOM   2643  CG1 ILE A 281     109.281   4.750  34.584  1.00 26.49     0.002 C 
ATOM   2644  CG2 ILE A 281     109.636   2.299  34.175  1.00 26.71     0.012 C 
ATOM   2645  CD1 ILE A 281     110.754   5.083  34.667  1.00 28.22     0.005 C 
ATOM   2646  HN  ILE A 281     106.885   3.794  36.992  1.00 28.18     0.163 HD
ATOM   2647  N   LEU A 282     106.441   0.957  34.479  1.00 28.88    -0.346 N 
ATOM   2648  CA  LEU A 282     106.021  -0.420  34.735  1.00 27.73     0.177 C 
ATOM   2649  C   LEU A 282     105.220  -0.524  36.030  1.00 27.78     0.240 C 
ATOM   2650  O   LEU A 282     105.376  -1.468  36.806  1.00 28.88    -0.271 OA
ATOM   2651  CB  LEU A 282     107.224  -1.365  34.770  1.00 26.97     0.038 C 
ATOM   2652  CG  LEU A 282     107.898  -1.637  33.422  1.00 25.61    -0.020 C 
ATOM   2653  CD1 LEU A 282     109.132  -2.505  33.621  1.00 26.21     0.009 C 
ATOM   2654  CD2 LEU A 282     106.930  -2.308  32.465  1.00 30.01     0.009 C 
ATOM   2655  HN  LEU A 282     106.243   1.374  33.580  1.00 28.88     0.163 HD
ATOM   2656  N   GLY A 283     104.367   0.469  36.273  1.00 27.00    -0.351 N 
ATOM   2657  CA  GLY A 283     103.490   0.475  37.424  1.00 30.46     0.225 C 
ATOM   2658  C   GLY A 283     104.142   0.868  38.730  1.00 31.25     0.236 C 
ATOM   2659  O   GLY A 283     103.491   0.771  39.781  1.00 35.35    -0.272 OA
ATOM   2660  HN  GLY A 283     104.331   1.247  35.630  1.00 27.00     0.163 HD
ATOM   2661  N   SER A 284     105.397   1.304  38.706  1.00 28.59    -0.344 N 
ATOM   2662  CA  SER A 284     106.131   1.664  39.911  1.00 27.26     0.200 C 
ATOM   2663  C   SER A 284     106.411   3.160  39.926  1.00 29.51     0.243 C 
ATOM   2664  O   SER A 284     106.721   3.755  38.890  1.00 28.97    -0.271 OA
ATOM   2665  CB  SER A 284     107.450   0.891  40.006  1.00 29.97     0.199 C 
ATOM   2666  OG  SER A 284     108.188   1.271  41.163  1.00 32.65    -0.398 OA
ATOM   2667  HN  SER A 284     105.862   1.389  37.813  1.00 28.59     0.163 HD
ATOM   2668  HG  SER A 284     108.438   0.486  41.656  1.00 32.65     0.209 HD
ATOM   2669  N   ALA A 285     106.307   3.766  41.106  1.00 30.10    -0.346 N 
ATOM   2670  CA  ALA A 285     106.588   5.182  41.268  1.00 33.76     0.172 C 
ATOM   2671  C   ALA A 285     107.999   5.438  41.782  1.00 34.96     0.240 C 
ATOM   2672  O   ALA A 285     108.339   6.585  42.089  1.00 35.71    -0.271 OA
ATOM   2673  CB  ALA A 285     105.555   5.822  42.197  1.00 33.68     0.042 C 
ATOM   2674  HN  ALA A 285     106.025   3.226  41.912  1.00 30.10     0.163 HD
ATOM   2675  N   LEU A 286     108.823   4.397  41.885  1.00 27.34    -0.346 N 
ATOM   2676  CA  LEU A 286     110.236   4.543  42.200  1.00 27.50     0.177 C 
ATOM   2677  C   LEU A 286     111.034   3.636  41.277  1.00 27.19     0.241 C 
ATOM   2678  O   LEU A 286     110.482   2.791  40.567  1.00 29.47    -0.271 OA
ATOM   2679  CB  LEU A 286     110.529   4.236  43.676  1.00 34.21     0.038 C 
ATOM   2680  CG  LEU A 286     109.839   3.039  44.332  1.00 40.54    -0.020 C 
ATOM   2681  CD1 LEU A 286     110.490   1.719  43.928  1.00 43.93     0.009 C 
ATOM   2682  CD2 LEU A 286     109.840   3.200  45.847  1.00 40.65     0.009 C 
ATOM   2683  HN  LEU A 286     108.452   3.469  41.739  1.00 27.34     0.163 HD
ATOM   2684  N   LEU A 287     112.347   3.828  41.274  1.00 21.60    -0.346 N 
ATOM   2685  CA  LEU A 287     113.216   3.054  40.399  1.00 22.93     0.178 C 
ATOM   2686  C   LEU A 287     113.475   1.689  41.029  1.00 24.91     0.211 C 
ATOM   2687  O   LEU A 287     114.009   1.601  42.135  1.00 24.21    -0.270 OA
ATOM   2688  CB  LEU A 287     114.508   3.823  40.141  1.00 25.43     0.039 C 
ATOM   2689  CG  LEU A 287     114.219   5.200  39.532  1.00 29.14    -0.020 C 
ATOM   2690  CD1 LEU A 287     115.487   6.010  39.335  1.00 31.68     0.009 C 
ATOM   2691  CD2 LEU A 287     113.464   5.041  38.212  1.00 29.66     0.009 C 
ATOM   2692  HN  LEU A 287     112.750   4.522  41.888  1.00 21.60     0.163 HD
ATOM   2693  N  AGLU A 288     113.118   0.632  40.305  0.61 23.65    -0.243 NA
ATOM   2694  N  BGLU A 288     113.049   0.633  40.344  0.39 23.80    -0.243 NA
ATOM   2695  CA AGLU A 288     113.182  -0.735  40.807  0.61 23.67     0.151 C 
ATOM   2696  CA BGLU A 288     113.189  -0.721  40.859  0.39 23.74     0.151 C 
ATOM   2697  C  AGLU A 288     114.550  -1.355  40.542  0.61 22.40     0.225 C 
ATOM   2698  C  BGLU A 288     114.590  -1.251  40.588  0.39 22.22     0.225 C 
ATOM   2699  O  AGLU A 288     115.034  -1.340  39.408  0.61 20.19    -0.277 OA
ATOM   2700  O  BGLU A 288     115.148  -1.047  39.507  0.39 21.68    -0.277 OA
ATOM   2701  CB AGLU A 288     112.098  -1.575  40.135  0.61 23.97     0.039 C 
ATOM   2702  CB BGLU A 288     112.150  -1.643  40.219  0.39 24.17     0.039 C 
ATOM   2703  CG AGLU A 288     112.186  -3.049  40.446  0.61 24.50     0.115 C 
ATOM   2704  CG BGLU A 288     110.704  -1.205  40.420  0.39 26.28     0.115 C 
ATOM   2705  CD AGLU A 288     111.794  -3.350  41.873  0.61 28.75     0.172 C 
ATOM   2706  CD BGLU A 288     110.190  -1.488  41.817  0.39 29.73     0.172 C 
ATOM   2707  OE1AGLU A 288     110.638  -3.057  42.246  0.61 29.92    -0.648 OA
ATOM   2708  OE1BGLU A 288     109.211  -0.835  42.233  0.39 31.97    -0.648 OA
ATOM   2709  OE2AGLU A 288     112.647  -3.862  42.625  0.61 27.38    -0.648 OA
ATOM   2710  OE2BGLU A 288     110.761  -2.365  42.498  0.39 29.95    -0.648 OA
ATOM   2711  H01BGLU A 288     112.062   0.776  40.185  0.39 23.80     0.132 HD
ATOM   2712  H11AGLU A 288     112.155   0.787  40.042  0.61 23.65     0.132 HD
ATOM   2713  N   ASP A 289     115.158  -1.946  41.577  1.00 20.77    -0.172 NA
ATOM   2714  CA  ASP A 289     116.496  -2.516  41.432  1.00 23.31     0.176 C 
ATOM   2715  C   ASP A 289     116.562  -3.995  41.811  1.00 22.62     0.237 C 
ATOM   2716  O   ASP A 289     117.653  -4.513  42.056  1.00 23.66    -0.272 OA
ATOM   2717  CB  ASP A 289     117.533  -1.697  42.219  1.00 22.83     0.143 C 
ATOM   2718  CG  ASP A 289     117.577  -2.011  43.722  1.00 24.65     0.174 C 
ATOM   2719  OD1 ASP A 289     116.609  -2.557  44.295  1.00 23.25    -0.648 OA
ATOM   2720  OD2 ASP A 289     118.609  -1.664  44.345  1.00 24.38    -0.648 OA
ATOM   2721  N   GLU A 290     115.429  -4.702  41.814  1.00 23.45    -0.346 N 
ATOM   2722  CA  GLU A 290     115.409  -6.120  42.148  1.00 19.20     0.177 C 
ATOM   2723  C   GLU A 290     115.280  -7.036  40.932  1.00 21.78     0.241 C 
ATOM   2724  O   GLU A 290     114.895  -8.198  41.093  1.00 24.08    -0.271 OA
ATOM   2725  CB  GLU A 290     114.278  -6.427  43.131  1.00 22.96     0.045 C 
ATOM   2726  CG  GLU A 290     114.502  -5.875  44.504  1.00 26.28     0.116 C 
ATOM   2727  CD  GLU A 290     113.755  -6.672  45.551  1.00 30.84     0.172 C 
ATOM   2728  OE1 GLU A 290     112.564  -6.995  45.334  1.00 31.56    -0.648 OA
ATOM   2729  OE2 GLU A 290     114.374  -7.002  46.578  1.00 29.68    -0.648 OA
ATOM   2730  HN  GLU A 290     114.562  -4.241  41.578  1.00 23.45     0.163 HD
ATOM   2731  N   PHE A 291     115.589  -6.552  39.725  1.00 20.19    -0.346 N 
ATOM   2732  CA  PHE A 291     115.686  -7.402  38.539  1.00 20.04     0.180 C 
ATOM   2733  C   PHE A 291     117.102  -7.338  37.991  1.00 19.13     0.241 C 
ATOM   2734  O   PHE A 291     117.566  -6.261  37.611  1.00 20.89    -0.271 OA
ATOM   2735  CB  PHE A 291     114.714  -6.967  37.436  1.00 19.05     0.073 C 
ATOM   2736  CG  PHE A 291     113.269  -7.064  37.820  1.00 19.62    -0.056 A 
ATOM   2737  CD1 PHE A 291     112.578  -8.256  37.671  1.00 22.60     0.007 A 
ATOM   2738  CD2 PHE A 291     112.597  -5.959  38.309  1.00 22.29     0.007 A 
ATOM   2739  CE1 PHE A 291     111.240  -8.344  38.019  1.00 28.43     0.001 A 
ATOM   2740  CE2 PHE A 291     111.255  -6.040  38.663  1.00 25.23     0.001 A 
ATOM   2741  CZ  PHE A 291     110.578  -7.232  38.513  1.00 26.51     0.000 A 
ATOM   2742  HN  PHE A 291     115.762  -5.562  39.628  1.00 20.19     0.163 HD
ATOM   2743  N   THR A 292     117.767  -8.487  37.897  1.00 18.45    -0.344 N 
ATOM   2744  CA  THR A 292     119.052  -8.529  37.206  1.00 18.73     0.205 C 
ATOM   2745  C   THR A 292     118.846  -8.481  35.698  1.00 23.44     0.245 C 
ATOM   2746  O   THR A 292     117.742  -8.731  35.206  1.00 23.56    -0.271 OA
ATOM   2747  CB  THR A 292     119.811  -9.800  37.559  1.00 24.86     0.146 C 
ATOM   2748  CG2 THR A 292     119.927  -9.956  39.053  1.00 21.35     0.042 C 
ATOM   2749  OG1 THR A 292     119.118 -10.925  37.013  1.00 28.73    -0.393 OA
ATOM   2750  HG  THR A 292     118.924 -11.553  37.713  1.00 28.73     0.210 HD
ATOM   2751  HN  THR A 292     117.383  -9.328  38.303  1.00 18.45     0.163 HD
ATOM   2752  N   PRO A 293     119.903  -8.175  34.934  1.00 23.22    -0.337 N 
ATOM   2753  CA  PRO A 293     119.780  -8.283  33.470  1.00 22.94     0.179 C 
ATOM   2754  C   PRO A 293     119.345  -9.669  33.023  1.00 25.34     0.241 C 
ATOM   2755  O   PRO A 293     118.536  -9.789  32.094  1.00 24.47    -0.271 OA
ATOM   2756  CB  PRO A 293     121.188  -7.923  32.980  1.00 29.77     0.037 C 
ATOM   2757  CG  PRO A 293     121.714  -6.993  34.047  1.00 26.17     0.022 C 
ATOM   2758  CD  PRO A 293     121.163  -7.520  35.340  1.00 25.73     0.127 C 
ATOM   2759  N   PHE A 294     119.832 -10.723  33.687  1.00 25.10    -0.346 N 
ATOM   2760  CA  PHE A 294     119.398 -12.072  33.339  1.00 28.41     0.180 C 
ATOM   2761  C   PHE A 294     117.916 -12.270  33.650  1.00 26.78     0.241 C 
ATOM   2762  O   PHE A 294     117.205 -12.942  32.891  1.00 28.35    -0.271 OA
ATOM   2763  CB  PHE A 294     120.241 -13.119  34.074  1.00 33.00     0.073 C 
ATOM   2764  CG  PHE A 294     121.656 -13.256  33.560  1.00 44.91    -0.056 A 
ATOM   2765  CD1 PHE A 294     122.098 -12.528  32.469  1.00 49.85     0.007 A 
ATOM   2766  CD2 PHE A 294     122.541 -14.132  34.174  1.00 51.30     0.007 A 
ATOM   2767  CE1 PHE A 294     123.399 -12.663  32.005  1.00 54.72     0.001 A 
ATOM   2768  CE2 PHE A 294     123.841 -14.272  33.716  1.00 55.28     0.001 A 
ATOM   2769  CZ  PHE A 294     124.269 -13.536  32.630  1.00 57.04     0.000 A 
ATOM   2770  HN  PHE A 294     120.501 -10.585  34.431  1.00 25.10     0.163 HD
ATOM   2771  N   ASP A 295     117.435 -11.692  34.758  1.00 23.20    -0.345 N 
ATOM   2772  CA  ASP A 295     116.015 -11.785  35.096  1.00 23.77     0.186 C 
ATOM   2773  C   ASP A 295     115.154 -11.186  33.993  1.00 25.52     0.241 C 
ATOM   2774  O   ASP A 295     114.118 -11.747  33.617  1.00 26.71    -0.271 OA
ATOM   2775  CB  ASP A 295     115.723 -11.065  36.415  1.00 21.69     0.147 C 
ATOM   2776  CG  ASP A 295     116.325 -11.760  37.621  1.00 27.05     0.175 C 
ATOM   2777  OD1 ASP A 295     116.628 -12.970  37.538  1.00 30.85    -0.648 OA
ATOM   2778  OD2 ASP A 295     116.478 -11.086  38.664  1.00 24.77    -0.648 OA
ATOM   2779  HN  ASP A 295     118.061 -11.185  35.368  1.00 23.20     0.163 HD
ATOM   2780  N   VAL A 296     115.559 -10.022  33.483  1.00 21.59    -0.346 N 
ATOM   2781  CA  VAL A 296     114.786  -9.342  32.451  1.00 20.34     0.180 C 
ATOM   2782  C   VAL A 296     114.729 -10.192  31.187  1.00 23.36     0.241 C 
ATOM   2783  O   VAL A 296     113.665 -10.361  30.581  1.00 30.19    -0.271 OA
ATOM   2784  CB  VAL A 296     115.383  -7.951  32.173  1.00 20.85     0.009 C 
ATOM   2785  CG1 VAL A 296     114.716  -7.312  30.958  1.00 24.97     0.012 C 
ATOM   2786  CG2 VAL A 296     115.221  -7.077  33.390  1.00 21.75     0.012 C 
ATOM   2787  HN  VAL A 296     116.416  -9.605  33.818  1.00 21.59     0.163 HD
ATOM   2788  N   VAL A 297     115.875 -10.744  30.779  1.00 25.01    -0.346 N 
ATOM   2789  CA  VAL A 297     115.919 -11.568  29.569  1.00 27.15     0.180 C 
ATOM   2790  C   VAL A 297     115.063 -12.818  29.746  1.00 29.84     0.241 C 
ATOM   2791  O   VAL A 297     114.276 -13.180  28.864  1.00 32.90    -0.271 OA
ATOM   2792  CB  VAL A 297     117.376 -11.919  29.213  1.00 29.89     0.009 C 
ATOM   2793  CG1 VAL A 297     117.434 -13.018  28.155  1.00 33.03     0.012 C 
ATOM   2794  CG2 VAL A 297     118.109 -10.681  28.724  1.00 31.79     0.012 C 
ATOM   2795  HN  VAL A 297     116.720 -10.591  31.311  1.00 25.01     0.163 HD
ATOM   2796  N   ARG A 298     115.205 -13.492  30.894  1.00 30.70    -0.346 N 
ATOM   2797  CA  ARG A 298     114.371 -14.653  31.202  1.00 35.40     0.176 C 
ATOM   2798  C   ARG A 298     112.895 -14.333  31.021  1.00 36.76     0.241 C 
ATOM   2799  O   ARG A 298     112.182 -15.012  30.275  1.00 41.80    -0.271 OA
ATOM   2800  CB  ARG A 298     114.615 -15.128  32.640  1.00 38.93     0.036 C 
ATOM   2801  CG  ARG A 298     115.903 -15.896  32.878  1.00 44.17     0.023 C 
ATOM   2802  CD  ARG A 298     115.840 -16.706  34.179  1.00 48.08     0.138 C 
ATOM   2803  NE  ARG A 298     115.706 -15.871  35.376  1.00 45.84    -0.227 N 
ATOM   2804  CZ  ARG A 298     114.605 -15.792  36.120  1.00 45.80     0.665 C 
ATOM   2805  NH1 ARG A 298     113.529 -16.502  35.799  1.00 46.28    -0.235 N 
ATOM   2806  NH2 ARG A 298     114.583 -15.008  37.189  1.00 44.92    -0.235 N 
ATOM   2807  HE  ARG A 298     116.503 -15.318  35.655  1.00 45.84     0.177 HD
ATOM   2808  HN  ARG A 298     115.902 -13.193  31.561  1.00 30.70     0.163 HD
ATOM   2809  HH  ARG A 298     112.696 -16.442  36.367  1.00 46.28     0.174 HD
ATOM   2810  HH  ARG A 298     113.544 -17.102  34.987  1.00 46.28     0.174 HD
ATOM   2811  HH  ARG A 298     115.400 -14.469  37.437  1.00 44.92     0.174 HD
ATOM   2812  HH  ARG A 298     113.749 -14.950  37.755  1.00 44.92     0.174 HD
ATOM   2813  N   GLN A 299     112.421 -13.294  31.710  1.00 36.84    -0.346 N 
ATOM   2814  CA  GLN A 299     110.994 -13.002  31.712  1.00 38.20     0.177 C 
ATOM   2815  C   GLN A 299     110.517 -12.555  30.340  1.00 39.84     0.241 C 
ATOM   2816  O   GLN A 299     109.444 -12.970  29.887  1.00 43.04    -0.271 OA
ATOM   2817  CB  GLN A 299     110.671 -11.945  32.769  1.00 34.07     0.044 C 
ATOM   2818  CG  GLN A 299     109.238 -11.449  32.684  1.00 34.49     0.105 C 
ATOM   2819  CD  GLN A 299     108.690 -10.959  34.009  1.00 30.57     0.215 C 
ATOM   2820  NE2 GLN A 299     109.553 -10.860  35.020  1.00 28.52    -0.370 N 
ATOM   2821  OE1 GLN A 299     107.499 -10.673  34.122  1.00 30.75    -0.274 OA
ATOM   2822  HE  GLN A 299     109.237 -10.539  35.924  1.00 28.52     0.159 HD
ATOM   2823  HE  GLN A 299     110.523 -11.106  34.882  1.00 28.52     0.159 HD
ATOM   2824  HN  GLN A 299     113.055 -12.707  32.233  1.00 36.84     0.163 HD
ATOM   2825  N   CYS A 300     111.305 -11.727  29.651  1.00 36.41    -0.345 N 
ATOM   2826  CA  CYS A 300     110.893 -11.262  28.333  1.00 42.21     0.185 C 
ATOM   2827  C   CYS A 300     111.001 -12.351  27.267  1.00 43.00     0.242 C 
ATOM   2828  O   CYS A 300     110.441 -12.186  26.178  1.00 44.28    -0.271 OA
ATOM   2829  CB  CYS A 300     111.712 -10.031  27.933  1.00 44.62     0.105 C 
ATOM   2830  SG  CYS A 300     111.425  -8.583  28.990  1.00 46.28    -0.180 SA
ATOM   2831  HG  CYS A 300     111.595  -7.464  28.272  1.00 46.28     0.101 HD
ATOM   2832  HN  CYS A 300     112.185 -11.423  30.042  1.00 36.41     0.163 HD
ATOM   2833  N   SER A 301     111.690 -13.461  27.553  1.00 41.79    -0.344 N 
ATOM   2834  CA  SER A 301     111.839 -14.553  26.596  1.00 46.00     0.200 C 
ATOM   2835  C   SER A 301     111.025 -15.796  26.938  1.00 48.54     0.242 C 
ATOM   2836  O   SER A 301     110.842 -16.651  26.064  1.00 50.92    -0.271 OA
ATOM   2837  CB  SER A 301     113.316 -14.952  26.461  1.00 49.97     0.199 C 
ATOM   2838  OG  SER A 301     114.097 -13.871  25.981  1.00 53.14    -0.398 OA
ATOM   2839  HG  SER A 301     114.238 -13.238  26.689  1.00 53.14     0.209 HD
ATOM   2840  HN  SER A 301     112.122 -13.547  28.462  1.00 41.79     0.163 HD
ATOM   2841  N   GLY A 302     110.539 -15.926  28.169  1.00 47.11    -0.350 N 
ATOM   2842  CA  GLY A 302     109.735 -17.079  28.534  1.00 49.32     0.225 C 
ATOM   2843  C   GLY A 302     110.525 -18.334  28.826  1.00 49.87     0.236 C 
ATOM   2844  O   GLY A 302     110.106 -19.430  28.436  1.00 54.20    -0.272 OA
ATOM   2845  HN  GLY A 302     110.731 -15.214  28.859  1.00 47.11     0.163 HD
ATOM   2846  N   VAL A 303     111.663 -18.203  29.510  1.00 47.94    -0.346 N 
ATOM   2847  CA  VAL A 303     112.481 -19.361  29.850  1.00 50.36     0.180 C 
ATOM   2848  C   VAL A 303     111.763 -20.195  30.906  1.00 51.65     0.241 C 
ATOM   2849  O   VAL A 303     111.256 -19.661  31.900  1.00 48.97    -0.271 OA
ATOM   2850  CB  VAL A 303     113.866 -18.909  30.337  1.00 48.27     0.009 C 
ATOM   2851  CG1 VAL A 303     114.686 -20.101  30.814  1.00 51.62     0.012 C 
ATOM   2852  CG2 VAL A 303     114.593 -18.160  29.232  1.00 46.94     0.012 C 
ATOM   2853  HN  VAL A 303     111.964 -17.283  29.798  1.00 47.94     0.163 HD
ATOM   2854  N   THR A 304     111.721 -21.509  30.695  1.00 53.58    -0.344 N 
ATOM   2855  CA  THR A 304     111.025 -22.427  31.588  1.00 58.31     0.205 C 
ATOM   2856  C   THR A 304     112.008 -23.413  32.217  1.00 61.51     0.243 C 
ATOM   2857  O   THR A 304     113.210 -23.410  31.932  1.00 61.65    -0.271 OA
ATOM   2858  CB  THR A 304     109.914 -23.169  30.843  1.00 63.79     0.146 C 
ATOM   2859  CG2 THR A 304     108.975 -22.178  30.185  1.00 58.00     0.042 C 
ATOM   2860  OG1 THR A 304     110.488 -24.019  29.840  1.00 62.55    -0.393 OA
ATOM   2861  HG  THR A 304     110.533 -23.545  29.006  1.00 62.55     0.210 HD
ATOM   2862  HN  THR A 304     112.190 -21.885  29.883  1.00 53.58     0.163 HD
ATOM   2863  N   PHE A 305     111.472 -24.268  33.085  1.00 64.37    -0.348 N 
ATOM   2864  CA  PHE A 305     112.277 -25.200  33.867  1.00 65.74     0.150 C 
ATOM   2865  C   PHE A 305     111.606 -26.563  33.945  1.00 72.26     0.256 C 
ATOM   2866  O   PHE A 305     110.429 -26.702  33.613  1.00 75.89    -0.305 OA
ATOM   2867  CB  PHE A 305     112.512 -24.644  35.275  1.00 62.82     0.070 C 
ATOM   2868  CG  PHE A 305     112.948 -23.212  35.286  1.00 56.01    -0.056 A 
ATOM   2869  CD1 PHE A 305     114.279 -22.879  35.101  1.00 53.98     0.007 A 
ATOM   2870  CD2 PHE A 305     112.025 -22.195  35.458  1.00 53.46     0.007 A 
ATOM   2871  CE1 PHE A 305     114.684 -21.558  35.094  1.00 49.00     0.001 A 
ATOM   2872  CE2 PHE A 305     112.424 -20.870  35.452  1.00 47.66     0.001 A 
ATOM   2873  CZ  PHE A 305     113.756 -20.552  35.269  1.00 45.73     0.000 A 
ATOM   2874  HN  PHE A 305     110.469 -24.272  33.207  1.00 64.37     0.163 HD
TER    2875      PHE A 305 
