# Supplementary material for: High-throughput screening and evaluation of repurposed drugs targeting the SARS-CoV-2 main protease
Source: Signal Transduct Target Ther. 2021 Sep 29;6:356. doi: 10.1038/s41392-021-00763-5 (PMC8479016; doi:10.1038/s41392-021-00763-5)
Supplement: Supplementary file 37 — Data Set 26 [file 41392_2021_763_MOESM37_ESM.txt]

MODEL 1
REMARK VINA RESULT:      -8.4      0.000      0.000
REMARK  Name = DB00224_Indinavir
REMARK  17 active torsions:
REMARK  status: ('A' for Active; 'I' for Inactive)
REMARK    1  A    between atoms: O_1  and  C_15
REMARK    2  A    between atoms: O_2  and  C_20
REMARK    3  A    between atoms: N_5  and  C_13
REMARK    4  A    between atoms: N_6  and  C_21
REMARK    5  A    between atoms: N_7  and  C_18
REMARK    6  A    between atoms: N_8  and  C_27
REMARK    7  A    between atoms: C_10  and  C_19
REMARK    8  A    between atoms: C_13  and  C_15
REMARK    9  A    between atoms: C_15  and  C_16
REMARK   10  A    between atoms: C_16  and  C_17
REMARK   11  A    between atoms: C_17  and  C_24
REMARK   12  A    between atoms: C_17  and  C_25
REMARK   13  A    between atoms: C_21  and  C_28
REMARK   14  A    between atoms: C_25  and  C_30
REMARK   15  A    between atoms: C_27  and  C_32
REMARK   16  A    between atoms: C_27  and  C_33
REMARK   17  A    between atoms: C_27  and  C_34
REMARK                            x       y       z     vdW  Elec       q    Type
REMARK                         _______ _______ _______ _____ _____    ______ ____
ROOT
ATOM      1  C   UNL     1     116.348 -12.327  65.829  0.00  0.00    +0.000 C 
ENDROOT
BRANCH   1   2
ATOM      2  O   UNL     1     117.730 -11.960  65.792  0.00  0.00    +0.000 OA
ATOM      3  H   UNL     1     118.051 -11.926  66.711  0.00  0.00    +0.000 HD
ENDBRANCH   1   2
BRANCH   1   4
ATOM      4  C   UNL     1     115.559 -11.277  66.655  0.00  0.00    +0.000 C 
BRANCH   4   5
ATOM      5  N   UNL     1     116.183 -10.817  67.917  0.00  0.00    +0.000 NA
ATOM      6  N   UNL     1     114.857  -8.151  68.621  0.00  0.00    +0.000 NA
ATOM      7  C   UNL     1     115.147 -10.662  69.009  0.00  0.00    +0.000 C 
ATOM      8  C   UNL     1     114.182  -9.460  68.804  0.00  0.00    +0.000 C 
ATOM      9  C   UNL     1     116.830  -9.489  67.720  0.00  0.00    +0.000 C 
ATOM     10  C   UNL     1     115.851  -8.292  67.534  0.00  0.00    +0.000 C 
BRANCH   7  13
ATOM     11  O   UNL     1     113.120 -12.008  69.085  0.00  0.00    +0.000 OA
ATOM     12  N   UNL     1     115.062 -12.984  69.823  0.00  0.00    +0.000 N 
ATOM     13  C   UNL     1     114.331 -11.947  69.277  0.00  0.00    +0.000 C 
ATOM     14  H   UNL     1     116.073 -12.890  69.730  0.00  0.00    +0.000 HD
BRANCH  12  15
ATOM     15  C   UNL     1     114.495 -14.279  70.227  0.00  0.00    +0.000 C 
ATOM     16  C   UNL     1     113.752 -14.961  69.065  0.00  0.00    +0.000 C 
ATOM     17  C   UNL     1     115.647 -15.199  70.670  0.00  0.00    +0.000 C 
ATOM     18  C   UNL     1     113.541 -14.099  71.421  0.00  0.00    +0.000 C 
ENDBRANCH  12  15
ENDBRANCH   7  13
BRANCH   6  19
ATOM     19  C   UNL     1     115.543  -7.673  69.835  0.00  0.00    +0.000 C 
BRANCH  19  21
ATOM     20  N   UNL     1     117.860  -4.692  70.141  0.00  0.00    +0.000 NA
ATOM     21  C   UNL     1     116.051  -6.259  69.792  0.00  0.00    +0.000 A 
ATOM     22  C   UNL     1     115.206  -5.204  69.437  0.00  0.00    +0.000 A 
ATOM     23  C   UNL     1     117.365  -5.952  70.123  0.00  0.00    +0.000 A 
ATOM     24  C   UNL     1     115.690  -3.903  69.438  0.00  0.00    +0.000 A 
ATOM     25  C   UNL     1     117.012  -3.702  69.797  0.00  0.00    +0.000 A 
ENDBRANCH  19  21
ENDBRANCH   6  19
ENDBRANCH   4   5
ENDBRANCH   1   4
BRANCH   1  26
ATOM     26  C   UNL     1     116.226 -13.727  66.463  0.00  0.00    +0.000 C 
BRANCH  26  27
ATOM     27  C   UNL     1     115.355 -14.713  65.655  0.00  0.00    +0.000 C 
BRANCH  27  30
ATOM     28  O   UNL     1     116.899 -16.522  66.086  0.00  0.00    +0.000 OA
ATOM     29  N   UNL     1     114.649 -16.967  66.197  0.00  0.00    +0.000 N 
ATOM     30  C   UNL     1     115.732 -16.144  65.994  0.00  0.00    +0.000 C 
ATOM     31  H   UNL     1     113.700 -16.614  66.110  0.00  0.00    +0.000 HD
BRANCH  29  32
ATOM     32  C   UNL     1     114.787 -18.386  66.454  0.00  0.00    +0.000 C 
ATOM     33  C   UNL     1     113.504 -19.186  66.072  0.00  0.00    +0.000 C 
ATOM     34  C   UNL     1     112.598 -19.168  67.321  0.00  0.00    +0.000 C 
ATOM     35  C   UNL     1     114.850 -18.662  67.928  0.00  0.00    +0.000 A 
ATOM     36  C   UNL     1     113.609 -19.084  68.421  0.00  0.00    +0.000 A 
ATOM     37  C   UNL     1     115.940 -18.506  68.772  0.00  0.00    +0.000 A 
ATOM     38  C   UNL     1     113.426 -19.333  69.769  0.00  0.00    +0.000 A 
ATOM     39  C   UNL     1     115.769 -18.774  70.129  0.00  0.00    +0.000 A 
ATOM     40  C   UNL     1     114.518 -19.178  70.626  0.00  0.00    +0.000 A 
BRANCH  33  41
ATOM     41  O   UNL     1     112.815 -18.634  64.951  0.00  0.00    +0.000 OA
ATOM     42  H   UNL     1     112.253 -19.341  64.586  0.00  0.00    +0.000 HD
ENDBRANCH  33  41
ENDBRANCH  29  32
ENDBRANCH  27  30
BRANCH  27  43
ATOM     43  C   UNL     1     115.439 -14.477  64.140  0.00  0.00    +0.000 C 
BRANCH  43  44
ATOM     44  C   UNL     1     114.153 -13.916  63.573  0.00  0.00    +0.000 A 
ATOM     45  C   UNL     1     113.842 -14.054  62.212  0.00  0.00    +0.000 A 
ATOM     46  C   UNL     1     113.258 -13.235  64.405  0.00  0.00    +0.000 A 
ATOM     47  C   UNL     1     112.668 -13.508  61.691  0.00  0.00    +0.000 A 
ATOM     48  C   UNL     1     112.083 -12.690  63.884  0.00  0.00    +0.000 A 
ATOM     49  C   UNL     1     111.792 -12.823  62.527  0.00  0.00    +0.000 A 
ENDBRANCH  43  44
ENDBRANCH  27  43
ENDBRANCH  26  27
ENDBRANCH   1  26
TORSDOF 14
ENDMDL
MODEL 2
REMARK VINA RESULT:      -8.2      1.881      5.633
REMARK  Name = DB00224_Indinavir
REMARK  17 active torsions:
REMARK  status: ('A' for Active; 'I' for Inactive)
REMARK    1  A    between atoms: O_1  and  C_15
REMARK    2  A    between atoms: O_2  and  C_20
REMARK    3  A    between atoms: N_5  and  C_13
REMARK    4  A    between atoms: N_6  and  C_21
REMARK    5  A    between atoms: N_7  and  C_18
REMARK    6  A    between atoms: N_8  and  C_27
REMARK    7  A    between atoms: C_10  and  C_19
REMARK    8  A    between atoms: C_13  and  C_15
REMARK    9  A    between atoms: C_15  and  C_16
REMARK   10  A    between atoms: C_16  and  C_17
REMARK   11  A    between atoms: C_17  and  C_24
REMARK   12  A    between atoms: C_17  and  C_25
REMARK   13  A    between atoms: C_21  and  C_28
REMARK   14  A    between atoms: C_25  and  C_30
REMARK   15  A    between atoms: C_27  and  C_32
REMARK   16  A    between atoms: C_27  and  C_33
REMARK   17  A    between atoms: C_27  and  C_34
REMARK                            x       y       z     vdW  Elec       q    Type
REMARK                         _______ _______ _______ _____ _____    ______ ____
ROOT
ATOM      1  C   UNL     1     116.679 -12.359  66.555  0.00  0.00    +0.000 C 
ENDROOT
BRANCH   1   2
ATOM      2  O   UNL     1     117.886 -11.652  66.852  0.00  0.00    +0.000 OA
ATOM      3  H   UNL     1     118.345 -12.135  67.562  0.00  0.00    +0.000 HD
ENDBRANCH   1   2
BRANCH   1   4
ATOM      4  C   UNL     1     115.949 -12.709  67.879  0.00  0.00    +0.000 C 
BRANCH   4   5
ATOM      5  N   UNL     1     114.473 -12.583  67.879  0.00  0.00    +0.000 NA
ATOM      6  N   UNL     1     113.535 -13.375  70.682  0.00  0.00    +0.000 NA
ATOM      7  C   UNL     1     114.016 -11.584  68.921  0.00  0.00    +0.000 C 
ATOM      8  C   UNL     1     114.183 -12.072  70.387  0.00  0.00    +0.000 C 
ATOM      9  C   UNL     1     113.844 -13.893  68.206  0.00  0.00    +0.000 C 
ATOM     10  C   UNL     1     114.003 -14.360  69.683  0.00  0.00    +0.000 C 
BRANCH   7  13
ATOM     11  O   UNL     1     115.241  -9.622  69.677  0.00  0.00    +0.000 OA
ATOM     12  N   UNL     1     114.429  -9.595  67.530  0.00  0.00    +0.000 N 
ATOM     13  C   UNL     1     114.651 -10.185  68.759  0.00  0.00    +0.000 C 
ATOM     14  H   UNL     1     114.126 -10.234  66.796  0.00  0.00    +0.000 HD
BRANCH  12  15
ATOM     15  C   UNL     1     114.874  -8.242  67.164  0.00  0.00    +0.000 C 
ATOM     16  C   UNL     1     116.408  -8.124  67.179  0.00  0.00    +0.000 C 
ATOM     17  C   UNL     1     114.379  -7.934  65.740  0.00  0.00    +0.000 C 
ATOM     18  C   UNL     1     114.263  -7.199  68.118  0.00  0.00    +0.000 C 
ENDBRANCH  12  15
ENDBRANCH   7  13
BRANCH   6  19
ATOM     19  C   UNL     1     112.063 -13.317  70.640  0.00  0.00    +0.000 C 
BRANCH  19  21
ATOM     20  N   UNL     1     110.810 -16.461  72.342  0.00  0.00    +0.000 NA
ATOM     21  C   UNL     1     111.345 -14.618  70.870  0.00  0.00    +0.000 A 
ATOM     22  C   UNL     1     110.614 -15.224  69.846  0.00  0.00    +0.000 A 
ATOM     23  C   UNL     1     111.403 -15.268  72.097  0.00  0.00    +0.000 A 
ATOM     24  C   UNL     1     109.989 -16.442  70.073  0.00  0.00    +0.000 A 
ATOM     25  C   UNL     1     110.119 -17.015  71.326  0.00  0.00    +0.000 A 
ENDBRANCH  19  21
ENDBRANCH   6  19
ENDBRANCH   4   5
ENDBRANCH   1   4
BRANCH   1  26
ATOM     26  C   UNL     1     117.036 -13.638  65.773  0.00  0.00    +0.000 C 
BRANCH  26  27
ATOM     27  C   UNL     1     115.816 -14.492  65.366  0.00  0.00    +0.000 C 
BRANCH  27  30
ATOM     28  O   UNL     1     117.097 -16.427  66.045  0.00  0.00    +0.000 OA
ATOM     29  N   UNL     1     114.806 -16.588  66.047  0.00  0.00    +0.000 N 
ATOM     30  C   UNL     1     115.993 -15.922  65.847  0.00  0.00    +0.000 C 
ATOM     31  H   UNL     1     113.915 -16.133  65.870  0.00  0.00    +0.000 HD
BRANCH  29  32
ATOM     32  C   UNL     1     114.753 -17.984  66.429  0.00  0.00    +0.000 C 
ATOM     33  C   UNL     1     113.390 -18.648  66.061  0.00  0.00    +0.000 C 
ATOM     34  C   UNL     1     112.455 -18.404  67.264  0.00  0.00    +0.000 C 
ATOM     35  C   UNL     1     114.733 -18.132  67.923  0.00  0.00    +0.000 A 
ATOM     36  C   UNL     1     113.432 -18.350  68.395  0.00  0.00    +0.000 A 
ATOM     37  C   UNL     1     115.805 -18.039  68.797  0.00  0.00    +0.000 A 
ATOM     38  C   UNL     1     113.175 -18.451  69.751  0.00  0.00    +0.000 A 
ATOM     39  C   UNL     1     115.557 -18.160  70.163  0.00  0.00    +0.000 A 
ATOM     40  C   UNL     1     114.250 -18.358  70.638  0.00  0.00    +0.000 A 
BRANCH  33  41
ATOM     41  O   UNL     1     112.815 -18.117  64.869  0.00  0.00    +0.000 OA
ATOM     42  H   UNL     1     113.005 -17.162  64.862  0.00  0.00    +0.000 HD
ENDBRANCH  33  41
ENDBRANCH  29  32
ENDBRANCH  27  30
BRANCH  27  43
ATOM     43  C   UNL     1     115.545 -14.460  63.855  0.00  0.00    +0.000 C 
BRANCH  43  44
ATOM     44  C   UNL     1     114.219 -13.814  63.521  0.00  0.00    +0.000 A 
ATOM     45  C   UNL     1     113.515 -13.069  64.479  0.00  0.00    +0.000 A 
ATOM     46  C   UNL     1     113.667 -13.965  62.244  0.00  0.00    +0.000 A 
ATOM     47  C   UNL     1     112.279 -12.501  64.171  0.00  0.00    +0.000 A 
ATOM     48  C   UNL     1     112.430 -13.396  61.937  0.00  0.00    +0.000 A 
ATOM     49  C   UNL     1     111.735 -12.668  62.902  0.00  0.00    +0.000 A 
ENDBRANCH  43  44
ENDBRANCH  27  43
ENDBRANCH  26  27
ENDBRANCH   1  26
TORSDOF 14
ENDMDL
MODEL 3
REMARK VINA RESULT:      -7.9      1.613      2.119
REMARK  Name = DB00224_Indinavir
REMARK  17 active torsions:
REMARK  status: ('A' for Active; 'I' for Inactive)
REMARK    1  A    between atoms: O_1  and  C_15
REMARK    2  A    between atoms: O_2  and  C_20
REMARK    3  A    between atoms: N_5  and  C_13
REMARK    4  A    between atoms: N_6  and  C_21
REMARK    5  A    between atoms: N_7  and  C_18
REMARK    6  A    between atoms: N_8  and  C_27
REMARK    7  A    between atoms: C_10  and  C_19
REMARK    8  A    between atoms: C_13  and  C_15
REMARK    9  A    between atoms: C_15  and  C_16
REMARK   10  A    between atoms: C_16  and  C_17
REMARK   11  A    between atoms: C_17  and  C_24
REMARK   12  A    between atoms: C_17  and  C_25
REMARK   13  A    between atoms: C_21  and  C_28
REMARK   14  A    between atoms: C_25  and  C_30
REMARK   15  A    between atoms: C_27  and  C_32
REMARK   16  A    between atoms: C_27  and  C_33
REMARK   17  A    between atoms: C_27  and  C_34
REMARK                            x       y       z     vdW  Elec       q    Type
REMARK                         _______ _______ _______ _____ _____    ______ ____
ROOT
ATOM      1  C   UNL     1     116.469 -12.264  66.377  0.00  0.00    +0.000 C 
ENDROOT
BRANCH   1   2
ATOM      2  O   UNL     1     117.798 -11.855  66.714  0.00  0.00    +0.000 OA
ATOM      3  H   UNL     1     118.323 -11.853  65.894  0.00  0.00    +0.000 HD
ENDBRANCH   1   2
BRANCH   1   4
ATOM      4  C   UNL     1     115.450 -11.302  67.043  0.00  0.00    +0.000 C 
BRANCH   4   5
ATOM      5  N   UNL     1     115.818 -10.758  68.371  0.00  0.00    +0.000 NA
ATOM      6  N   UNL     1     114.022  -8.326  68.840  0.00  0.00    +0.000 NA
ATOM      7  C   UNL     1     114.629 -10.766  69.306  0.00  0.00    +0.000 C 
ATOM      8  C   UNL     1     113.532  -9.723  68.952  0.00  0.00    +0.000 C 
ATOM      9  C   UNL     1     116.279  -9.347  68.241  0.00  0.00    +0.000 C 
ATOM     10  C   UNL     1     115.166  -8.311  67.903  0.00  0.00    +0.000 C 
BRANCH   7  13
ATOM     11  O   UNL     1     112.816 -12.386  69.189  0.00  0.00    +0.000 OA
ATOM     12  N   UNL     1     114.813 -13.101  70.067  0.00  0.00    +0.000 N 
ATOM     13  C   UNL     1     113.987 -12.161  69.482  0.00  0.00    +0.000 C 
ATOM     14  H   UNL     1     115.804 -12.863  70.061  0.00  0.00    +0.000 HD
BRANCH  12  15
ATOM     15  C   UNL     1     114.406 -14.475  70.398  0.00  0.00    +0.000 C 
ATOM     16  C   UNL     1     113.719 -15.166  69.208  0.00  0.00    +0.000 C 
ATOM     17  C   UNL     1     115.665 -15.281  70.765  0.00  0.00    +0.000 C 
ATOM     18  C   UNL     1     113.465 -14.477  71.616  0.00  0.00    +0.000 C 
ENDBRANCH  12  15
ENDBRANCH   7  13
BRANCH   6  19
ATOM     19  C   UNL     1     114.453  -7.755  70.129  0.00  0.00    +0.000 C 
BRANCH  19  21
ATOM     20  N   UNL     1     112.585  -8.346  73.371  0.00  0.00    +0.000 NA
ATOM     21  C   UNL     1     113.400  -7.666  71.197  0.00  0.00    +0.000 A 
ATOM     22  C   UNL     1     112.248  -6.899  71.006  0.00  0.00    +0.000 A 
ATOM     23  C   UNL     1     113.524  -8.358  72.395  0.00  0.00    +0.000 A 
ATOM     24  C   UNL     1     111.273  -6.862  71.993  0.00  0.00    +0.000 A 
ATOM     25  C   UNL     1     111.487  -7.598  73.145  0.00  0.00    +0.000 A 
ENDBRANCH  19  21
ENDBRANCH   6  19
ENDBRANCH   4   5
ENDBRANCH   1   4
BRANCH   1  26
ATOM     26  C   UNL     1     116.259 -13.710  66.867  0.00  0.00    +0.000 C 
BRANCH  26  27
ATOM     27  C   UNL     1     115.427 -14.589  65.908  0.00  0.00    +0.000 C 
BRANCH  27  30
ATOM     28  O   UNL     1     116.909 -16.491  66.080  0.00  0.00    +0.000 OA
ATOM     29  N   UNL     1     114.658 -16.840  66.371  0.00  0.00    +0.000 N 
ATOM     30  C   UNL     1     115.759 -16.055  66.120  0.00  0.00    +0.000 C 
ATOM     31  H   UNL     1     113.724 -16.439  66.394  0.00  0.00    +0.000 HD
BRANCH  29  32
ATOM     32  C   UNL     1     114.745 -18.277  66.525  0.00  0.00    +0.000 C 
ATOM     33  C   UNL     1     113.414 -18.997  66.146  0.00  0.00    +0.000 C 
ATOM     34  C   UNL     1     112.562 -19.029  67.433  0.00  0.00    +0.000 C 
ATOM     35  C   UNL     1     114.857 -18.658  67.972  0.00  0.00    +0.000 A 
ATOM     36  C   UNL     1     113.621 -19.063  68.489  0.00  0.00    +0.000 A 
ATOM     37  C   UNL     1     115.987 -18.605  68.776  0.00  0.00    +0.000 A 
ATOM     38  C   UNL     1     113.482 -19.397  69.825  0.00  0.00    +0.000 A 
ATOM     39  C   UNL     1     115.860 -18.960  70.118  0.00  0.00    +0.000 A 
ATOM     40  C   UNL     1     114.615 -19.347  70.641  0.00  0.00    +0.000 A 
BRANCH  33  41
ATOM     41  O   UNL     1     112.704 -18.341  65.097  0.00  0.00    +0.000 OA
ATOM     42  H   UNL     1     113.360 -17.837  64.582  0.00  0.00    +0.000 HD
ENDBRANCH  33  41
ENDBRANCH  29  32
ENDBRANCH  27  30
BRANCH  27  43
ATOM     43  C   UNL     1     115.614 -14.201  64.434  0.00  0.00    +0.000 C 
BRANCH  43  44
ATOM     44  C   UNL     1     114.314 -13.790  63.777  0.00  0.00    +0.000 A 
ATOM     45  C   UNL     1     114.045 -14.113  62.439  0.00  0.00    +0.000 A 
ATOM     46  C   UNL     1     113.363 -13.063  64.501  0.00  0.00    +0.000 A 
ATOM     47  C   UNL     1     112.857 -13.705  61.833  0.00  0.00    +0.000 A 
ATOM     48  C   UNL     1     112.174 -12.655  63.894  0.00  0.00    +0.000 A 
ATOM     49  C   UNL     1     111.924 -12.973  62.560  0.00  0.00    +0.000 A 
ENDBRANCH  43  44
ENDBRANCH  27  43
ENDBRANCH  26  27
ENDBRANCH   1  26
TORSDOF 14
ENDMDL
MODEL 4
REMARK VINA RESULT:      -7.9      2.066      2.527
REMARK  Name = DB00224_Indinavir
REMARK  17 active torsions:
REMARK  status: ('A' for Active; 'I' for Inactive)
REMARK    1  A    between atoms: O_1  and  C_15
REMARK    2  A    between atoms: O_2  and  C_20
REMARK    3  A    between atoms: N_5  and  C_13
REMARK    4  A    between atoms: N_6  and  C_21
REMARK    5  A    between atoms: N_7  and  C_18
REMARK    6  A    between atoms: N_8  and  C_27
REMARK    7  A    between atoms: C_10  and  C_19
REMARK    8  A    between atoms: C_13  and  C_15
REMARK    9  A    between atoms: C_15  and  C_16
REMARK   10  A    between atoms: C_16  and  C_17
REMARK   11  A    between atoms: C_17  and  C_24
REMARK   12  A    between atoms: C_17  and  C_25
REMARK   13  A    between atoms: C_21  and  C_28
REMARK   14  A    between atoms: C_25  and  C_30
REMARK   15  A    between atoms: C_27  and  C_32
REMARK   16  A    between atoms: C_27  and  C_33
REMARK   17  A    between atoms: C_27  and  C_34
REMARK                            x       y       z     vdW  Elec       q    Type
REMARK                         _______ _______ _______ _____ _____    ______ ____
ROOT
ATOM      1  C   UNL     1     116.986 -13.070  68.006  0.00  0.00    +0.000 C 
ENDROOT
BRANCH   1   2
ATOM      2  O   UNL     1     116.957 -13.981  69.108  0.00  0.00    +0.000 OA
ATOM      3  H   UNL     1     117.819 -14.434  69.141  0.00  0.00    +0.000 HD
ENDBRANCH   1   2
BRANCH   1   4
ATOM      4  C   UNL     1     115.601 -12.384  67.869  0.00  0.00    +0.000 C 
BRANCH   4   5
ATOM      5  N   UNL     1     115.392 -11.143  68.651  0.00  0.00    +0.000 NA
ATOM      6  N   UNL     1     112.983  -9.728  67.404  0.00  0.00    +0.000 NA
ATOM      7  C   UNL     1     114.016 -11.125  69.280  0.00  0.00    +0.000 C 
ATOM      8  C   UNL     1     112.854 -10.930  68.266  0.00  0.00    +0.000 C 
ATOM      9  C   UNL     1     115.496  -9.951  67.763  0.00  0.00    +0.000 C 
ATOM     10  C   UNL     1     114.316  -9.758  66.765  0.00  0.00    +0.000 C 
BRANCH   7  13
ATOM     11  O   UNL     1     114.260 -12.503  71.271  0.00  0.00    +0.000 OA
ATOM     12  N   UNL     1     112.891 -13.291  69.605  0.00  0.00    +0.000 N 
ATOM     13  C   UNL     1     113.728 -12.351  70.176  0.00  0.00    +0.000 C 
ATOM     14  H   UNL     1     112.353 -12.957  68.807  0.00  0.00    +0.000 HD
BRANCH  12  15
ATOM     15  C   UNL     1     112.526 -14.570  70.233  0.00  0.00    +0.000 C 
ATOM     16  C   UNL     1     111.783 -14.358  71.564  0.00  0.00    +0.000 C 
ATOM     17  C   UNL     1     111.596 -15.336  69.276  0.00  0.00    +0.000 C 
ATOM     18  C   UNL     1     113.781 -15.430  70.470  0.00  0.00    +0.000 C 
ENDBRANCH  12  15
ENDBRANCH   7  13
BRANCH   6  19
ATOM     19  C   UNL     1     112.838  -8.462  68.144  0.00  0.00    +0.000 C 
BRANCH  19  21
ATOM     20  N   UNL     1     113.389  -4.970  66.781  0.00  0.00    +0.000 NA
ATOM     21  C   UNL     1     112.682  -7.223  67.307  0.00  0.00    +0.000 A 
ATOM     22  C   UNL     1     111.676  -7.132  66.342  0.00  0.00    +0.000 A 
ATOM     23  C   UNL     1     113.514  -6.124  67.480  0.00  0.00    +0.000 A 
ATOM     24  C   UNL     1     111.530  -5.964  65.606  0.00  0.00    +0.000 A 
ATOM     25  C   UNL     1     112.403  -4.921  65.863  0.00  0.00    +0.000 A 
ENDBRANCH  19  21
ENDBRANCH   6  19
ENDBRANCH   4   5
ENDBRANCH   1   4
BRANCH   1  26
ATOM     26  C   UNL     1     117.338 -13.854  66.727  0.00  0.00    +0.000 C 
BRANCH  26  27
ATOM     27  C   UNL     1     116.124 -14.508  66.032  0.00  0.00    +0.000 C 
BRANCH  27  30
ATOM     28  O   UNL     1     117.189 -16.655  66.352  0.00  0.00    +0.000 OA
ATOM     29  N   UNL     1     114.894 -16.577  66.316  0.00  0.00    +0.000 N 
ATOM     30  C   UNL     1     116.146 -16.012  66.245  0.00  0.00    +0.000 C 
ATOM     31  H   UNL     1     114.057 -16.008  66.222  0.00  0.00    +0.000 HD
BRANCH  29  32
ATOM     32  C   UNL     1     114.691 -18.006  66.438  0.00  0.00    +0.000 C 
ATOM     33  C   UNL     1     113.265 -18.444  65.983  0.00  0.00    +0.000 C 
ATOM     34  C   UNL     1     112.363 -18.330  67.230  0.00  0.00    +0.000 C 
ATOM     35  C   UNL     1     114.658 -18.424  67.879  0.00  0.00    +0.000 A 
ATOM     36  C   UNL     1     113.342 -18.587  68.330  0.00  0.00    +0.000 A 
ATOM     37  C   UNL     1     115.736 -18.606  68.732  0.00  0.00    +0.000 A 
ATOM     38  C   UNL     1     113.077 -18.909  69.650  0.00  0.00    +0.000 A 
ATOM     39  C   UNL     1     115.478 -18.951  70.058  0.00  0.00    +0.000 A 
ATOM     40  C   UNL     1     114.157 -19.095  70.516  0.00  0.00    +0.000 A 
BRANCH  33  41
ATOM     41  O   UNL     1     112.749 -17.645  64.920  0.00  0.00    +0.000 OA
ATOM     42  H   UNL     1     113.289 -16.835  64.885  0.00  0.00    +0.000 HD
ENDBRANCH  33  41
ENDBRANCH  29  32
ENDBRANCH  27  30
BRANCH  27  43
ATOM     43  C   UNL     1     116.046 -14.176  64.535  0.00  0.00    +0.000 C 
BRANCH  43  44
ATOM     44  C   UNL     1     114.654 -13.761  64.110  0.00  0.00    +0.000 A 
ATOM     45  C   UNL     1     114.128 -14.156  62.871  0.00  0.00    +0.000 A 
ATOM     46  C   UNL     1     113.874 -12.958  64.950  0.00  0.00    +0.000 A 
ATOM     47  C   UNL     1     112.856 -13.744  62.474  0.00  0.00    +0.000 A 
ATOM     48  C   UNL     1     112.601 -12.547  64.552  0.00  0.00    +0.000 A 
ATOM     49  C   UNL     1     112.095 -12.937  63.314  0.00  0.00    +0.000 A 
ENDBRANCH  43  44
ENDBRANCH  27  43
ENDBRANCH  26  27
ENDBRANCH   1  26
TORSDOF 14
ENDMDL
MODEL 5
REMARK VINA RESULT:      -7.6      3.257      7.009
REMARK  Name = DB00224_Indinavir
REMARK  17 active torsions:
REMARK  status: ('A' for Active; 'I' for Inactive)
REMARK    1  A    between atoms: O_1  and  C_15
REMARK    2  A    between atoms: O_2  and  C_20
REMARK    3  A    between atoms: N_5  and  C_13
REMARK    4  A    between atoms: N_6  and  C_21
REMARK    5  A    between atoms: N_7  and  C_18
REMARK    6  A    between atoms: N_8  and  C_27
REMARK    7  A    between atoms: C_10  and  C_19
REMARK    8  A    between atoms: C_13  and  C_15
REMARK    9  A    between atoms: C_15  and  C_16
REMARK   10  A    between atoms: C_16  and  C_17
REMARK   11  A    between atoms: C_17  and  C_24
REMARK   12  A    between atoms: C_17  and  C_25
REMARK   13  A    between atoms: C_21  and  C_28
REMARK   14  A    between atoms: C_25  and  C_30
REMARK   15  A    between atoms: C_27  and  C_32
REMARK   16  A    between atoms: C_27  and  C_33
REMARK   17  A    between atoms: C_27  and  C_34
REMARK                            x       y       z     vdW  Elec       q    Type
REMARK                         _______ _______ _______ _____ _____    ______ ____
ROOT
ATOM      1  C   UNL     1     114.818 -13.176  68.101  0.00  0.00    +0.000 C 
ENDROOT
BRANCH   1   2
ATOM      2  O   UNL     1     115.495 -12.143  68.823  0.00  0.00    +0.000 OA
ATOM      3  H   UNL     1     115.327 -11.302  68.362  0.00  0.00    +0.000 HD
ENDBRANCH   1   2
BRANCH   1   4
ATOM      4  C   UNL     1     114.159 -14.158  69.105  0.00  0.00    +0.000 C 
BRANCH   4   5
ATOM      5  N   UNL     1     112.825 -14.688  68.740  0.00  0.00    +0.000 NA
ATOM      6  N   UNL     1     111.646 -15.900  71.290  0.00  0.00    +0.000 NA
ATOM      7  C   UNL     1     111.737 -14.023  69.556  0.00  0.00    +0.000 C 
ATOM      8  C   UNL     1     111.722 -14.436  71.054  0.00  0.00    +0.000 C 
ATOM      9  C   UNL     1     112.759 -16.152  69.011  0.00  0.00    +0.000 C 
ATOM     10  C   UNL     1     112.726 -16.550  70.516  0.00  0.00    +0.000 C 
BRANCH   7  13
ATOM     11  O   UNL     1     111.995 -11.751  70.387  0.00  0.00    +0.000 OA
ATOM     12  N   UNL     1     111.318 -12.006  68.208  0.00  0.00    +0.000 N 
ATOM     13  C   UNL     1     111.728 -12.482  69.438  0.00  0.00    +0.000 C 
ATOM     14  H   UNL     1     111.337 -12.692  67.455  0.00  0.00    +0.000 HD
BRANCH  12  15
ATOM     15  C   UNL     1     111.162 -10.581  67.878  0.00  0.00    +0.000 C 
ATOM     16  C   UNL     1     110.751 -10.380  66.409  0.00  0.00    +0.000 C 
ATOM     17  C   UNL     1     110.061  -9.989  68.775  0.00  0.00    +0.000 C 
ATOM     18  C   UNL     1     112.469  -9.818  68.161  0.00  0.00    +0.000 C 
ENDBRANCH  12  15
ENDBRANCH   7  13
BRANCH   6  19
ATOM     19  C   UNL     1     110.354 -16.489  70.891  0.00  0.00    +0.000 C 
BRANCH  19  21
ATOM     20  N   UNL     1     109.774 -20.064  69.782  0.00  0.00    +0.000 NA
ATOM     21  C   UNL     1     110.277 -17.990  70.920  0.00  0.00    +0.000 A 
ATOM     22  C   UNL     1     110.561 -18.700  72.089  0.00  0.00    +0.000 A 
ATOM     23  C   UNL     1     109.900 -18.716  69.797  0.00  0.00    +0.000 A 
ATOM     24  C   UNL     1     110.448 -20.083  72.100  0.00  0.00    +0.000 A 
ATOM     25  C   UNL     1     110.053 -20.712  70.932  0.00  0.00    +0.000 A 
ENDBRANCH  19  21
ENDBRANCH   6  19
ENDBRANCH   4   5
ENDBRANCH   1   4
BRANCH   1  26
ATOM     26  C   UNL     1     115.841 -13.907  67.210  0.00  0.00    +0.000 C 
BRANCH  26  27
ATOM     27  C   UNL     1     115.208 -14.777  66.102  0.00  0.00    +0.000 C 
BRANCH  27  30
ATOM     28  O   UNL     1     116.818 -16.570  66.301  0.00  0.00    +0.000 OA
ATOM     29  N   UNL     1     114.585 -17.104  66.374  0.00  0.00    +0.000 N 
ATOM     30  C   UNL     1     115.638 -16.225  66.264  0.00  0.00    +0.000 C 
ATOM     31  H   UNL     1     113.624 -16.776  66.337  0.00  0.00    +0.000 HD
BRANCH  29  32
ATOM     32  C   UNL     1     114.774 -18.537  66.456  0.00  0.00    +0.000 C 
ATOM     33  C   UNL     1     113.529 -19.330  65.950  0.00  0.00    +0.000 C 
ATOM     34  C   UNL     1     112.603 -19.500  67.173  0.00  0.00    +0.000 C 
ATOM     35  C   UNL     1     114.823 -18.992  67.886  0.00  0.00    +0.000 A 
ATOM     36  C   UNL     1     113.591 -19.517  68.295  0.00  0.00    +0.000 A 
ATOM     37  C   UNL     1     115.891 -18.902  68.766  0.00  0.00    +0.000 A 
ATOM     38  C   UNL     1     113.395 -19.938  69.599  0.00  0.00    +0.000 A 
ATOM     39  C   UNL     1     115.708 -19.343  70.075  0.00  0.00    +0.000 A 
ATOM     40  C   UNL     1     114.466 -19.851  70.491  0.00  0.00    +0.000 A 
BRANCH  33  41
ATOM     41  O   UNL     1     112.839 -18.668  64.892  0.00  0.00    +0.000 OA
ATOM     42  H   UNL     1     112.904 -17.711  65.064  0.00  0.00    +0.000 HD
ENDBRANCH  33  41
ENDBRANCH  29  32
ENDBRANCH  27  30
BRANCH  27  43
ATOM     43  C   UNL     1     115.534 -14.271  64.690  0.00  0.00    +0.000 C 
BRANCH  43  44
ATOM     44  C   UNL     1     114.302 -13.801  63.948  0.00  0.00    +0.000 A 
ATOM     45  C   UNL     1     113.322 -13.029  64.588  0.00  0.00    +0.000 A 
ATOM     46  C   UNL     1     114.118 -14.149  62.605  0.00  0.00    +0.000 A 
ATOM     47  C   UNL     1     112.175 -12.625  63.905  0.00  0.00    +0.000 A 
ATOM     48  C   UNL     1     112.971 -13.743  61.921  0.00  0.00    +0.000 A 
ATOM     49  C   UNL     1     111.998 -12.986  62.573  0.00  0.00    +0.000 A 
ENDBRANCH  43  44
ENDBRANCH  27  43
ENDBRANCH  26  27
ENDBRANCH   1  26
TORSDOF 14
ENDMDL
MODEL 6
REMARK VINA RESULT:      -7.6      2.192      4.714
REMARK  Name = DB00224_Indinavir
REMARK  17 active torsions:
REMARK  status: ('A' for Active; 'I' for Inactive)
REMARK    1  A    between atoms: O_1  and  C_15
REMARK    2  A    between atoms: O_2  and  C_20
REMARK    3  A    between atoms: N_5  and  C_13
REMARK    4  A    between atoms: N_6  and  C_21
REMARK    5  A    between atoms: N_7  and  C_18
REMARK    6  A    between atoms: N_8  and  C_27
REMARK    7  A    between atoms: C_10  and  C_19
REMARK    8  A    between atoms: C_13  and  C_15
REMARK    9  A    between atoms: C_15  and  C_16
REMARK   10  A    between atoms: C_16  and  C_17
REMARK   11  A    between atoms: C_17  and  C_24
REMARK   12  A    between atoms: C_17  and  C_25
REMARK   13  A    between atoms: C_21  and  C_28
REMARK   14  A    between atoms: C_25  and  C_30
REMARK   15  A    between atoms: C_27  and  C_32
REMARK   16  A    between atoms: C_27  and  C_33
REMARK   17  A    between atoms: C_27  and  C_34
REMARK                            x       y       z     vdW  Elec       q    Type
REMARK                         _______ _______ _______ _____ _____    ______ ____
ROOT
ATOM      1  C   UNL     1     111.977 -12.879  69.167  0.00  0.00    +0.000 C 
ENDROOT
BRANCH   1   2
ATOM      2  O   UNL     1     110.929 -13.850  69.090  0.00  0.00    +0.000 OA
ATOM      3  H   UNL     1     111.104 -14.528  69.767  0.00  0.00    +0.000 HD
ENDBRANCH   1   2
BRANCH   1   4
ATOM      4  C   UNL     1     112.458 -12.527  67.735  0.00  0.00    +0.000 C 
BRANCH   4   5
ATOM      5  N   UNL     1     112.189 -11.149  67.262  0.00  0.00    +0.000 NA
ATOM      6  N   UNL     1     114.914  -9.796  66.940  0.00  0.00    +0.000 NA
ATOM      7  C   UNL     1     112.845 -10.899  65.922  0.00  0.00    +0.000 C 
ATOM      8  C   UNL     1     114.395 -10.801  65.979  0.00  0.00    +0.000 C 
ATOM      9  C   UNL     1     112.743 -10.156  68.226  0.00  0.00    +0.000 C 
ATOM     10  C   UNL     1     114.297 -10.055  68.259  0.00  0.00    +0.000 C 
BRANCH   7  13
ATOM     11  O   UNL     1     111.273 -11.984  64.413  0.00  0.00    +0.000 OA
ATOM     12  N   UNL     1     113.432 -12.764  64.425  0.00  0.00    +0.000 N 
ATOM     13  C   UNL     1     112.426 -11.909  64.829  0.00  0.00    +0.000 C 
ATOM     14  H   UNL     1     114.374 -12.466  64.674  0.00  0.00    +0.000 HD
BRANCH  12  15
ATOM     15  C   UNL     1     113.258 -13.852  63.450  0.00  0.00    +0.000 C 
ATOM     16  C   UNL     1     112.319 -13.441  62.302  0.00  0.00    +0.000 C 
ATOM     17  C   UNL     1     114.634 -14.194  62.851  0.00  0.00    +0.000 C 
ATOM     18  C   UNL     1     112.712 -15.113  64.144  0.00  0.00    +0.000 C 
ENDBRANCH  12  15
ENDBRANCH   7  13
BRANCH   6  19
ATOM     19  C   UNL     1     114.624  -8.405  66.544  0.00  0.00    +0.000 C 
BRANCH  19  21
ATOM     20  N   UNL     1     116.820  -6.517  68.986  0.00  0.00    +0.000 NA
ATOM     21  C   UNL     1     115.112  -7.337  67.482  0.00  0.00    +0.000 A 
ATOM     22  C   UNL     1     114.320  -6.225  67.776  0.00  0.00    +0.000 A 
ATOM     23  C   UNL     1     116.352  -7.430  68.102  0.00  0.00    +0.000 A 
ATOM     24  C   UNL     1     114.778  -5.269  68.673  0.00  0.00    +0.000 A 
ATOM     25  C   UNL     1     116.023  -5.462  69.247  0.00  0.00    +0.000 A 
ENDBRANCH  19  21
ENDBRANCH   6  19
ENDBRANCH   4   5
ENDBRANCH   1   4
BRANCH   1  26
ATOM     26  C   UNL     1     113.131 -13.465  70.004  0.00  0.00    +0.000 C 
BRANCH  26  27
ATOM     27  C   UNL     1     113.990 -14.507  69.255  0.00  0.00    +0.000 C 
BRANCH  27  30
ATOM     28  O   UNL     1     113.244 -16.143  70.872  0.00  0.00    +0.000 OA
ATOM     29  N   UNL     1     113.830 -16.878  68.776  0.00  0.00    +0.000 N 
ATOM     30  C   UNL     1     113.650 -15.908  69.735  0.00  0.00    +0.000 C 
ATOM     31  H   UNL     1     114.169 -16.639  67.848  0.00  0.00    +0.000 HD
BRANCH  29  32
ATOM     32  C   UNL     1     113.639 -18.287  69.050  0.00  0.00    +0.000 C 
ATOM     33  C   UNL     1     114.936 -18.969  69.584  0.00  0.00    +0.000 C 
ATOM     34  C   UNL     1     115.718 -19.438  68.339  0.00  0.00    +0.000 C 
ATOM     35  C   UNL     1     113.429 -19.058  67.779  0.00  0.00    +0.000 A 
ATOM     36  C   UNL     1     114.609 -19.691  67.368  0.00  0.00    +0.000 A 
ATOM     37  C   UNL     1     112.268 -19.150  67.027  0.00  0.00    +0.000 A 
ATOM     38  C   UNL     1     114.658 -20.406  66.184  0.00  0.00    +0.000 A 
ATOM     39  C   UNL     1     112.303 -19.886  65.843  0.00  0.00    +0.000 A 
ATOM     40  C   UNL     1     113.492 -20.504  65.421  0.00  0.00    +0.000 A 
BRANCH  33  41
ATOM     41  O   UNL     1     115.739 -18.096  70.377  0.00  0.00    +0.000 OA
ATOM     42  H   UNL     1     116.152 -18.642  71.070  0.00  0.00    +0.000 HD
ENDBRANCH  33  41
ENDBRANCH  29  32
ENDBRANCH  27  30
BRANCH  27  43
ATOM     43  C   UNL     1     115.496 -14.241  69.388  0.00  0.00    +0.000 C 
BRANCH  43  44
ATOM     44  C   UNL     1     116.120 -13.800  68.081  0.00  0.00    +0.000 A 
ATOM     45  C   UNL     1     115.891 -14.510  66.894  0.00  0.00    +0.000 A 
ATOM     46  C   UNL     1     116.953 -12.676  68.047  0.00  0.00    +0.000 A 
ATOM     47  C   UNL     1     116.494 -14.114  65.700  0.00  0.00    +0.000 A 
ATOM     48  C   UNL     1     117.555 -12.280  66.852  0.00  0.00    +0.000 A 
ATOM     49  C   UNL     1     117.328 -13.001  65.681  0.00  0.00    +0.000 A 
ENDBRANCH  43  44
ENDBRANCH  27  43
ENDBRANCH  26  27
ENDBRANCH   1  26
TORSDOF 14
ENDMDL
MODEL 7
REMARK VINA RESULT:      -7.5      2.082      4.445
REMARK  Name = DB00224_Indinavir
REMARK  17 active torsions:
REMARK  status: ('A' for Active; 'I' for Inactive)
REMARK    1  A    between atoms: O_1  and  C_15
REMARK    2  A    between atoms: O_2  and  C_20
REMARK    3  A    between atoms: N_5  and  C_13
REMARK    4  A    between atoms: N_6  and  C_21
REMARK    5  A    between atoms: N_7  and  C_18
REMARK    6  A    between atoms: N_8  and  C_27
REMARK    7  A    between atoms: C_10  and  C_19
REMARK    8  A    between atoms: C_13  and  C_15
REMARK    9  A    between atoms: C_15  and  C_16
REMARK   10  A    between atoms: C_16  and  C_17
REMARK   11  A    between atoms: C_17  and  C_24
REMARK   12  A    between atoms: C_17  and  C_25
REMARK   13  A    between atoms: C_21  and  C_28
REMARK   14  A    between atoms: C_25  and  C_30
REMARK   15  A    between atoms: C_27  and  C_32
REMARK   16  A    between atoms: C_27  and  C_33
REMARK   17  A    between atoms: C_27  and  C_34
REMARK                            x       y       z     vdW  Elec       q    Type
REMARK                         _______ _______ _______ _____ _____    ______ ____
ROOT
ATOM      1  C   UNL     1     112.854 -14.610  68.429  0.00  0.00    +0.000 C 
ENDROOT
BRANCH   1   2
ATOM      2  O   UNL     1     112.057 -15.589  67.759  0.00  0.00    +0.000 OA
ATOM      3  H   UNL     1     111.230 -15.158  67.480  0.00  0.00    +0.000 HD
ENDBRANCH   1   2
BRANCH   1   4
ATOM      4  C   UNL     1     113.339 -13.551  67.403  0.00  0.00    +0.000 C 
BRANCH   4   5
ATOM      5  N   UNL     1     112.620 -12.256  67.393  0.00  0.00    +0.000 NA
ATOM      6  N   UNL     1     114.753 -10.083  67.094  0.00  0.00    +0.000 NA
ATOM      7  C   UNL     1     112.875 -11.507  66.103  0.00  0.00    +0.000 C 
ATOM      8  C   UNL     1     114.318 -10.945  65.967  0.00  0.00    +0.000 C 
ATOM      9  C   UNL     1     113.092 -11.395  68.514  0.00  0.00    +0.000 C 
ATOM     10  C   UNL     1     114.532 -10.824  68.355  0.00  0.00    +0.000 C 
BRANCH   7  13
ATOM     11  O   UNL     1     111.375 -12.295  64.356  0.00  0.00    +0.000 OA
ATOM     12  N   UNL     1     113.524 -13.102  64.344  0.00  0.00    +0.000 N 
ATOM     13  C   UNL     1     112.505 -12.310  64.836  0.00  0.00    +0.000 C 
ATOM     14  H   UNL     1     114.454 -12.866  64.687  0.00  0.00    +0.000 HD
BRANCH  12  15
ATOM     15  C   UNL     1     113.392 -14.007  63.192  0.00  0.00    +0.000 C 
ATOM     16  C   UNL     1     112.663 -13.330  62.019  0.00  0.00    +0.000 C 
ATOM     17  C   UNL     1     114.802 -14.405  62.720  0.00  0.00    +0.000 C 
ATOM     18  C   UNL     1     112.645 -15.290  63.599  0.00  0.00    +0.000 C 
ENDBRANCH  12  15
ENDBRANCH   7  13
BRANCH   6  19
ATOM     19  C   UNL     1     114.028  -8.801  67.163  0.00  0.00    +0.000 C 
BRANCH  19  21
ATOM     20  N   UNL     1     114.185  -6.297  70.001  0.00  0.00    +0.000 NA
ATOM     21  C   UNL     1     114.566  -7.790  68.137  0.00  0.00    +0.000 A 
ATOM     22  C   UNL     1     115.892  -7.355  68.060  0.00  0.00    +0.000 A 
ATOM     23  C   UNL     1     113.761  -7.240  69.127  0.00  0.00    +0.000 A 
ATOM     24  C   UNL     1     116.355  -6.395  68.948  0.00  0.00    +0.000 A 
ATOM     25  C   UNL     1     115.469  -5.901  69.890  0.00  0.00    +0.000 A 
ENDBRANCH  19  21
ENDBRANCH   6  19
ENDBRANCH   4   5
ENDBRANCH   1   4
BRANCH   1  26
ATOM     26  C   UNL     1     114.052 -15.318  69.093  0.00  0.00    +0.000 C 
BRANCH  26  27
ATOM     27  C   UNL     1     115.061 -15.924  68.093  0.00  0.00    +0.000 C 
BRANCH  27  30
ATOM     28  O   UNL     1     115.843 -18.149  68.626  0.00  0.00    +0.000 OA
ATOM     29  N   UNL     1     113.836 -17.938  67.528  0.00  0.00    +0.000 N 
ATOM     30  C   UNL     1     114.975 -17.440  68.117  0.00  0.00    +0.000 C 
ATOM     31  H   UNL     1     113.145 -17.316  67.118  0.00  0.00    +0.000 HD
BRANCH  29  32
ATOM     32  C   UNL     1     113.597 -19.358  67.374  0.00  0.00    +0.000 C 
ATOM     33  C   UNL     1     112.624 -19.672  66.197  0.00  0.00    +0.000 C 
ATOM     34  C   UNL     1     111.200 -19.616  66.789  0.00  0.00    +0.000 C 
ATOM     35  C   UNL     1     112.807 -19.898  68.531  0.00  0.00    +0.000 A 
ATOM     36  C   UNL     1     111.451 -20.024  68.206  0.00  0.00    +0.000 A 
ATOM     37  C   UNL     1     113.272 -20.216  69.798  0.00  0.00    +0.000 A 
ATOM     38  C   UNL     1     110.529 -20.445  69.148  0.00  0.00    +0.000 A 
ATOM     39  C   UNL     1     112.352 -20.660  70.748  0.00  0.00    +0.000 A 
ATOM     40  C   UNL     1     110.989 -20.767  70.427  0.00  0.00    +0.000 A 
BRANCH  33  41
ATOM     41  O   UNL     1     112.748 -18.755  65.111  0.00  0.00    +0.000 OA
ATOM     42  H   UNL     1     113.636 -18.358  65.174  0.00  0.00    +0.000 HD
ENDBRANCH  33  41
ENDBRANCH  29  32
ENDBRANCH  27  30
BRANCH  27  43
ATOM     43  C   UNL     1     116.502 -15.460  68.349  0.00  0.00    +0.000 C 
BRANCH  43  44
ATOM     44  C   UNL     1     116.901 -14.304  67.458  0.00  0.00    +0.000 A 
ATOM     45  C   UNL     1     117.440 -13.127  67.998  0.00  0.00    +0.000 A 
ATOM     46  C   UNL     1     116.721 -14.391  66.073  0.00  0.00    +0.000 A 
ATOM     47  C   UNL     1     117.778 -12.054  67.173  0.00  0.00    +0.000 A 
ATOM     48  C   UNL     1     117.060 -13.318  65.248  0.00  0.00    +0.000 A 
ATOM     49  C   UNL     1     117.584 -12.149  65.798  0.00  0.00    +0.000 A 
ENDBRANCH  43  44
ENDBRANCH  27  43
ENDBRANCH  26  27
ENDBRANCH   1  26
TORSDOF 14
ENDMDL
