# Supplementary material for: High-throughput screening and evaluation of repurposed drugs targeting the SARS-CoV-2 main protease
Source: Signal Transduct Target Ther. 2021 Sep 29;6:356. doi: 10.1038/s41392-021-00763-5 (PMC8479016; doi:10.1038/s41392-021-00763-5)
Supplement: Supplementary file 38 — Data Set 28 [file 41392_2021_763_MOESM38_ESM.txt]

MODEL 1
REMARK VINA RESULT:      -8.5      0.000      0.000
REMARK  Name = DB00820_Tadalafil
REMARK  2 active torsions:
REMARK  status: ('A' for Active; 'I' for Inactive)
REMARK    1  A    between atoms: N_7  and  C_23
REMARK    2  A    between atoms: C_9  and  C_16
REMARK                            x       y       z     vdW  Elec       q    Type
REMARK                         _______ _______ _______ _____ _____    ______ ____
ROOT
ATOM      1  O   UNL     1     114.217 -11.268  70.196  0.00  0.00    +0.000 OA
ATOM      2  O   UNL     1     117.688 -11.696  66.072  0.00  0.00    +0.000 OA
ATOM      3  N   UNL     1     115.992 -12.664  67.316  0.00  0.00    +0.000 N 
ATOM      4  N   UNL     1     116.171 -16.395  67.212  0.00  0.00    +0.000 N 
ATOM      5  N   UNL     1     115.517 -10.225  68.612  0.00  0.00    +0.000 N 
ATOM      6  C   UNL     1     115.530 -12.694  68.736  0.00  0.00    +0.000 C 
ATOM      7  C   UNL     1     116.125 -13.927  66.538  0.00  0.00    +0.000 C 
ATOM      8  C   UNL     1     114.463 -13.774  69.027  0.00  0.00    +0.000 C 
ATOM      9  C   UNL     1     115.786 -15.096  67.417  0.00  0.00    +0.000 A 
ATOM     10  C   UNL     1     114.972 -15.069  68.528  0.00  0.00    +0.000 A 
ATOM     11  C   UNL     1     114.979 -11.347  69.235  0.00  0.00    +0.000 C 
ATOM     12  C   UNL     1     114.733 -16.402  68.933  0.00  0.00    +0.000 A 
ATOM     13  C   UNL     1     116.838 -11.615  66.959  0.00  0.00    +0.000 C 
ATOM     14  C   UNL     1     116.732 -10.353  67.821  0.00  0.00    +0.000 C 
ATOM     15  C   UNL     1     115.505 -17.218  68.101  0.00  0.00    +0.000 A 
ATOM     16  C   UNL     1     113.917 -17.001  69.911  0.00  0.00    +0.000 A 
ATOM     17  C   UNL     1     115.512 -18.613  68.218  0.00  0.00    +0.000 A 
ATOM     18  C   UNL     1     115.207  -8.908  69.141  0.00  0.00    +0.000 C 
ATOM     19  C   UNL     1     113.895 -18.395  70.022  0.00  0.00    +0.000 A 
ATOM     20  C   UNL     1     114.686 -19.186  69.191  0.00  0.00    +0.000 A 
ATOM     21  H   UNL     1     116.784 -16.723  66.478  0.00  0.00    +0.000 HD
ENDROOT
BRANCH   7  24
ATOM     22  O   UNL     1     112.104 -12.424  63.991  0.00  0.00    +0.000 OA
ATOM     23  O   UNL     1     112.715 -13.657  62.010  0.00  0.00    +0.000 OA
ATOM     24  C   UNL     1     115.240 -13.882  65.280  0.00  0.00    +0.000 A 
ATOM     25  C   UNL     1     114.056 -13.120  65.283  0.00  0.00    +0.000 A 
ATOM     26  C   UNL     1     115.569 -14.606  64.102  0.00  0.00    +0.000 A 
ATOM     27  C   UNL     1     113.272 -13.106  64.144  0.00  0.00    +0.000 A 
ATOM     28  C   UNL     1     114.762 -14.565  62.960  0.00  0.00    +0.000 A 
ATOM     29  C   UNL     1     113.615 -13.806  63.016  0.00  0.00    +0.000 A 
ATOM     30  C   UNL     1     111.761 -12.776  62.632  0.00  0.00    +0.000 C 
ENDBRANCH   7  24
TORSDOF 1
ENDMDL
MODEL 2
REMARK VINA RESULT:      -8.0      3.743      7.615
REMARK  Name = DB00820_Tadalafil
REMARK  2 active torsions:
REMARK  status: ('A' for Active; 'I' for Inactive)
REMARK    1  A    between atoms: N_7  and  C_23
REMARK    2  A    between atoms: C_9  and  C_16
REMARK                            x       y       z     vdW  Elec       q    Type
REMARK                         _______ _______ _______ _____ _____    ______ ____
ROOT
ATOM      1  O   UNL     1     109.999 -19.176  66.894  0.00  0.00    +0.000 OA
ATOM      2  O   UNL     1     114.674 -19.828  69.531  0.00  0.00    +0.000 OA
ATOM      3  N   UNL     1     113.343 -18.474  68.206  0.00  0.00    +0.000 N 
ATOM      4  N   UNL     1     115.391 -16.110  66.163  0.00  0.00    +0.000 N 
ATOM      5  N   UNL     1     111.165 -20.196  68.592  0.00  0.00    +0.000 N 
ATOM      6  C   UNL     1     112.354 -18.627  67.097  0.00  0.00    +0.000 C 
ATOM      7  C   UNL     1     114.438 -17.470  68.109  0.00  0.00    +0.000 C 
ATOM      8  C   UNL     1     111.984 -17.299  66.399  0.00  0.00    +0.000 C 
ATOM      9  C   UNL     1     114.365 -16.773  66.782  0.00  0.00    +0.000 A 
ATOM     10  C   UNL     1     113.237 -16.622  66.005  0.00  0.00    +0.000 A 
ATOM     11  C   UNL     1     111.045 -19.310  67.527  0.00  0.00    +0.000 C 
ATOM     12  C   UNL     1     113.541 -15.724  64.956  0.00  0.00    +0.000 A 
ATOM     13  C   UNL     1     113.600 -19.611  68.971  0.00  0.00    +0.000 C 
ATOM     14  C   UNL     1     112.484 -20.661  68.996  0.00  0.00    +0.000 C 
ATOM     15  C   UNL     1     114.902 -15.424  65.066  0.00  0.00    +0.000 A 
ATOM     16  C   UNL     1     112.789 -15.114  63.934  0.00  0.00    +0.000 A 
ATOM     17  C   UNL     1     115.551 -14.553  64.184  0.00  0.00    +0.000 A 
ATOM     18  C   UNL     1     110.032 -21.032  68.947  0.00  0.00    +0.000 C 
ATOM     19  C   UNL     1     113.419 -14.222  63.061  0.00  0.00    +0.000 A 
ATOM     20  C   UNL     1     114.780 -13.952  63.183  0.00  0.00    +0.000 A 
ATOM     21  H   UNL     1     116.346 -16.058  66.490  0.00  0.00    +0.000 HD
ENDROOT
BRANCH   7  24
ATOM     22  O   UNL     1     111.945 -14.674  71.408  0.00  0.00    +0.000 OA
ATOM     23  O   UNL     1     113.957 -13.791  72.403  0.00  0.00    +0.000 OA
ATOM     24  C   UNL     1     114.364 -16.476  69.281  0.00  0.00    +0.000 A 
ATOM     25  C   UNL     1     113.111 -16.068  69.777  0.00  0.00    +0.000 A 
ATOM     26  C   UNL     1     115.533 -15.930  69.880  0.00  0.00    +0.000 A 
ATOM     27  C   UNL     1     113.072 -15.164  70.822  0.00  0.00    +0.000 A 
ATOM     28  C   UNL     1     115.463 -15.025  70.945  0.00  0.00    +0.000 A 
ATOM     29  C   UNL     1     114.213 -14.659  71.390  0.00  0.00    +0.000 A 
ATOM     30  C   UNL     1     112.517 -13.807  72.413  0.00  0.00    +0.000 C 
ENDBRANCH   7  24
TORSDOF 1
ENDMDL
MODEL 3
REMARK VINA RESULT:      -7.8      2.097      2.498
REMARK  Name = DB00820_Tadalafil
REMARK  2 active torsions:
REMARK  status: ('A' for Active; 'I' for Inactive)
REMARK    1  A    between atoms: N_7  and  C_23
REMARK    2  A    between atoms: C_9  and  C_16
REMARK                            x       y       z     vdW  Elec       q    Type
REMARK                         _______ _______ _______ _____ _____    ______ ____
ROOT
ATOM      1  O   UNL     1     110.208 -13.438  69.598  0.00  0.00    +0.000 OA
ATOM      2  O   UNL     1     114.778 -11.142  67.840  0.00  0.00    +0.000 OA
ATOM      3  N   UNL     1     113.526 -13.074  68.097  0.00  0.00    +0.000 N 
ATOM      4  N   UNL     1     115.703 -16.105  68.290  0.00  0.00    +0.000 N 
ATOM      5  N   UNL     1     111.292 -11.556  68.844  0.00  0.00    +0.000 N 
ATOM      6  C   UNL     1     112.570 -13.658  69.084  0.00  0.00    +0.000 C 
ATOM      7  C   UNL     1     114.651 -13.889  67.561  0.00  0.00    +0.000 C 
ATOM      8  C   UNL     1     112.258 -15.153  68.846  0.00  0.00    +0.000 C 
ATOM      9  C   UNL     1     114.639 -15.246  68.203  0.00  0.00    +0.000 A 
ATOM     10  C   UNL     1     113.542 -15.879  68.743  0.00  0.00    +0.000 A 
ATOM     11  C   UNL     1     111.229 -12.909  69.163  0.00  0.00    +0.000 C 
ATOM     12  C   UNL     1     113.903 -17.214  69.038  0.00  0.00    +0.000 A 
ATOM     13  C   UNL     1     113.728 -11.696  68.167  0.00  0.00    +0.000 C 
ATOM     14  C   UNL     1     112.584 -10.889  68.789  0.00  0.00    +0.000 C 
ATOM     15  C   UNL     1     115.268 -17.331  68.758  0.00  0.00    +0.000 A 
ATOM     16  C   UNL     1     113.201 -18.345  69.494  0.00  0.00    +0.000 A 
ATOM     17  C   UNL     1     115.968 -18.530  68.933  0.00  0.00    +0.000 A 
ATOM     18  C   UNL     1     110.125 -10.721  69.073  0.00  0.00    +0.000 C 
ATOM     19  C   UNL     1     113.882 -19.556  69.650  0.00  0.00    +0.000 A 
ATOM     20  C   UNL     1     115.246 -19.643  69.378  0.00  0.00    +0.000 A 
ATOM     21  H   UNL     1     116.648 -15.911  67.988  0.00  0.00    +0.000 HD
ENDROOT
BRANCH   7  24
ATOM     22  O   UNL     1     112.196 -13.606  63.224  0.00  0.00    +0.000 OA
ATOM     23  O   UNL     1     114.133 -14.209  61.919  0.00  0.00    +0.000 OA
ATOM     24  C   UNL     1     114.567 -13.982  66.027  0.00  0.00    +0.000 A 
ATOM     25  C   UNL     1     113.347 -13.721  65.375  0.00  0.00    +0.000 A 
ATOM     26  C   UNL     1     115.689 -14.346  65.233  0.00  0.00    +0.000 A 
ATOM     27  C   UNL     1     113.295 -13.824  63.997  0.00  0.00    +0.000 A 
ATOM     28  C   UNL     1     115.610 -14.431  63.838  0.00  0.00    +0.000 A 
ATOM     29  C   UNL     1     114.394 -14.167  63.251  0.00  0.00    +0.000 A 
ATOM     30  C   UNL     1     112.738 -13.848  61.907  0.00  0.00    +0.000 C 
ENDBRANCH   7  24
TORSDOF 1
ENDMDL
MODEL 4
REMARK VINA RESULT:      -7.6      2.323      6.604
REMARK  Name = DB00820_Tadalafil
REMARK  2 active torsions:
REMARK  status: ('A' for Active; 'I' for Inactive)
REMARK    1  A    between atoms: N_7  and  C_23
REMARK    2  A    between atoms: C_9  and  C_16
REMARK                            x       y       z     vdW  Elec       q    Type
REMARK                         _______ _______ _______ _____ _____    ______ ____
ROOT
ATOM      1  O   UNL     1     112.072 -12.606  63.626  0.00  0.00    +0.000 OA
ATOM      2  O   UNL     1     116.866 -14.632  65.092  0.00  0.00    +0.000 OA
ATOM      3  N   UNL     1     114.990 -13.411  65.683  0.00  0.00    +0.000 N 
ATOM      4  N   UNL     1     115.746 -10.961  68.401  0.00  0.00    +0.000 N 
ATOM      5  N   UNL     1     113.704 -14.197  63.320  0.00  0.00    +0.000 N 
ATOM      6  C   UNL     1     114.035 -12.457  65.044  0.00  0.00    +0.000 C 
ATOM      7  C   UNL     1     115.593 -13.103  67.009  0.00  0.00    +0.000 C 
ATOM      8  C   UNL     1     113.111 -11.729  66.046  0.00  0.00    +0.000 C 
ATOM      9  C   UNL     1     115.125 -11.754  67.473  0.00  0.00    +0.000 A 
ATOM     10  C   UNL     1     113.957 -11.127  67.098  0.00  0.00    +0.000 A 
ATOM     11  C   UNL     1     113.144 -13.101  63.970  0.00  0.00    +0.000 C 
ATOM     12  C   UNL     1     113.783  -9.990  67.921  0.00  0.00    +0.000 A 
ATOM     13  C   UNL     1     115.743 -14.208  64.822  0.00  0.00    +0.000 C 
ATOM     14  C   UNL     1     115.132 -14.450  63.438  0.00  0.00    +0.000 C 
ATOM     15  C   UNL     1     114.924  -9.898  68.723  0.00  0.00    +0.000 A 
ATOM     16  C   UNL     1     112.757  -9.040  68.082  0.00  0.00    +0.000 A 
ATOM     17  C   UNL     1     115.093  -8.881  69.670  0.00  0.00    +0.000 A 
ATOM     18  C   UNL     1     113.026 -14.755  62.163  0.00  0.00    +0.000 C 
ATOM     19  C   UNL     1     112.901  -8.034  69.042  0.00  0.00    +0.000 A 
ATOM     20  C   UNL     1     114.055  -7.954  69.819  0.00  0.00    +0.000 A 
ATOM     21  H   UNL     1     116.633 -11.154  68.847  0.00  0.00    +0.000 HD
ENDROOT
BRANCH   7  24
ATOM     22  O   UNL     1     112.610 -16.629  68.903  0.00  0.00    +0.000 OA
ATOM     23  O   UNL     1     114.146 -17.182  70.680  0.00  0.00    +0.000 OA
ATOM     24  C   UNL     1     115.254 -14.206  68.026  0.00  0.00    +0.000 A 
ATOM     25  C   UNL     1     114.031 -14.898  67.929  0.00  0.00    +0.000 A 
ATOM     26  C   UNL     1     116.134 -14.547  69.090  0.00  0.00    +0.000 A 
ATOM     27  C   UNL     1     113.744 -15.876  68.862  0.00  0.00    +0.000 A 
ATOM     28  C   UNL     1     115.822 -15.550  70.015  0.00  0.00    +0.000 A 
ATOM     29  C   UNL     1     114.614 -16.194  69.874  0.00  0.00    +0.000 A 
ATOM     30  C   UNL     1     112.876 -17.457  70.057  0.00  0.00    +0.000 C 
ENDBRANCH   7  24
TORSDOF 1
ENDMDL
MODEL 5
REMARK VINA RESULT:      -7.6      3.411      7.208
REMARK  Name = DB00820_Tadalafil
REMARK  2 active torsions:
REMARK  status: ('A' for Active; 'I' for Inactive)
REMARK    1  A    between atoms: N_7  and  C_23
REMARK    2  A    between atoms: C_9  and  C_16
REMARK                            x       y       z     vdW  Elec       q    Type
REMARK                         _______ _______ _______ _____ _____    ______ ____
ROOT
ATOM      1  O   UNL     1     113.290 -18.894  65.910  0.00  0.00    +0.000 OA
ATOM      2  O   UNL     1     114.396 -18.552  71.191  0.00  0.00    +0.000 OA
ATOM      3  N   UNL     1     114.213 -17.470  69.152  0.00  0.00    +0.000 N 
ATOM      4  N   UNL     1     116.406 -14.448  68.999  0.00  0.00    +0.000 N 
ATOM      5  N   UNL     1     113.010 -19.739  68.029  0.00  0.00    +0.000 N 
ATOM      6  C   UNL     1     114.462 -17.764  67.709  0.00  0.00    +0.000 C 
ATOM      7  C   UNL     1     114.711 -16.207  69.764  0.00  0.00    +0.000 C 
ATOM      8  C   UNL     1     114.415 -16.516  66.798  0.00  0.00    +0.000 C 
ATOM      9  C   UNL     1     115.476 -15.420  68.738  0.00  0.00    +0.000 A 
ATOM     10  C   UNL     1     115.315 -15.494  67.373  0.00  0.00    +0.000 A 
ATOM     11  C   UNL     1     113.502 -18.810  67.118  0.00  0.00    +0.000 C 
ATOM     12  C   UNL     1     116.056 -14.443  66.783  0.00  0.00    +0.000 A 
ATOM     13  C   UNL     1     114.091 -18.571  69.999  0.00  0.00    +0.000 C 
ATOM     14  C   UNL     1     113.645 -19.875  69.332  0.00  0.00    +0.000 C 
ATOM     15  C   UNL     1     116.743 -13.807  67.821  0.00  0.00    +0.000 A 
ATOM     16  C   UNL     1     116.194 -13.953  65.471  0.00  0.00    +0.000 A 
ATOM     17  C   UNL     1     117.582 -12.708  67.601  0.00  0.00    +0.000 A 
ATOM     18  C   UNL     1     112.254 -20.877  67.539  0.00  0.00    +0.000 C 
ATOM     19  C   UNL     1     117.009 -12.840  65.241  0.00  0.00    +0.000 A 
ATOM     20  C   UNL     1     117.696 -12.232  66.290  0.00  0.00    +0.000 A 
ATOM     21  H   UNL     1     116.741 -14.179  69.913  0.00  0.00    +0.000 HD
ENDROOT
BRANCH   7  24
ATOM     22  O   UNL     1     110.006 -14.541  69.742  0.00  0.00    +0.000 OA
ATOM     23  O   UNL     1     110.296 -13.254  71.762  0.00  0.00    +0.000 OA
ATOM     24  C   UNL     1     113.545 -15.395  70.352  0.00  0.00    +0.000 A 
ATOM     25  C   UNL     1     112.294 -15.393  69.705  0.00  0.00    +0.000 A 
ATOM     26  C   UNL     1     113.689 -14.619  71.535  0.00  0.00    +0.000 A 
ATOM     27  C   UNL     1     111.266 -14.646  70.248  0.00  0.00    +0.000 A 
ATOM     28  C   UNL     1     112.627 -13.880  72.068  0.00  0.00    +0.000 A 
ATOM     29  C   UNL     1     111.426 -13.912  71.395  0.00  0.00    +0.000 A 
ATOM     30  C   UNL     1     109.397 -13.659  70.712  0.00  0.00    +0.000 C 
ENDBRANCH   7  24
TORSDOF 1
ENDMDL
MODEL 6
REMARK VINA RESULT:      -7.4      2.148      2.560
REMARK  Name = DB00820_Tadalafil
REMARK  2 active torsions:
REMARK  status: ('A' for Active; 'I' for Inactive)
REMARK    1  A    between atoms: N_7  and  C_23
REMARK    2  A    between atoms: C_9  and  C_16
REMARK                            x       y       z     vdW  Elec       q    Type
REMARK                         _______ _______ _______ _____ _____    ______ ____
ROOT
ATOM      1  O   UNL     1     111.285 -13.081  70.268  0.00  0.00    +0.000 OA
ATOM      2  O   UNL     1     116.358 -13.162  68.399  0.00  0.00    +0.000 OA
ATOM      3  N   UNL     1     114.252 -14.126  68.399  0.00  0.00    +0.000 N 
ATOM      4  N   UNL     1     114.408 -17.764  67.563  0.00  0.00    +0.000 N 
ATOM      5  N   UNL     1     113.221 -11.931  69.805  0.00  0.00    +0.000 N 
ATOM      6  C   UNL     1     113.135 -14.362  69.362  0.00  0.00    +0.000 C 
ATOM      7  C   UNL     1     114.743 -15.228  67.526  0.00  0.00    +0.000 C 
ATOM      8  C   UNL     1     112.053 -15.335  68.842  0.00  0.00    +0.000 C 
ATOM      9  C   UNL     1     113.990 -16.489  67.837  0.00  0.00    +0.000 A 
ATOM     10  C   UNL     1     112.727 -16.568  68.381  0.00  0.00    +0.000 A 
ATOM     11  C   UNL     1     112.427 -13.074  69.814  0.00  0.00    +0.000 C 
ATOM     12  C   UNL     1     112.297 -17.913  68.306  0.00  0.00    +0.000 A 
ATOM     13  C   UNL     1     115.178 -13.143  68.749  0.00  0.00    +0.000 C 
ATOM     14  C   UNL     1     114.667 -12.061  69.705  0.00  0.00    +0.000 C 
ATOM     15  C   UNL     1     113.373 -18.649  67.801  0.00  0.00    +0.000 A 
ATOM     16  C   UNL     1     111.091 -18.577  68.596  0.00  0.00    +0.000 A 
ATOM     17  C   UNL     1     113.300 -20.031  67.590  0.00  0.00    +0.000 A 
ATOM     18  C   UNL     1     112.705 -10.708  70.393  0.00  0.00    +0.000 C 
ATOM     19  C   UNL     1     110.996 -19.953  68.366  0.00  0.00    +0.000 A 
ATOM     20  C   UNL     1     112.087 -20.668  67.876  0.00  0.00    +0.000 A 
ATOM     21  H   UNL     1     115.303 -18.024  67.172  0.00  0.00    +0.000 HD
ENDROOT
BRANCH   7  24
ATOM     22  O   UNL     1     112.132 -13.798  63.519  0.00  0.00    +0.000 OA
ATOM     23  O   UNL     1     114.066 -13.791  62.078  0.00  0.00    +0.000 OA
ATOM     24  C   UNL     1     114.617 -14.839  66.043  0.00  0.00    +0.000 A 
ATOM     25  C   UNL     1     113.359 -14.489  65.515  0.00  0.00    +0.000 A 
ATOM     26  C   UNL     1     115.736 -14.836  65.167  0.00  0.00    +0.000 A 
ATOM     27  C   UNL     1     113.270 -14.155  64.176  0.00  0.00    +0.000 A 
ATOM     28  C   UNL     1     115.618 -14.483  63.818  0.00  0.00    +0.000 A 
ATOM     29  C   UNL     1     114.367 -14.151  63.353  0.00  0.00    +0.000 A 
ATOM     30  C   UNL     1     112.648 -13.564  62.190  0.00  0.00    +0.000 C 
ENDBRANCH   7  24
TORSDOF 1
ENDMDL
MODEL 7
REMARK VINA RESULT:      -7.4      3.324      5.996
REMARK  Name = DB00820_Tadalafil
REMARK  2 active torsions:
REMARK  status: ('A' for Active; 'I' for Inactive)
REMARK    1  A    between atoms: N_7  and  C_23
REMARK    2  A    between atoms: C_9  and  C_16
REMARK                            x       y       z     vdW  Elec       q    Type
REMARK                         _______ _______ _______ _____ _____    ______ ____
ROOT
ATOM      1  O   UNL     1     113.431 -13.036  65.467  0.00  0.00    +0.000 OA
ATOM      2  O   UNL     1     117.368 -16.478  66.841  0.00  0.00    +0.000 OA
ATOM      3  N   UNL     1     115.451 -15.339  67.469  0.00  0.00    +0.000 N 
ATOM      4  N   UNL     1     115.345 -14.757  71.158  0.00  0.00    +0.000 N 
ATOM      5  N   UNL     1     115.005 -14.576  64.809  0.00  0.00    +0.000 N 
ATOM      6  C   UNL     1     114.806 -14.018  67.209  0.00  0.00    +0.000 C 
ATOM      7  C   UNL     1     115.585 -15.855  68.859  0.00  0.00    +0.000 C 
ATOM      8  C   UNL     1     113.628 -13.698  68.156  0.00  0.00    +0.000 C 
ATOM      9  C   UNL     1     115.041 -14.842  69.825  0.00  0.00    +0.000 A 
ATOM     10  C   UNL     1     114.094 -13.882  69.547  0.00  0.00    +0.000 A 
ATOM     11  C   UNL     1     114.303 -13.849  65.765  0.00  0.00    +0.000 C 
ATOM     12  C   UNL     1     113.698 -13.286  70.767  0.00  0.00    +0.000 A 
ATOM     13  C   UNL     1     116.418 -15.750  66.551  0.00  0.00    +0.000 C 
ATOM     14  C   UNL     1     116.300 -15.149  65.148  0.00  0.00    +0.000 C 
ATOM     15  C   UNL     1     114.506 -13.842  71.764  0.00  0.00    +0.000 A 
ATOM     16  C   UNL     1     112.716 -12.345  71.129  0.00  0.00    +0.000 A 
ATOM     17  C   UNL     1     114.386 -13.481  73.112  0.00  0.00    +0.000 A 
ATOM     18  C   UNL     1     114.735 -14.338  63.402  0.00  0.00    +0.000 C 
ATOM     19  C   UNL     1     112.569 -11.995  72.474  0.00  0.00    +0.000 A 
ATOM     20  C   UNL     1     113.396 -12.551  73.448  0.00  0.00    +0.000 A 
ATOM     21  H   UNL     1     116.022 -15.326  71.649  0.00  0.00    +0.000 HD
ENDROOT
BRANCH   7  24
ATOM     22  O   UNL     1     111.970 -19.117  67.757  0.00  0.00    +0.000 OA
ATOM     23  O   UNL     1     112.824 -20.797  69.263  0.00  0.00    +0.000 OA
ATOM     24  C   UNL     1     114.879 -17.215  69.000  0.00  0.00    +0.000 A 
ATOM     25  C   UNL     1     113.718 -17.484  68.251  0.00  0.00    +0.000 A 
ATOM     26  C   UNL     1     115.353 -18.221  69.887  0.00  0.00    +0.000 A 
ATOM     27  C   UNL     1     113.096 -18.708  68.406  0.00  0.00    +0.000 A 
ATOM     28  C   UNL     1     114.709 -19.456  70.015  0.00  0.00    +0.000 A 
ATOM     29  C   UNL     1     113.577 -19.667  69.261  0.00  0.00    +0.000 A 
ATOM     30  C   UNL     1     111.808 -20.444  68.304  0.00  0.00    +0.000 C 
ENDBRANCH   7  24
TORSDOF 1
ENDMDL
