# Supplementary material for: High-throughput screening and evaluation of repurposed drugs targeting the SARS-CoV-2 main protease
Source: Signal Transduct Target Ther. 2021 Sep 29;6:356. doi: 10.1038/s41392-021-00763-5 (PMC8479016; doi:10.1038/s41392-021-00763-5)
Supplement: Supplementary file 39 — Data Set 30 [file 41392_2021_763_MOESM39_ESM.txt]

MODEL 1
REMARK VINA RESULT:      -8.5      0.000      0.000
REMARK  Name = DB01147_Cloxacillin
REMARK  8 active torsions:
REMARK  status: ('A' for Active; 'I' for Inactive)
REMARK    1  A    between atoms: O_4  and  C_18
REMARK    2  A    between atoms: N_9  and  CA_14
REMARK    3  A    between atoms: C_12  and  C_16
REMARK    4  A    between atoms: C_12  and  C_17
REMARK    5  A    between atoms: CA_13  and  C_18
REMARK    6  A    between atoms: C_19  and  C_20
REMARK    7  A    between atoms: C_21  and  C_23
REMARK    8  A    between atoms: C_22  and  C_24
REMARK                            x       y       z     vdW  Elec       q    Type
REMARK                         _______ _______ _______ _____ _____    ______ ____
ROOT
ATOM      1  O   UNL     1     116.577 -16.456  65.571  0.00  0.00    +0.000 OA
ATOM      2  N   UNL     1     114.699 -16.419  66.834  0.00  0.00    +0.000 N 
ATOM      3  C   UNL     1     115.789 -15.809  66.256  0.00  0.00    +0.000 C 
ATOM      4  H   UNL     1     114.006 -15.864  67.319  0.00  0.00    +0.000 HD
ENDROOT
BRANCH   2  11
ATOM      5  S   UNL     1     113.906 -17.903  69.486  0.00  0.00    +0.000 S 
ATOM      6  O   UNL     1     112.136 -18.000  65.686  0.00  0.00    +0.000 OA
ATOM      7  N   UNL     1     113.104 -19.279  67.397  0.00  0.00    +0.000 N 
ATOM      8  C   UNL     1     114.383 -18.741  67.927  0.00  0.00    +0.000 C 
ATOM      9  C   UNL     1     112.492 -19.079  69.749  0.00  0.00    +0.000 C 
ATOM     10  CA  UNL     1     111.960 -19.318  68.322  0.00  0.00    +0.000 C 
ATOM     11  CA  UNL     1     114.497 -17.881  66.649  0.00  0.00    +0.000 C 
ATOM     12  C   UNL     1     113.062 -18.351  66.375  0.00  0.00    +0.000 C 
ATOM     13  C   UNL     1     111.465 -18.390  70.650  0.00  0.00    +0.000 C 
ATOM     14  C   UNL     1     113.068 -20.320  70.442  0.00  0.00    +0.000 C 
BRANCH  10  16
ATOM     15  OXT UNL     1     109.987 -20.731  68.484  0.00  0.00    +0.000 OA
ATOM     16  C   UNL     1     111.154 -20.607  68.140  0.00  0.00    +0.000 C 
BRANCH  16  17
ATOM     17  O   UNL     1     111.839 -21.608  67.542  0.00  0.00    +0.000 OA
ATOM     18  H   UNL     1     111.638 -22.472  67.957  0.00  0.00    +0.000 HD
ENDBRANCH  16  17
ENDBRANCH  10  16
ENDBRANCH   2  11
BRANCH   3  21
ATOM     19  O   UNL     1     116.519 -12.373  67.206  0.00  0.00    +0.000 OA
ATOM     20  N   UNL     1     115.703 -12.135  66.134  0.00  0.00    +0.000 NA
ATOM     21  C   UNL     1     115.911 -14.380  66.448  0.00  0.00    +0.000 A 
ATOM     22  C   UNL     1     115.336 -13.331  65.646  0.00  0.00    +0.000 A 
ATOM     23  C   UNL     1     116.627 -13.707  67.420  0.00  0.00    +0.000 A 
ATOM     24  C   UNL     1     117.462 -14.083  68.576  0.00  0.00    +0.000 C 
BRANCH  22  26
ATOM     25 CL   UNL     1     112.510 -11.857  65.834  0.00  0.00    +0.000 Cl
ATOM     26  C   UNL     1     114.386 -13.424  64.525  0.00  0.00    +0.000 A 
ATOM     27  C   UNL     1     113.101 -12.850  64.544  0.00  0.00    +0.000 A 
ATOM     28  C   UNL     1     114.752 -14.171  63.385  0.00  0.00    +0.000 A 
ATOM     29  C   UNL     1     112.224 -13.035  63.465  0.00  0.00    +0.000 A 
ATOM     30  C   UNL     1     113.886 -14.322  62.299  0.00  0.00    +0.000 A 
ATOM     31  C   UNL     1     112.615 -13.764  62.345  0.00  0.00    +0.000 A 
ENDBRANCH  22  26
ENDBRANCH   3  21
TORSDOF 5
ENDMDL
MODEL 2
REMARK VINA RESULT:      -8.0      3.110      7.650
REMARK  Name = DB01147_Cloxacillin
REMARK  8 active torsions:
REMARK  status: ('A' for Active; 'I' for Inactive)
REMARK    1  A    between atoms: O_4  and  C_18
REMARK    2  A    between atoms: N_9  and  CA_14
REMARK    3  A    between atoms: C_12  and  C_16
REMARK    4  A    between atoms: C_12  and  C_17
REMARK    5  A    between atoms: CA_13  and  C_18
REMARK    6  A    between atoms: C_19  and  C_20
REMARK    7  A    between atoms: C_21  and  C_23
REMARK    8  A    between atoms: C_22  and  C_24
REMARK                            x       y       z     vdW  Elec       q    Type
REMARK                         _______ _______ _______ _____ _____    ______ ____
ROOT
ATOM      1  O   UNL     1     111.704 -17.150  69.379  0.00  0.00    +0.000 OA
ATOM      2  N   UNL     1     113.284 -17.307  67.765  0.00  0.00    +0.000 N 
ATOM      3  C   UNL     1     112.767 -17.634  68.999  0.00  0.00    +0.000 C 
ATOM      4  H   UNL     1     114.110 -17.778  67.421  0.00  0.00    +0.000 HD
ENDROOT
BRANCH   2  11
ATOM      5  S   UNL     1     115.011 -14.795  67.013  0.00  0.00    +0.000 S 
ATOM      6  O   UNL     1     112.771 -17.377  64.584  0.00  0.00    +0.000 OA
ATOM      7  N   UNL     1     113.103 -15.151  65.244  0.00  0.00    +0.000 N 
ATOM      8  C   UNL     1     113.210 -14.948  66.711  0.00  0.00    +0.000 C 
ATOM      9  C   UNL     1     115.288 -14.073  65.323  0.00  0.00    +0.000 C 
ATOM     10  CA  UNL     1     114.297 -14.854  64.438  0.00  0.00    +0.000 C 
ATOM     11  CA  UNL     1     112.559 -16.334  66.905  0.00  0.00    +0.000 C 
ATOM     12  C   UNL     1     112.749 -16.478  65.388  0.00  0.00    +0.000 C 
ATOM     13  C   UNL     1     116.747 -14.324  64.934  0.00  0.00    +0.000 C 
ATOM     14  C   UNL     1     115.012 -12.568  65.432  0.00  0.00    +0.000 C 
BRANCH  10  16
ATOM     15  OXT UNL     1     112.874 -13.535  62.971  0.00  0.00    +0.000 OA
ATOM     16  C   UNL     1     113.914 -14.159  63.129  0.00  0.00    +0.000 C 
BRANCH  16  17
ATOM     17  O   UNL     1     114.840 -14.275  62.149  0.00  0.00    +0.000 OA
ATOM     18  H   UNL     1     115.321 -15.125  62.215  0.00  0.00    +0.000 HD
ENDBRANCH  16  17
ENDBRANCH  10  16
ENDBRANCH   2  11
BRANCH   3  21
ATOM     19  O   UNL     1     115.053 -19.608  71.029  0.00  0.00    +0.000 OA
ATOM     20  N   UNL     1     114.038 -20.515  70.897  0.00  0.00    +0.000 NA
ATOM     21  C   UNL     1     113.504 -18.609  69.773  0.00  0.00    +0.000 A 
ATOM     22  C   UNL     1     113.081 -19.931  70.158  0.00  0.00    +0.000 A 
ATOM     23  C   UNL     1     114.758 -18.479  70.339  0.00  0.00    +0.000 A 
ATOM     24  C   UNL     1     115.801 -17.436  70.384  0.00  0.00    +0.000 C 
BRANCH  22  26
ATOM     25 CL   UNL     1     112.648 -20.759  67.104  0.00  0.00    +0.000 Cl
ATOM     26  C   UNL     1     111.874 -20.678  69.767  0.00  0.00    +0.000 A 
ATOM     27  C   UNL     1     111.579 -21.038  68.438  0.00  0.00    +0.000 A 
ATOM     28  C   UNL     1     110.930 -21.012  70.760  0.00  0.00    +0.000 A 
ATOM     29  C   UNL     1     110.376 -21.693  68.130  0.00  0.00    +0.000 A 
ATOM     30  C   UNL     1     109.751 -21.694  70.451  0.00  0.00    +0.000 A 
ATOM     31  C   UNL     1     109.468 -22.024  69.132  0.00  0.00    +0.000 A 
ENDBRANCH  22  26
ENDBRANCH   3  21
TORSDOF 5
ENDMDL
MODEL 3
REMARK VINA RESULT:      -8.0      2.103      3.858
REMARK  Name = DB01147_Cloxacillin
REMARK  8 active torsions:
REMARK  status: ('A' for Active; 'I' for Inactive)
REMARK    1  A    between atoms: O_4  and  C_18
REMARK    2  A    between atoms: N_9  and  CA_14
REMARK    3  A    between atoms: C_12  and  C_16
REMARK    4  A    between atoms: C_12  and  C_17
REMARK    5  A    between atoms: CA_13  and  C_18
REMARK    6  A    between atoms: C_19  and  C_20
REMARK    7  A    between atoms: C_21  and  C_23
REMARK    8  A    between atoms: C_22  and  C_24
REMARK                            x       y       z     vdW  Elec       q    Type
REMARK                         _______ _______ _______ _____ _____    ______ ____
ROOT
ATOM      1  O   UNL     1     113.532 -15.266  63.716  0.00  0.00    +0.000 OA
ATOM      2  N   UNL     1     112.978 -15.672  65.873  0.00  0.00    +0.000 N 
ATOM      3  C   UNL     1     113.306 -14.824  64.840  0.00  0.00    +0.000 C 
ATOM      4  H   UNL     1     112.703 -15.295  66.771  0.00  0.00    +0.000 HD
ENDROOT
BRANCH   2  11
ATOM      5  S   UNL     1     114.818 -17.314  67.816  0.00  0.00    +0.000 S 
ATOM      6  O   UNL     1     110.780 -17.832  66.816  0.00  0.00    +0.000 OA
ATOM      7  N   UNL     1     112.897 -18.838  66.877  0.00  0.00    +0.000 N 
ATOM      8  C   UNL     1     113.997 -18.003  66.330  0.00  0.00    +0.000 C 
ATOM      9  C   UNL     1     114.359 -18.803  68.828  0.00  0.00    +0.000 C 
ATOM     10  CA  UNL     1     112.951 -19.161  68.311  0.00  0.00    +0.000 C 
ATOM     11  CA  UNL     1     112.929 -17.138  65.627  0.00  0.00    +0.000 C 
ATOM     12  C   UNL     1     111.927 -17.946  66.463  0.00  0.00    +0.000 C 
ATOM     13  C   UNL     1     114.355 -18.391  70.302  0.00  0.00    +0.000 C 
ATOM     14  C   UNL     1     115.433 -19.866  68.570  0.00  0.00    +0.000 C 
BRANCH  10  16
ATOM     15  OXT UNL     1     112.375 -21.089  69.678  0.00  0.00    +0.000 OA
ATOM     16  C   UNL     1     112.519 -20.608  68.563  0.00  0.00    +0.000 C 
BRANCH  16  17
ATOM     17  O   UNL     1     112.287 -21.320  67.435  0.00  0.00    +0.000 OA
ATOM     18  H   UNL     1     112.341 -20.751  66.640  0.00  0.00    +0.000 HD
ENDBRANCH  16  17
ENDBRANCH  10  16
ENDBRANCH   2  11
BRANCH   3  21
ATOM     19  O   UNL     1     112.823 -11.231  65.152  0.00  0.00    +0.000 OA
ATOM     20  N   UNL     1     113.757 -11.412  66.135  0.00  0.00    +0.000 NA
ATOM     21  C   UNL     1     113.305 -13.408  65.138  0.00  0.00    +0.000 A 
ATOM     22  C   UNL     1     114.052 -12.722  66.160  0.00  0.00    +0.000 A 
ATOM     23  C   UNL     1     112.567 -12.409  64.532  0.00  0.00    +0.000 A 
ATOM     24  C   UNL     1     111.593 -12.328  63.427  0.00  0.00    +0.000 C 
BRANCH  22  26
ATOM     25 CL   UNL     1     117.048 -13.060  65.108  0.00  0.00    +0.000 Cl
ATOM     26  C   UNL     1     115.092 -13.239  67.066  0.00  0.00    +0.000 A 
ATOM     27  C   UNL     1     116.423 -13.467  66.671  0.00  0.00    +0.000 A 
ATOM     28  C   UNL     1     114.734 -13.576  68.388  0.00  0.00    +0.000 A 
ATOM     29  C   UNL     1     117.345 -14.025  67.571  0.00  0.00    +0.000 A 
ATOM     30  C   UNL     1     115.666 -14.097  69.289  0.00  0.00    +0.000 A 
ATOM     31  C   UNL     1     116.970 -14.335  68.875  0.00  0.00    +0.000 A 
ENDBRANCH  22  26
ENDBRANCH   3  21
TORSDOF 5
ENDMDL
MODEL 4
REMARK VINA RESULT:      -7.7      2.732      7.274
REMARK  Name = DB01147_Cloxacillin
REMARK  8 active torsions:
REMARK  status: ('A' for Active; 'I' for Inactive)
REMARK    1  A    between atoms: O_4  and  C_18
REMARK    2  A    between atoms: N_9  and  CA_14
REMARK    3  A    between atoms: C_12  and  C_16
REMARK    4  A    between atoms: C_12  and  C_17
REMARK    5  A    between atoms: CA_13  and  C_18
REMARK    6  A    between atoms: C_19  and  C_20
REMARK    7  A    between atoms: C_21  and  C_23
REMARK    8  A    between atoms: C_22  and  C_24
REMARK                            x       y       z     vdW  Elec       q    Type
REMARK                         _______ _______ _______ _____ _____    ______ ____
ROOT
ATOM      1  O   UNL     1     114.787 -18.977  66.342  0.00  0.00    +0.000 OA
ATOM      2  N   UNL     1     114.387 -17.086  67.521  0.00  0.00    +0.000 N 
ATOM      3  C   UNL     1     114.425 -18.456  67.394  0.00  0.00    +0.000 C 
ATOM      4  H   UNL     1     114.178 -16.666  68.417  0.00  0.00    +0.000 HD
ENDROOT
BRANCH   2  11
ATOM      5  S   UNL     1     113.681 -14.054  67.934  0.00  0.00    +0.000 S 
ATOM      6  O   UNL     1     117.259 -15.867  66.713  0.00  0.00    +0.000 OA
ATOM      7  N   UNL     1     115.597 -14.309  66.156  0.00  0.00    +0.000 N 
ATOM      8  C   UNL     1     114.205 -14.793  66.340  0.00  0.00    +0.000 C 
ATOM      9  C   UNL     1     114.790 -12.586  67.681  0.00  0.00    +0.000 C 
ATOM     10  CA  UNL     1     116.037 -13.196  67.011  0.00  0.00    +0.000 C 
ATOM     11  CA  UNL     1     114.758 -16.235  66.359  0.00  0.00    +0.000 C 
ATOM     12  C   UNL     1     116.134 -15.556  66.411  0.00  0.00    +0.000 C 
ATOM     13  C   UNL     1     115.097 -11.982  69.053  0.00  0.00    +0.000 C 
ATOM     14  C   UNL     1     114.014 -11.586  66.814  0.00  0.00    +0.000 C 
BRANCH  10  16
ATOM     15  OXT UNL     1     117.544 -11.306  66.737  0.00  0.00    +0.000 OA
ATOM     16  C   UNL     1     116.896 -12.205  66.220  0.00  0.00    +0.000 C 
BRANCH  16  17
ATOM     17  O   UNL     1     116.897 -12.418  64.884  0.00  0.00    +0.000 OA
ATOM     18  H   UNL     1     116.016 -12.712  64.572  0.00  0.00    +0.000 HD
ENDBRANCH  16  17
ENDBRANCH  10  16
ENDBRANCH   2  11
BRANCH   3  21
ATOM     19  O   UNL     1     114.182 -20.287  70.530  0.00  0.00    +0.000 OA
ATOM     20  N   UNL     1     112.876 -20.362  70.130  0.00  0.00    +0.000 NA
ATOM     21  C   UNL     1     114.084 -19.226  68.570  0.00  0.00    +0.000 A 
ATOM     22  C   UNL     1     112.785 -19.713  68.958  0.00  0.00    +0.000 A 
ATOM     23  C   UNL     1     114.917 -19.637  69.594  0.00  0.00    +0.000 A 
ATOM     24  C   UNL     1     116.355 -19.523  69.904  0.00  0.00    +0.000 C 
BRANCH  22  26
ATOM     25 CL   UNL     1     111.119 -16.993  68.799  0.00  0.00    +0.000 Cl
ATOM     26  C   UNL     1     111.512 -19.677  68.218  0.00  0.00    +0.000 A 
ATOM     27  C   UNL     1     110.690 -18.537  68.141  0.00  0.00    +0.000 A 
ATOM     28  C   UNL     1     111.056 -20.856  67.593  0.00  0.00    +0.000 A 
ATOM     29  C   UNL     1     109.457 -18.594  67.473  0.00  0.00    +0.000 A 
ATOM     30  C   UNL     1     109.844 -20.896  66.900  0.00  0.00    +0.000 A 
ATOM     31  C   UNL     1     109.037 -19.767  66.851  0.00  0.00    +0.000 A 
ENDBRANCH  22  26
ENDBRANCH   3  21
TORSDOF 5
ENDMDL
MODEL 5
REMARK VINA RESULT:      -7.5      1.939      2.486
REMARK  Name = DB01147_Cloxacillin
REMARK  8 active torsions:
REMARK  status: ('A' for Active; 'I' for Inactive)
REMARK    1  A    between atoms: O_4  and  C_18
REMARK    2  A    between atoms: N_9  and  CA_14
REMARK    3  A    between atoms: C_12  and  C_16
REMARK    4  A    between atoms: C_12  and  C_17
REMARK    5  A    between atoms: CA_13  and  C_18
REMARK    6  A    between atoms: C_19  and  C_20
REMARK    7  A    between atoms: C_21  and  C_23
REMARK    8  A    between atoms: C_22  and  C_24
REMARK                            x       y       z     vdW  Elec       q    Type
REMARK                         _______ _______ _______ _____ _____    ______ ____
ROOT
ATOM      1  O   UNL     1     113.304 -13.840  67.986  0.00  0.00    +0.000 OA
ATOM      2  N   UNL     1     114.423 -15.807  67.986  0.00  0.00    +0.000 N 
ATOM      3  C   UNL     1     114.285 -14.485  67.627  0.00  0.00    +0.000 C 
ATOM      4  H   UNL     1     115.276 -16.306  67.766  0.00  0.00    +0.000 HD
ENDROOT
BRANCH   2  11
ATOM      5  S   UNL     1     112.872 -18.030  66.401  0.00  0.00    +0.000 S 
ATOM      6  O   UNL     1     114.665 -18.146  70.189  0.00  0.00    +0.000 OA
ATOM      7  N   UNL     1     112.674 -18.449  68.986  0.00  0.00    +0.000 N 
ATOM      8  C   UNL     1     112.357 -17.360  68.028  0.00  0.00    +0.000 C 
ATOM      9  C   UNL     1     112.514 -19.771  66.943  0.00  0.00    +0.000 C 
ATOM     10  CA  UNL     1     112.954 -19.778  68.420  0.00  0.00    +0.000 C 
ATOM     11  CA  UNL     1     113.356 -16.461  68.788  0.00  0.00    +0.000 C 
ATOM     12  C   UNL     1     113.738 -17.753  69.526  0.00  0.00    +0.000 C 
ATOM     13  C   UNL     1     113.349 -20.717  66.078  0.00  0.00    +0.000 C 
ATOM     14  C   UNL     1     111.017 -20.010  66.712  0.00  0.00    +0.000 C 
BRANCH  10  16
ATOM     15  OXT UNL     1     111.407 -21.594  68.896  0.00  0.00    +0.000 OA
ATOM     16  C   UNL     1     112.324 -20.880  69.277  0.00  0.00    +0.000 C 
BRANCH  16  17
ATOM     17  O   UNL     1     112.883 -21.017  70.501  0.00  0.00    +0.000 OA
ATOM     18  H   UNL     1     113.481 -20.268  70.703  0.00  0.00    +0.000 HD
ENDBRANCH  16  17
ENDBRANCH  10  16
ENDBRANCH   2  11
BRANCH   3  21
ATOM     19  O   UNL     1     117.385 -13.169  66.250  0.00  0.00    +0.000 OA
ATOM     20  N   UNL     1     116.569 -12.986  65.167  0.00  0.00    +0.000 NA
ATOM     21  C   UNL     1     115.373 -13.900  66.874  0.00  0.00    +0.000 A 
ATOM     22  C   UNL     1     115.352 -13.437  65.511  0.00  0.00    +0.000 A 
ATOM     23  C   UNL     1     116.676 -13.686  67.283  0.00  0.00    +0.000 A 
ATOM     24  C   UNL     1     117.450 -13.898  68.521  0.00  0.00    +0.000 C 
BRANCH  22  26
ATOM     25 CL   UNL     1     113.146 -11.180  65.999  0.00  0.00    +0.000 Cl
ATOM     26  C   UNL     1     114.216 -13.311  64.582  0.00  0.00    +0.000 A 
ATOM     27  C   UNL     1     113.173 -12.381  64.750  0.00  0.00    +0.000 A 
ATOM     28  C   UNL     1     114.130 -14.200  63.490  0.00  0.00    +0.000 A 
ATOM     29  C   UNL     1     112.087 -12.363  63.861  0.00  0.00    +0.000 A 
ATOM     30  C   UNL     1     113.063 -14.153  62.590  0.00  0.00    +0.000 A 
ATOM     31  C   UNL     1     112.034 -13.241  62.783  0.00  0.00    +0.000 A 
ENDBRANCH  22  26
ENDBRANCH   3  21
TORSDOF 5
ENDMDL
MODEL 6
REMARK VINA RESULT:      -7.4      2.002      2.740
REMARK  Name = DB01147_Cloxacillin
REMARK  8 active torsions:
REMARK  status: ('A' for Active; 'I' for Inactive)
REMARK    1  A    between atoms: O_4  and  C_18
REMARK    2  A    between atoms: N_9  and  CA_14
REMARK    3  A    between atoms: C_12  and  C_16
REMARK    4  A    between atoms: C_12  and  C_17
REMARK    5  A    between atoms: CA_13  and  C_18
REMARK    6  A    between atoms: C_19  and  C_20
REMARK    7  A    between atoms: C_21  and  C_23
REMARK    8  A    between atoms: C_22  and  C_24
REMARK                            x       y       z     vdW  Elec       q    Type
REMARK                         _______ _______ _______ _____ _____    ______ ____
ROOT
ATOM      1  O   UNL     1     112.868 -16.979  65.361  0.00  0.00    +0.000 OA
ATOM      2  N   UNL     1     113.143 -16.168  67.457  0.00  0.00    +0.000 N 
ATOM      3  C   UNL     1     113.553 -16.336  66.153  0.00  0.00    +0.000 C 
ATOM      4  H   UNL     1     113.663 -15.563  68.078  0.00  0.00    +0.000 HD
ENDROOT
BRANCH   2  11
ATOM      5  S   UNL     1     113.551 -19.051  68.635  0.00  0.00    +0.000 S 
ATOM      6  O   UNL     1     111.513 -15.739  70.204  0.00  0.00    +0.000 OA
ATOM      7  N   UNL     1     111.337 -17.990  69.569  0.00  0.00    +0.000 N 
ATOM      8  C   UNL     1     111.922 -18.308  68.242  0.00  0.00    +0.000 C 
ATOM      9  C   UNL     1     112.919 -19.717  70.250  0.00  0.00    +0.000 C 
ATOM     10  CA  UNL     1     111.973 -18.605  70.745  0.00  0.00    +0.000 C 
ATOM     11  CA  UNL     1     111.876 -16.800  67.911  0.00  0.00    +0.000 C 
ATOM     12  C   UNL     1     111.511 -16.631  69.393  0.00  0.00    +0.000 C 
ATOM     13  C   UNL     1     114.117 -19.924  71.179  0.00  0.00    +0.000 C 
ATOM     14  C   UNL     1     112.238 -21.056  69.943  0.00  0.00    +0.000 C 
BRANCH  10  16
ATOM     15  OXT UNL     1     111.174 -19.319  72.929  0.00  0.00    +0.000 OA
ATOM     16  C   UNL     1     110.920 -19.056  71.761  0.00  0.00    +0.000 C 
BRANCH  16  17
ATOM     17  O   UNL     1     109.664 -19.125  71.264  0.00  0.00    +0.000 OA
ATOM     18  H   UNL     1     109.623 -19.720  70.487  0.00  0.00    +0.000 HD
ENDBRANCH  16  17
ENDBRANCH  10  16
ENDBRANCH   2  11
BRANCH   3  21
ATOM     19  O   UNL     1     116.921 -15.079  65.592  0.00  0.00    +0.000 OA
ATOM     20  N   UNL     1     116.248 -14.320  64.673  0.00  0.00    +0.000 NA
ATOM     21  C   UNL     1     114.777 -15.670  65.768  0.00  0.00    +0.000 A 
ATOM     22  C   UNL     1     114.953 -14.671  64.746  0.00  0.00    +0.000 A 
ATOM     23  C   UNL     1     116.050 -15.866  66.270  0.00  0.00    +0.000 A 
ATOM     24  C   UNL     1     116.663 -16.710  67.314  0.00  0.00    +0.000 C 
BRANCH  22  26
ATOM     25 CL   UNL     1     113.091 -12.447  66.083  0.00  0.00    +0.000 Cl
ATOM     26  C   UNL     1     113.942 -13.977  63.931  0.00  0.00    +0.000 A 
ATOM     27  C   UNL     1     113.046 -13.023  64.450  0.00  0.00    +0.000 A 
ATOM     28  C   UNL     1     113.819 -14.317  62.567  0.00  0.00    +0.000 A 
ATOM     29  C   UNL     1     112.063 -12.451  63.627  0.00  0.00    +0.000 A 
ATOM     30  C   UNL     1     112.860 -13.717  61.747  0.00  0.00    +0.000 A 
ATOM     31  C   UNL     1     111.973 -12.792  62.281  0.00  0.00    +0.000 A 
ENDBRANCH  22  26
ENDBRANCH   3  21
TORSDOF 5
ENDMDL
MODEL 7
REMARK VINA RESULT:      -7.3      3.008      4.699
REMARK  Name = DB01147_Cloxacillin
REMARK  8 active torsions:
REMARK  status: ('A' for Active; 'I' for Inactive)
REMARK    1  A    between atoms: O_4  and  C_18
REMARK    2  A    between atoms: N_9  and  CA_14
REMARK    3  A    between atoms: C_12  and  C_16
REMARK    4  A    between atoms: C_12  and  C_17
REMARK    5  A    between atoms: CA_13  and  C_18
REMARK    6  A    between atoms: C_19  and  C_20
REMARK    7  A    between atoms: C_21  and  C_23
REMARK    8  A    between atoms: C_22  and  C_24
REMARK                            x       y       z     vdW  Elec       q    Type
REMARK                         _______ _______ _______ _____ _____    ______ ____
ROOT
ATOM      1  O   UNL     1     118.424 -12.621  67.489  0.00  0.00    +0.000 OA
ATOM      2  N   UNL     1     116.559 -12.731  66.210  0.00  0.00    +0.000 N 
ATOM      3  C   UNL     1     117.427 -12.060  67.042  0.00  0.00    +0.000 C 
ATOM      4  H   UNL     1     115.792 -12.237  65.773  0.00  0.00    +0.000 HD
ENDROOT
BRANCH   2  11
ATOM      5  S   UNL     1     115.162 -14.734  68.185  0.00  0.00    +0.000 S 
ATOM      6  O   UNL     1     115.159 -14.606  63.994  0.00  0.00    +0.000 OA
ATOM      7  N   UNL     1     115.641 -15.908  65.885  0.00  0.00    +0.000 N 
ATOM      8  C   UNL     1     116.419 -15.208  66.938  0.00  0.00    +0.000 C 
ATOM      9  C   UNL     1     114.104 -16.199  67.756  0.00  0.00    +0.000 C 
ATOM     10  CA  UNL     1     114.271 -16.320  66.228  0.00  0.00    +0.000 C 
ATOM     11  CA  UNL     1     116.820 -14.157  65.880  0.00  0.00    +0.000 C 
ATOM     12  C   UNL     1     115.784 -14.863  64.993  0.00  0.00    +0.000 C 
ATOM     13  C   UNL     1     112.664 -15.880  68.165  0.00  0.00    +0.000 C 
ATOM     14  C   UNL     1     114.642 -17.388  68.562  0.00  0.00    +0.000 C 
BRANCH  10  16
ATOM     15  OXT UNL     1     114.761 -18.622  65.614  0.00  0.00    +0.000 OA
ATOM     16  C   UNL     1     113.956 -17.703  65.651  0.00  0.00    +0.000 C 
BRANCH  16  17
ATOM     17  O   UNL     1     112.689 -17.837  65.195  0.00  0.00    +0.000 OA
ATOM     18  H   UNL     1     112.477 -18.774  65.008  0.00  0.00    +0.000 HD
ENDBRANCH  16  17
ENDBRANCH  10  16
ENDBRANCH   2  11
BRANCH   3  21
ATOM     19  O   UNL     1     117.279  -8.446  67.441  0.00  0.00    +0.000 OA
ATOM     20  N   UNL     1     116.008  -8.762  67.834  0.00  0.00    +0.000 NA
ATOM     21  C   UNL     1     117.133 -10.667  67.298  0.00  0.00    +0.000 A 
ATOM     22  C   UNL     1     115.886 -10.096  67.740  0.00  0.00    +0.000 A 
ATOM     23  C   UNL     1     117.968  -9.576  67.147  0.00  0.00    +0.000 A 
ATOM     24  C   UNL     1     119.369  -9.359  66.738  0.00  0.00    +0.000 C 
BRANCH  22  26
ATOM     25 CL   UNL     1     113.572 -10.665  65.614  0.00  0.00    +0.000 Cl
ATOM     26  C   UNL     1     114.649 -10.768  68.168  0.00  0.00    +0.000 A 
ATOM     27  C   UNL     1     113.559 -11.012  67.310  0.00  0.00    +0.000 A 
ATOM     28  C   UNL     1     114.514 -11.147  69.520  0.00  0.00    +0.000 A 
ATOM     29  C   UNL     1     112.383 -11.599  67.805  0.00  0.00    +0.000 A 
ATOM     30  C   UNL     1     113.354 -11.762  69.997  0.00  0.00    +0.000 A 
ATOM     31  C   UNL     1     112.282 -11.976  69.141  0.00  0.00    +0.000 A 
ENDBRANCH  22  26
ENDBRANCH   3  21
TORSDOF 5
ENDMDL
