# Supplementary material for: High-throughput screening and evaluation of repurposed drugs targeting the SARS-CoV-2 main protease
Source: Signal Transduct Target Ther. 2021 Sep 29;6:356. doi: 10.1038/s41392-021-00763-5 (PMC8479016; doi:10.1038/s41392-021-00763-5)
Supplement: Supplementary file 40 — Data Set 32 [file 41392_2021_763_MOESM40_ESM.txt]

MODEL 1
REMARK VINA RESULT:      -8.6      0.000      0.000
REMARK  Name = DB01232_Saquinavir
REMARK  17 active torsions:
REMARK  status: ('A' for Active; 'I' for Inactive)
REMARK    1  A    between atoms: N_1  and  C_4
REMARK    2  A    between atoms: C_2  and  C_6
REMARK    3  A    between atoms: C_4  and  C_8
REMARK    4  A    between atoms: C_8  and  C_13
REMARK    5  A    between atoms: C_8  and  O_14
REMARK    6  A    between atoms: N_10  and  C_48
REMARK    7  A    between atoms: C_13  and  C_17
REMARK    8  A    between atoms: C_13  and  N_18
REMARK    9  A    between atoms: C_17  and  C_20
REMARK   10  A    between atoms: C_21  and  C_22
REMARK   11  A    between atoms: C_22  and  N_24
REMARK   12  A    between atoms: C_22  and  C_25
REMARK   13  A    between atoms: C_25  and  C_27
REMARK   14  A    between atoms: C_26  and  C_28
REMARK   15  A    between atoms: C_48  and  C_49
REMARK   16  A    between atoms: C_48  and  C_50
REMARK   17  A    between atoms: C_48  and  C_51
REMARK                            x       y       z     vdW  Elec       q    Type
REMARK                         _______ _______ _______ _____ _____    ______ ____
ROOT
ATOM      1  C   UNL     1     116.478 -13.987  65.988  0.00  0.00    +0.000 C 
ENDROOT
BRANCH   1   2
ATOM      2  N   UNL     1     115.153 -14.563  65.747  0.00  0.00    +0.000 N 
ATOM      3  C   UNL     1     114.733 -14.781  64.443  0.00  0.00    +0.000 C 
ATOM      4  O   UNL     1     115.439 -14.528  63.460  0.00  0.00    +0.000 OA
ATOM      5  H   UNL     1     114.435 -14.424  66.455  0.00  0.00    +0.000 HD
BRANCH   3   6
ATOM      6  C   UNL     1     113.269 -15.191  64.305  0.00  0.00    +0.000 C 
BRANCH   6   7
ATOM      7  N   UNL     1     112.830 -15.668  65.619  0.00  0.00    +0.000 N 
ATOM      8  C   UNL     1     112.719 -17.025  65.817  0.00  0.00    +0.000 C 
ATOM      9  O   UNL     1     112.796 -17.820  64.888  0.00  0.00    +0.000 OA
ATOM     10  H   UNL     1     112.826 -15.056  66.421  0.00  0.00    +0.000 HD
BRANCH   8  11
ATOM     11  C   UNL     1     112.482 -17.552  67.193  0.00  0.00    +0.000 A 
ATOM     12  N   UNL     1     112.646 -18.870  67.463  0.00  0.00    +0.000 NA
ATOM     13  C   UNL     1     111.997 -16.617  68.100  0.00  0.00    +0.000 A 
ATOM     14  C   UNL     1     112.239 -19.290  68.691  0.00  0.00    +0.000 A 
ATOM     15  C   UNL     1     111.735 -17.020  69.390  0.00  0.00    +0.000 A 
ATOM     16  C   UNL     1     111.794 -18.377  69.688  0.00  0.00    +0.000 A 
ATOM     17  C   UNL     1     112.164 -20.638  69.033  0.00  0.00    +0.000 A 
ATOM     18  C   UNL     1     111.321 -18.800  70.935  0.00  0.00    +0.000 A 
ATOM     19  C   UNL     1     111.628 -21.074  70.259  0.00  0.00    +0.000 A 
ATOM     20  C   UNL     1     111.205 -20.154  71.209  0.00  0.00    +0.000 A 
ENDBRANCH   8  11
ENDBRANCH   6   7
BRANCH   6  21
ATOM     21  C   UNL     1     112.339 -14.210  63.581  0.00  0.00    +0.000 C 
BRANCH  21  22
ATOM     22  C   UNL     1     112.478 -13.837  62.119  0.00  0.00    +0.000 C 
ATOM     23  N   UNL     1     112.280 -12.555  61.733  0.00  0.00    +0.000 N 
ATOM     24  O   UNL     1     112.878 -14.653  61.288  0.00  0.00    +0.000 OA
ATOM     25  H   UNL     1     112.252 -11.792  62.408  0.00  0.00    +0.000 HD
ATOM     26  H   UNL     1     112.586 -12.320  60.798  0.00  0.00    +0.000 HD
ENDBRANCH  21  22
ENDBRANCH   6  21
ENDBRANCH   3   6
ENDBRANCH   1   2
BRANCH   1  27
ATOM     27  C   UNL     1     116.486 -12.415  66.026  0.00  0.00    +0.000 C 
BRANCH  27  28
ATOM     28  O   UNL     1     117.547 -11.917  65.187  0.00  0.00    +0.000 OA
ATOM     29  H   UNL     1     117.522 -10.941  65.198  0.00  0.00    +0.000 HD
ENDBRANCH  27  28
BRANCH  27  30
ATOM     30  C   UNL     1     116.661 -11.960  67.494  0.00  0.00    +0.000 C 
BRANCH  30  31
ATOM     31  N   UNL     1     115.589 -11.517  68.411  0.00  0.00    +0.000 NA
ATOM     32  C   UNL     1     115.184 -10.075  68.397  0.00  0.00    +0.000 C 
ATOM     33  C   UNL     1     114.365 -12.239  67.872  0.00  0.00    +0.000 C 
ATOM     34  C   UNL     1     114.093  -9.927  69.484  0.00  0.00    +0.000 C 
ATOM     35  C   UNL     1     113.069 -12.082  68.682  0.00  0.00    +0.000 C 
ATOM     36  C   UNL     1     112.802 -10.611  69.036  0.00  0.00    +0.000 C 
ATOM     37  C   UNL     1     113.097 -13.021  69.890  0.00  0.00    +0.000 C 
ATOM     38  C   UNL     1     111.682 -10.429  70.067  0.00  0.00    +0.000 C 
ATOM     39  C   UNL     1     111.880 -12.822  70.784  0.00  0.00    +0.000 C 
ATOM     40  C   UNL     1     111.794 -11.377  71.254  0.00  0.00    +0.000 C 
BRANCH  32  41
ATOM     41  C   UNL     1     116.137  -8.906  68.641  0.00  0.00    +0.000 C 
ATOM     42  N   UNL     1     116.158  -8.241  69.831  0.00  0.00    +0.000 N 
ATOM     43  O   UNL     1     116.824  -8.535  67.683  0.00  0.00    +0.000 OA
ATOM     44  H   UNL     1     115.439  -8.493  70.508  0.00  0.00    +0.000 HD
BRANCH  42  45
ATOM     45  C   UNL     1     116.923  -6.985  70.033  0.00  0.00    +0.000 C 
ATOM     46  C   UNL     1     116.344  -5.852  69.175  0.00  0.00    +0.000 C 
ATOM     47  C   UNL     1     116.819  -6.593  71.518  0.00  0.00    +0.000 C 
ATOM     48  C   UNL     1     118.432  -7.140  69.701  0.00  0.00    +0.000 C 
ENDBRANCH  42  45
ENDBRANCH  32  41
ENDBRANCH  30  31
ENDBRANCH  27  30
ENDBRANCH   1  27
BRANCH   1  49
ATOM     49  C   UNL     1     117.241 -14.715  67.133  0.00  0.00    +0.000 C 
BRANCH  49  50
ATOM     50  C   UNL     1     116.569 -15.580  68.171  0.00  0.00    +0.000 A 
ATOM     51  C   UNL     1     115.461 -16.053  70.277  0.00  0.00    +0.000 A 
ATOM     52  C   UNL     1     116.050 -15.143  69.392  0.00  0.00    +0.000 A 
ATOM     53  C   UNL     1     116.461 -16.947  67.853  0.00  0.00    +0.000 A 
ATOM     54  C   UNL     1     115.855 -17.850  68.724  0.00  0.00    +0.000 A 
ATOM     55  C   UNL     1     115.358 -17.401  69.940  0.00  0.00    +0.000 A 
ENDBRANCH  49  50
ENDBRANCH   1  49
TORSDOF 14
ENDMDL
MODEL 2
REMARK VINA RESULT:      -8.5      2.343      5.619
REMARK  Name = DB01232_Saquinavir
REMARK  17 active torsions:
REMARK  status: ('A' for Active; 'I' for Inactive)
REMARK    1  A    between atoms: N_1  and  C_4
REMARK    2  A    between atoms: C_2  and  C_6
REMARK    3  A    between atoms: C_4  and  C_8
REMARK    4  A    between atoms: C_8  and  C_13
REMARK    5  A    between atoms: C_8  and  O_14
REMARK    6  A    between atoms: N_10  and  C_48
REMARK    7  A    between atoms: C_13  and  C_17
REMARK    8  A    between atoms: C_13  and  N_18
REMARK    9  A    between atoms: C_17  and  C_20
REMARK   10  A    between atoms: C_21  and  C_22
REMARK   11  A    between atoms: C_22  and  N_24
REMARK   12  A    between atoms: C_22  and  C_25
REMARK   13  A    between atoms: C_25  and  C_27
REMARK   14  A    between atoms: C_26  and  C_28
REMARK   15  A    between atoms: C_48  and  C_49
REMARK   16  A    between atoms: C_48  and  C_50
REMARK   17  A    between atoms: C_48  and  C_51
REMARK                            x       y       z     vdW  Elec       q    Type
REMARK                         _______ _______ _______ _____ _____    ______ ____
ROOT
ATOM      1  C   UNL     1     116.330 -13.755  67.012  0.00  0.00    +0.000 C 
ENDROOT
BRANCH   1   2
ATOM      2  N   UNL     1     115.572 -14.244  65.859  0.00  0.00    +0.000 N 
ATOM      3  C   UNL     1     114.229 -13.917  65.740  0.00  0.00    +0.000 C 
ATOM      4  O   UNL     1     113.636 -13.208  66.561  0.00  0.00    +0.000 OA
ATOM      5  H   UNL     1     115.890 -15.097  65.404  0.00  0.00    +0.000 HD
BRANCH   3   6
ATOM      6  C   UNL     1     113.493 -14.644  64.617  0.00  0.00    +0.000 C 
BRANCH   6   7
ATOM      7  N   UNL     1     112.505 -15.523  65.248  0.00  0.00    +0.000 N 
ATOM      8  C   UNL     1     112.947 -16.686  65.836  0.00  0.00    +0.000 C 
ATOM      9  O   UNL     1     114.096 -17.087  65.686  0.00  0.00    +0.000 OA
ATOM     10  H   UNL     1     111.572 -15.198  65.452  0.00  0.00    +0.000 HD
BRANCH   8  11
ATOM     11  C   UNL     1     112.008 -17.495  66.666  0.00  0.00    +0.000 A 
ATOM     12  N   UNL     1     111.631 -18.735  66.268  0.00  0.00    +0.000 NA
ATOM     13  C   UNL     1     111.502 -16.839  67.781  0.00  0.00    +0.000 A 
ATOM     14  C   UNL     1     110.641 -19.325  66.990  0.00  0.00    +0.000 A 
ATOM     15  C   UNL     1     110.615 -17.505  68.596  0.00  0.00    +0.000 A 
ATOM     16  C   UNL     1     110.124 -18.738  68.178  0.00  0.00    +0.000 A 
ATOM     17  C   UNL     1     110.020 -20.504  66.582  0.00  0.00    +0.000 A 
ATOM     18  C   UNL     1     109.069 -19.307  68.899  0.00  0.00    +0.000 A 
ATOM     19  C   UNL     1     108.915 -21.047  67.265  0.00  0.00    +0.000 A 
ATOM     20  C   UNL     1     108.439 -20.446  68.422  0.00  0.00    +0.000 A 
ENDBRANCH   8  11
ENDBRANCH   6   7
BRANCH   6  21
ATOM     21  C   UNL     1     113.005 -13.790  63.441  0.00  0.00    +0.000 C 
BRANCH  21  22
ATOM     22  C   UNL     1     113.050 -14.239  61.994  0.00  0.00    +0.000 C 
ATOM     23  N   UNL     1     112.702 -15.506  61.676  0.00  0.00    +0.000 N 
ATOM     24  O   UNL     1     113.292 -13.442  61.086  0.00  0.00    +0.000 OA
ATOM     25  H   UNL     1     112.206 -16.107  62.334  0.00  0.00    +0.000 HD
ATOM     26  H   UNL     1     112.548 -15.691  60.693  0.00  0.00    +0.000 HD
ENDBRANCH  21  22
ENDBRANCH   6  21
ENDBRANCH   3   6
ENDBRANCH   1   2
BRANCH   1  27
ATOM     27  C   UNL     1     116.735 -14.887  68.027  0.00  0.00    +0.000 C 
BRANCH  27  28
ATOM     28  O   UNL     1     116.305 -16.166  67.520  0.00  0.00    +0.000 OA
ATOM     29  H   UNL     1     117.092 -16.667  67.229  0.00  0.00    +0.000 HD
ENDBRANCH  27  28
BRANCH  27  30
ATOM     30  C   UNL     1     116.091 -14.571  69.398  0.00  0.00    +0.000 C 
BRANCH  30  31
ATOM     31  N   UNL     1     114.644 -14.493  69.691  0.00  0.00    +0.000 NA
ATOM     32  C   UNL     1     114.053 -15.477  70.653  0.00  0.00    +0.000 C 
ATOM     33  C   UNL     1     114.519 -13.163  70.414  0.00  0.00    +0.000 C 
ATOM     34  C   UNL     1     112.539 -15.166  70.707  0.00  0.00    +0.000 C 
ATOM     35  C   UNL     1     113.094 -12.712  70.770  0.00  0.00    +0.000 C 
ATOM     36  C   UNL     1     112.294 -13.844  71.433  0.00  0.00    +0.000 C 
ATOM     37  C   UNL     1     112.419 -12.109  69.536  0.00  0.00    +0.000 C 
ATOM     38  C   UNL     1     110.797 -13.538  71.556  0.00  0.00    +0.000 C 
ATOM     39  C   UNL     1     110.965 -11.747  69.811  0.00  0.00    +0.000 C 
ATOM     40  C   UNL     1     110.190 -12.969  70.279  0.00  0.00    +0.000 C 
BRANCH  32  41
ATOM     41  C   UNL     1     114.133 -16.994  70.498  0.00  0.00    +0.000 C 
ATOM     42  N   UNL     1     115.238 -17.599  69.976  0.00  0.00    +0.000 N 
ATOM     43  O   UNL     1     113.120 -17.641  70.784  0.00  0.00    +0.000 OA
ATOM     44  H   UNL     1     115.961 -16.986  69.601  0.00  0.00    +0.000 HD
BRANCH  42  45
ATOM     45  C   UNL     1     115.273 -19.043  69.629  0.00  0.00    +0.000 C 
ATOM     46  C   UNL     1     116.707 -19.492  69.317  0.00  0.00    +0.000 C 
ATOM     47  C   UNL     1     114.749 -19.839  70.838  0.00  0.00    +0.000 C 
ATOM     48  C   UNL     1     114.366 -19.391  68.418  0.00  0.00    +0.000 C 
ENDBRANCH  42  45
ENDBRANCH  32  41
ENDBRANCH  30  31
ENDBRANCH  27  30
ENDBRANCH   1  27
BRANCH   1  49
ATOM     49  C   UNL     1     117.449 -12.753  66.604  0.00  0.00    +0.000 C 
BRANCH  49  50
ATOM     50  C   UNL     1     117.462 -11.300  67.014  0.00  0.00    +0.000 A 
ATOM     51  C   UNL     1     118.419  -9.087  67.288  0.00  0.00    +0.000 A 
ATOM     52  C   UNL     1     118.528 -10.412  66.851  0.00  0.00    +0.000 A 
ATOM     53  C   UNL     1     116.279 -10.819  67.607  0.00  0.00    +0.000 A 
ATOM     54  C   UNL     1     116.163  -9.494  68.022  0.00  0.00    +0.000 A 
ATOM     55  C   UNL     1     117.237  -8.629  67.866  0.00  0.00    +0.000 A 
ENDBRANCH  49  50
ENDBRANCH   1  49
TORSDOF 14
ENDMDL
MODEL 3
REMARK VINA RESULT:      -8.4      2.039      3.244
REMARK  Name = DB01232_Saquinavir
REMARK  17 active torsions:
REMARK  status: ('A' for Active; 'I' for Inactive)
REMARK    1  A    between atoms: N_1  and  C_4
REMARK    2  A    between atoms: C_2  and  C_6
REMARK    3  A    between atoms: C_4  and  C_8
REMARK    4  A    between atoms: C_8  and  C_13
REMARK    5  A    between atoms: C_8  and  O_14
REMARK    6  A    between atoms: N_10  and  C_48
REMARK    7  A    between atoms: C_13  and  C_17
REMARK    8  A    between atoms: C_13  and  N_18
REMARK    9  A    between atoms: C_17  and  C_20
REMARK   10  A    between atoms: C_21  and  C_22
REMARK   11  A    between atoms: C_22  and  N_24
REMARK   12  A    between atoms: C_22  and  C_25
REMARK   13  A    between atoms: C_25  and  C_27
REMARK   14  A    between atoms: C_26  and  C_28
REMARK   15  A    between atoms: C_48  and  C_49
REMARK   16  A    between atoms: C_48  and  C_50
REMARK   17  A    between atoms: C_48  and  C_51
REMARK                            x       y       z     vdW  Elec       q    Type
REMARK                         _______ _______ _______ _____ _____    ______ ____
ROOT
ATOM      1  C   UNL     1     116.287 -13.692  66.316  0.00  0.00    +0.000 C 
ENDROOT
BRANCH   1   2
ATOM      2  N   UNL     1     115.009 -14.323  65.983  0.00  0.00    +0.000 N 
ATOM      3  C   UNL     1     114.749 -14.680  64.668  0.00  0.00    +0.000 C 
ATOM      4  O   UNL     1     115.561 -14.507  63.753  0.00  0.00    +0.000 OA
ATOM      5  H   UNL     1     114.211 -14.133  66.586  0.00  0.00    +0.000 HD
BRANCH   3   6
ATOM      6  C   UNL     1     113.317 -15.139  64.403  0.00  0.00    +0.000 C 
BRANCH   6   7
ATOM      7  N   UNL     1     112.798 -15.678  65.663  0.00  0.00    +0.000 N 
ATOM      8  C   UNL     1     112.735 -17.045  65.812  0.00  0.00    +0.000 C 
ATOM      9  O   UNL     1     112.922 -17.805  64.868  0.00  0.00    +0.000 OA
ATOM     10  H   UNL     1     112.703 -15.095  66.480  0.00  0.00    +0.000 HD
BRANCH   8  11
ATOM     11  C   UNL     1     112.415 -17.627  67.148  0.00  0.00    +0.000 A 
ATOM     12  N   UNL     1     112.583 -18.953  67.379  0.00  0.00    +0.000 NA
ATOM     13  C   UNL     1     111.856 -16.735  68.054  0.00  0.00    +0.000 A 
ATOM     14  C   UNL     1     112.101 -19.424  68.560  0.00  0.00    +0.000 A 
ATOM     15  C   UNL     1     111.515 -17.190  69.307  0.00  0.00    +0.000 A 
ATOM     16  C   UNL     1     111.576 -18.557  69.559  0.00  0.00    +0.000 A 
ATOM     17  C   UNL     1     112.027 -20.786  68.846  0.00  0.00    +0.000 A 
ATOM     18  C   UNL     1     111.028 -19.034  70.754  0.00  0.00    +0.000 A 
ATOM     19  C   UNL     1     111.416 -21.276  70.016  0.00  0.00    +0.000 A 
ATOM     20  C   UNL     1     110.916 -20.399  70.969  0.00  0.00    +0.000 A 
ENDBRANCH   8  11
ENDBRANCH   6   7
BRANCH   6  21
ATOM     21  C   UNL     1     112.406 -14.169  63.642  0.00  0.00    +0.000 C 
BRANCH  21  22
ATOM     22  C   UNL     1     112.528 -13.884  62.158  0.00  0.00    +0.000 C 
ATOM     23  N   UNL     1     112.299 -12.634  61.696  0.00  0.00    +0.000 N 
ATOM     24  O   UNL     1     112.940 -14.741  61.376  0.00  0.00    +0.000 OA
ATOM     25  H   UNL     1     112.259 -11.830  62.322  0.00  0.00    +0.000 HD
ATOM     26  H   UNL     1     112.595 -12.450  60.746  0.00  0.00    +0.000 HD
ENDBRANCH  21  22
ENDBRANCH   6  21
ENDBRANCH   3   6
ENDBRANCH   1   2
BRANCH   1  27
ATOM     27  C   UNL     1     116.230 -12.120  66.336  0.00  0.00    +0.000 C 
BRANCH  27  28
ATOM     28  O   UNL     1     117.571 -11.589  66.350  0.00  0.00    +0.000 OA
ATOM     29  H   UNL     1     118.173 -12.272  66.704  0.00  0.00    +0.000 HD
ENDBRANCH  27  28
BRANCH  27  30
ATOM     30  C   UNL     1     115.428 -11.673  67.580  0.00  0.00    +0.000 C 
BRANCH  30  31
ATOM     31  N   UNL     1     113.963 -11.488  67.662  0.00  0.00    +0.000 NA
ATOM     32  C   UNL     1     113.380 -10.929  68.923  0.00  0.00    +0.000 C 
ATOM     33  C   UNL     1     113.703 -10.402  66.632  0.00  0.00    +0.000 C 
ATOM     34  C   UNL     1     111.848 -10.904  68.711  0.00  0.00    +0.000 C 
ATOM     35  C   UNL     1     112.232 -10.041  66.379  0.00  0.00    +0.000 C 
ATOM     36  C   UNL     1     111.470  -9.827  67.695  0.00  0.00    +0.000 C 
ATOM     37  C   UNL     1     111.597 -11.079  65.450  0.00  0.00    +0.000 C 
ATOM     38  C   UNL     1     109.950  -9.738  67.510  0.00  0.00    +0.000 C 
ATOM     39  C   UNL     1     110.108 -10.823  65.257  0.00  0.00    +0.000 C 
ATOM     40  C   UNL     1     109.389 -10.821  66.597  0.00  0.00    +0.000 C 
BRANCH  32  41
ATOM     41  C   UNL     1     113.572 -11.538  70.310  0.00  0.00    +0.000 C 
ATOM     42  N   UNL     1     112.979 -12.715  70.658  0.00  0.00    +0.000 N 
ATOM     43  O   UNL     1     114.215 -10.874  71.129  0.00  0.00    +0.000 OA
ATOM     44  H   UNL     1     112.322 -13.112  69.988  0.00  0.00    +0.000 HD
BRANCH  42  45
ATOM     45  C   UNL     1     112.981 -13.232  72.050  0.00  0.00    +0.000 C 
ATOM     46  C   UNL     1     112.213 -12.286  72.983  0.00  0.00    +0.000 C 
ATOM     47  C   UNL     1     112.292 -14.609  72.052  0.00  0.00    +0.000 C 
ATOM     48  C   UNL     1     114.414 -13.433  72.614  0.00  0.00    +0.000 C 
ENDBRANCH  42  45
ENDBRANCH  32  41
ENDBRANCH  30  31
ENDBRANCH  27  30
ENDBRANCH   1  27
BRANCH   1  49
ATOM     49  C   UNL     1     116.990 -14.377  67.524  0.00  0.00    +0.000 C 
BRANCH  49  50
ATOM     50  C   UNL     1     116.407 -15.545  68.281  0.00  0.00    +0.000 A 
ATOM     51  C   UNL     1     115.830 -17.872  68.657  0.00  0.00    +0.000 A 
ATOM     52  C   UNL     1     116.421 -16.879  67.868  0.00  0.00    +0.000 A 
ATOM     53  C   UNL     1     115.804 -15.237  69.515  0.00  0.00    +0.000 A 
ATOM     54  C   UNL     1     115.235 -16.229  70.312  0.00  0.00    +0.000 A 
ATOM     55  C   UNL     1     115.244 -17.547  69.879  0.00  0.00    +0.000 A 
ENDBRANCH  49  50
ENDBRANCH   1  49
TORSDOF 14
ENDMDL
MODEL 4
REMARK VINA RESULT:      -8.4      1.540      3.588
REMARK  Name = DB01232_Saquinavir
REMARK  17 active torsions:
REMARK  status: ('A' for Active; 'I' for Inactive)
REMARK    1  A    between atoms: N_1  and  C_4
REMARK    2  A    between atoms: C_2  and  C_6
REMARK    3  A    between atoms: C_4  and  C_8
REMARK    4  A    between atoms: C_8  and  C_13
REMARK    5  A    between atoms: C_8  and  O_14
REMARK    6  A    between atoms: N_10  and  C_48
REMARK    7  A    between atoms: C_13  and  C_17
REMARK    8  A    between atoms: C_13  and  N_18
REMARK    9  A    between atoms: C_17  and  C_20
REMARK   10  A    between atoms: C_21  and  C_22
REMARK   11  A    between atoms: C_22  and  N_24
REMARK   12  A    between atoms: C_22  and  C_25
REMARK   13  A    between atoms: C_25  and  C_27
REMARK   14  A    between atoms: C_26  and  C_28
REMARK   15  A    between atoms: C_48  and  C_49
REMARK   16  A    between atoms: C_48  and  C_50
REMARK   17  A    between atoms: C_48  and  C_51
REMARK                            x       y       z     vdW  Elec       q    Type
REMARK                         _______ _______ _______ _____ _____    ______ ____
ROOT
ATOM      1  C   UNL     1     116.289 -13.796  66.244  0.00  0.00    +0.000 C 
ENDROOT
BRANCH   1   2
ATOM      2  N   UNL     1     114.989 -14.390  65.929  0.00  0.00    +0.000 N 
ATOM      3  C   UNL     1     114.685 -14.701  64.612  0.00  0.00    +0.000 C 
ATOM      4  O   UNL     1     115.475 -14.516  63.679  0.00  0.00    +0.000 OA
ATOM      5  H   UNL     1     114.212 -14.203  66.559  0.00  0.00    +0.000 HD
BRANCH   3   6
ATOM      6  C   UNL     1     113.236 -15.122  64.374  0.00  0.00    +0.000 C 
BRANCH   6   7
ATOM      7  N   UNL     1     112.827 -15.926  65.529  0.00  0.00    +0.000 N 
ATOM      8  C   UNL     1     112.695 -17.286  65.364  0.00  0.00    +0.000 C 
ATOM      9  O   UNL     1     112.729 -17.806  64.254  0.00  0.00    +0.000 OA
ATOM     10  H   UNL     1     112.859 -15.549  66.464  0.00  0.00    +0.000 HD
BRANCH   8  11
ATOM     11  C   UNL     1     112.489 -18.156  66.558  0.00  0.00    +0.000 A 
ATOM     12  N   UNL     1     111.898 -17.664  67.674  0.00  0.00    +0.000 NA
ATOM     13  C   UNL     1     113.033 -19.430  66.452  0.00  0.00    +0.000 A 
ATOM     14  C   UNL     1     111.912 -18.470  68.769  0.00  0.00    +0.000 A 
ATOM     15  C   UNL     1     112.904 -20.296  67.514  0.00  0.00    +0.000 A 
ATOM     16  C   UNL     1     112.394 -19.808  68.713  0.00  0.00    +0.000 A 
ATOM     17  C   UNL     1     111.521 -18.024  70.030  0.00  0.00    +0.000 A 
ATOM     18  C   UNL     1     112.464 -20.628  69.844  0.00  0.00    +0.000 A 
ATOM     19  C   UNL     1     111.652 -18.821  71.183  0.00  0.00    +0.000 A 
ATOM     20  C   UNL     1     112.125 -20.123  71.089  0.00  0.00    +0.000 A 
ENDBRANCH   8  11
ENDBRANCH   6   7
BRANCH   6  21
ATOM     21  C   UNL     1     112.263 -14.031  63.913  0.00  0.00    +0.000 C 
BRANCH  21  22
ATOM     22  C   UNL     1     112.283 -13.409  62.531  0.00  0.00    +0.000 C 
ATOM     23  N   UNL     1     111.684 -12.214  62.326  0.00  0.00    +0.000 N 
ATOM     24  O   UNL     1     112.931 -13.915  61.614  0.00  0.00    +0.000 OA
ATOM     25  H   UNL     1     111.406 -11.614  63.102  0.00  0.00    +0.000 HD
ATOM     26  H   UNL     1     111.904 -11.750  61.455  0.00  0.00    +0.000 HD
ENDBRANCH  21  22
ENDBRANCH   6  21
ENDBRANCH   3   6
ENDBRANCH   1   2
BRANCH   1  27
ATOM     27  C   UNL     1     116.347 -12.241  66.011  0.00  0.00    +0.000 C 
BRANCH  27  28
ATOM     28  O   UNL     1     117.598 -11.894  65.384  0.00  0.00    +0.000 OA
ATOM     29  H   UNL     1     117.653 -12.353  64.523  0.00  0.00    +0.000 HD
ENDBRANCH  27  28
BRANCH  27  30
ATOM     30  C   UNL     1     116.180 -11.534  67.377  0.00  0.00    +0.000 C 
BRANCH  30  31
ATOM     31  N   UNL     1     115.303 -10.379  67.666  0.00  0.00    +0.000 NA
ATOM     32  C   UNL     1     114.923 -10.107  69.089  0.00  0.00    +0.000 C 
ATOM     33  C   UNL     1     116.175  -9.192  67.292  0.00  0.00    +0.000 C 
ATOM     34  C   UNL     1     113.978  -8.883  69.052  0.00  0.00    +0.000 C 
ATOM     35  C   UNL     1     115.512  -7.808  67.371  0.00  0.00    +0.000 C 
ATOM     36  C   UNL     1     114.760  -7.619  68.697  0.00  0.00    +0.000 C 
ATOM     37  C   UNL     1     114.653  -7.575  66.126  0.00  0.00    +0.000 C 
ATOM     38  C   UNL     1     113.860  -6.377  68.712  0.00  0.00    +0.000 C 
ATOM     39  C   UNL     1     113.889  -6.260  66.209  0.00  0.00    +0.000 C 
ATOM     40  C   UNL     1     113.014  -6.229  67.453  0.00  0.00    +0.000 C 
BRANCH  32  41
ATOM     41  C   UNL     1     114.226 -11.109  70.006  0.00  0.00    +0.000 C 
ATOM     42  N   UNL     1     113.564 -12.191  69.506  0.00  0.00    +0.000 N 
ATOM     43  O   UNL     1     114.214 -10.849  71.214  0.00  0.00    +0.000 OA
ATOM     44  H   UNL     1     113.469 -12.240  68.492  0.00  0.00    +0.000 HD
BRANCH  42  45
ATOM     45  C   UNL     1     112.714 -13.070  70.348  0.00  0.00    +0.000 C 
ATOM     46  C   UNL     1     111.469 -12.316  70.836  0.00  0.00    +0.000 C 
ATOM     47  C   UNL     1     112.271 -14.271  69.493  0.00  0.00    +0.000 C 
ATOM     48  C   UNL     1     113.470 -13.635  71.581  0.00  0.00    +0.000 C 
ENDBRANCH  42  45
ENDBRANCH  32  41
ENDBRANCH  30  31
ENDBRANCH  27  30
ENDBRANCH   1  27
BRANCH   1  49
ATOM     49  C   UNL     1     116.870 -14.320  67.591  0.00  0.00    +0.000 C 
BRANCH  49  50
ATOM     50  C   UNL     1     116.326 -15.519  68.327  0.00  0.00    +0.000 A 
ATOM     51  C   UNL     1     115.254 -16.691  70.162  0.00  0.00    +0.000 A 
ATOM     52  C   UNL     1     115.703 -15.501  69.577  0.00  0.00    +0.000 A 
ATOM     53  C   UNL     1     116.466 -16.757  67.671  0.00  0.00    +0.000 A 
ATOM     54  C   UNL     1     115.999 -17.939  68.243  0.00  0.00    +0.000 A 
ATOM     55  C   UNL     1     115.396 -17.905  69.493  0.00  0.00    +0.000 A 
ENDBRANCH  49  50
ENDBRANCH   1  49
TORSDOF 14
ENDMDL
MODEL 5
REMARK VINA RESULT:      -8.3      1.534      2.361
REMARK  Name = DB01232_Saquinavir
REMARK  17 active torsions:
REMARK  status: ('A' for Active; 'I' for Inactive)
REMARK    1  A    between atoms: N_1  and  C_4
REMARK    2  A    between atoms: C_2  and  C_6
REMARK    3  A    between atoms: C_4  and  C_8
REMARK    4  A    between atoms: C_8  and  C_13
REMARK    5  A    between atoms: C_8  and  O_14
REMARK    6  A    between atoms: N_10  and  C_48
REMARK    7  A    between atoms: C_13  and  C_17
REMARK    8  A    between atoms: C_13  and  N_18
REMARK    9  A    between atoms: C_17  and  C_20
REMARK   10  A    between atoms: C_21  and  C_22
REMARK   11  A    between atoms: C_22  and  N_24
REMARK   12  A    between atoms: C_22  and  C_25
REMARK   13  A    between atoms: C_25  and  C_27
REMARK   14  A    between atoms: C_26  and  C_28
REMARK   15  A    between atoms: C_48  and  C_49
REMARK   16  A    between atoms: C_48  and  C_50
REMARK   17  A    between atoms: C_48  and  C_51
REMARK                            x       y       z     vdW  Elec       q    Type
REMARK                         _______ _______ _______ _____ _____    ______ ____
ROOT
ATOM      1  C   UNL     1     116.447 -15.108  66.872  0.00  0.00    +0.000 C 
ENDROOT
BRANCH   1   2
ATOM      2  N   UNL     1     115.139 -15.296  66.243  0.00  0.00    +0.000 N 
ATOM      3  C   UNL     1     114.986 -15.006  64.895  0.00  0.00    +0.000 C 
ATOM      4  O   UNL     1     115.916 -14.610  64.184  0.00  0.00    +0.000 OA
ATOM      5  H   UNL     1     114.311 -15.240  66.832  0.00  0.00    +0.000 HD
BRANCH   3   6
ATOM      6  C   UNL     1     113.543 -15.043  64.395  0.00  0.00    +0.000 C 
BRANCH   6   7
ATOM      7  N   UNL     1     112.710 -15.484  65.517  0.00  0.00    +0.000 N 
ATOM      8  C   UNL     1     112.450 -16.829  65.648  0.00  0.00    +0.000 C 
ATOM      9  O   UNL     1     112.736 -17.629  64.765  0.00  0.00    +0.000 OA
ATOM     10  H   UNL     1     112.518 -14.872  66.295  0.00  0.00    +0.000 HD
BRANCH   8  11
ATOM     11  C   UNL     1     111.788 -17.334  66.886  0.00  0.00    +0.000 A 
ATOM     12  N   UNL     1     111.640 -16.526  67.965  0.00  0.00    +0.000 NA
ATOM     13  C   UNL     1     111.452 -18.681  66.860  0.00  0.00    +0.000 A 
ATOM     14  C   UNL     1     111.190 -17.118  69.104  0.00  0.00    +0.000 A 
ATOM     15  C   UNL     1     110.852 -19.236  67.967  0.00  0.00    +0.000 A 
ATOM     16  C   UNL     1     110.767 -18.476  69.130  0.00  0.00    +0.000 A 
ATOM     17  C   UNL     1     111.177 -16.460  70.332  0.00  0.00    +0.000 A 
ATOM     18  C   UNL     1     110.354 -19.112  70.306  0.00  0.00    +0.000 A 
ATOM     19  C   UNL     1     110.826 -17.112  71.530  0.00  0.00    +0.000 A 
ATOM     20  C   UNL     1     110.418 -18.438  71.516  0.00  0.00    +0.000 A 
ENDBRANCH   8  11
ENDBRANCH   6   7
BRANCH   6  21
ATOM     21  C   UNL     1     113.051 -13.824  63.607  0.00  0.00    +0.000 C 
BRANCH  21  22
ATOM     22  C   UNL     1     112.789 -13.832  62.114  0.00  0.00    +0.000 C 
ATOM     23  N   UNL     1     112.422 -12.688  61.492  0.00  0.00    +0.000 N 
ATOM     24  O   UNL     1     113.010 -14.834  61.433  0.00  0.00    +0.000 OA
ATOM     25  H   UNL     1     112.522 -11.779  61.942  0.00  0.00    +0.000 HD
ATOM     26  H   UNL     1     112.465 -12.698  60.482  0.00  0.00    +0.000 HD
ENDBRANCH  21  22
ENDBRANCH   6  21
ENDBRANCH   3   6
ENDBRANCH   1   2
BRANCH   1  27
ATOM     27  C   UNL     1     116.607 -13.719  67.594  0.00  0.00    +0.000 C 
BRANCH  27  28
ATOM     28  O   UNL     1     117.376 -13.889  68.802  0.00  0.00    +0.000 OA
ATOM     29  H   UNL     1     117.936 -14.684  68.706  0.00  0.00    +0.000 HD
ENDBRANCH  27  28
BRANCH  27  30
ATOM     30  C   UNL     1     115.198 -13.153  67.890  0.00  0.00    +0.000 C 
BRANCH  30  31
ATOM     31  N   UNL     1     114.731 -12.587  69.173  0.00  0.00    +0.000 NA
ATOM     32  C   UNL     1     114.077 -11.240  69.166  0.00  0.00    +0.000 C 
ATOM     33  C   UNL     1     113.608 -13.531  69.569  0.00  0.00    +0.000 C 
ATOM     34  C   UNL     1     113.751 -10.915  70.643  0.00  0.00    +0.000 C 
ATOM     35  C   UNL     1     112.964 -13.287  70.942  0.00  0.00    +0.000 C 
ATOM     36  C   UNL     1     112.614 -11.804  71.144  0.00  0.00    +0.000 C 
ATOM     37  C   UNL     1     113.851 -13.875  72.042  0.00  0.00    +0.000 C 
ATOM     38  C   UNL     1     112.228 -11.463  72.589  0.00  0.00    +0.000 C 
ATOM     39  C   UNL     1     113.308 -13.563  73.430  0.00  0.00    +0.000 C 
ATOM     40  C   UNL     1     113.174 -12.059  73.623  0.00  0.00    +0.000 C 
BRANCH  32  41
ATOM     41  C   UNL     1     114.721  -9.967  68.621  0.00  0.00    +0.000 C 
ATOM     42  N   UNL     1     116.035  -9.934  68.260  0.00  0.00    +0.000 N 
ATOM     43  O   UNL     1     114.022  -8.948  68.604  0.00  0.00    +0.000 OA
ATOM     44  H   UNL     1     116.588 -10.764  68.469  0.00  0.00    +0.000 HD
BRANCH  42  45
ATOM     45  C   UNL     1     116.740  -8.672  67.916  0.00  0.00    +0.000 C 
ATOM     46  C   UNL     1     116.950  -7.809  69.167  0.00  0.00    +0.000 C 
ATOM     47  C   UNL     1     118.112  -9.036  67.320  0.00  0.00    +0.000 C 
ATOM     48  C   UNL     1     115.982  -7.832  66.852  0.00  0.00    +0.000 C 
ENDBRANCH  42  45
ENDBRANCH  32  41
ENDBRANCH  30  31
ENDBRANCH  27  30
ENDBRANCH   1  27
BRANCH   1  49
ATOM     49  C   UNL     1     116.907 -16.363  67.671  0.00  0.00    +0.000 C 
BRANCH  49  50
ATOM     50  C   UNL     1     115.961 -17.282  68.404  0.00  0.00    +0.000 A 
ATOM     51  C   UNL     1     114.616 -19.276  68.724  0.00  0.00    +0.000 A 
ATOM     52  C   UNL     1     115.509 -18.523  67.952  0.00  0.00    +0.000 A 
ATOM     53  C   UNL     1     115.513 -16.827  69.659  0.00  0.00    +0.000 A 
ATOM     54  C   UNL     1     114.642 -17.586  70.438  0.00  0.00    +0.000 A 
ATOM     55  C   UNL     1     114.190 -18.811  69.966  0.00  0.00    +0.000 A 
ENDBRANCH  49  50
ENDBRANCH   1  49
TORSDOF 14
ENDMDL
MODEL 6
REMARK VINA RESULT:      -8.3      1.894      2.624
REMARK  Name = DB01232_Saquinavir
REMARK  17 active torsions:
REMARK  status: ('A' for Active; 'I' for Inactive)
REMARK    1  A    between atoms: N_1  and  C_4
REMARK    2  A    between atoms: C_2  and  C_6
REMARK    3  A    between atoms: C_4  and  C_8
REMARK    4  A    between atoms: C_8  and  C_13
REMARK    5  A    between atoms: C_8  and  O_14
REMARK    6  A    between atoms: N_10  and  C_48
REMARK    7  A    between atoms: C_13  and  C_17
REMARK    8  A    between atoms: C_13  and  N_18
REMARK    9  A    between atoms: C_17  and  C_20
REMARK   10  A    between atoms: C_21  and  C_22
REMARK   11  A    between atoms: C_22  and  N_24
REMARK   12  A    between atoms: C_22  and  C_25
REMARK   13  A    between atoms: C_25  and  C_27
REMARK   14  A    between atoms: C_26  and  C_28
REMARK   15  A    between atoms: C_48  and  C_49
REMARK   16  A    between atoms: C_48  and  C_50
REMARK   17  A    between atoms: C_48  and  C_51
REMARK                            x       y       z     vdW  Elec       q    Type
REMARK                         _______ _______ _______ _____ _____    ______ ____
ROOT
ATOM      1  C   UNL     1     116.805 -13.158  66.557  0.00  0.00    +0.000 C 
ENDROOT
BRANCH   1   2
ATOM      2  N   UNL     1     115.433 -13.535  66.209  0.00  0.00    +0.000 N 
ATOM      3  C   UNL     1     115.194 -14.206  65.019  0.00  0.00    +0.000 C 
ATOM      4  O   UNL     1     116.095 -14.523  64.234  0.00  0.00    +0.000 OA
ATOM      5  H   UNL     1     114.672 -12.984  66.600  0.00  0.00    +0.000 HD
BRANCH   3   6
ATOM      6  C   UNL     1     113.718 -14.368  64.664  0.00  0.00    +0.000 C 
BRANCH   6   7
ATOM      7  N   UNL     1     113.103 -15.160  65.733  0.00  0.00    +0.000 N 
ATOM      8  C   UNL     1     112.620 -16.411  65.422  0.00  0.00    +0.000 C 
ATOM      9  O   UNL     1     112.525 -16.795  64.262  0.00  0.00    +0.000 OA
ATOM     10  H   UNL     1     113.225 -14.911  66.702  0.00  0.00    +0.000 HD
BRANCH   8  11
ATOM     11  C   UNL     1     112.183 -17.325  66.519  0.00  0.00    +0.000 A 
ATOM     12  N   UNL     1     111.770 -18.586  66.240  0.00  0.00    +0.000 NA
ATOM     13  C   UNL     1     112.144 -16.744  67.780  0.00  0.00    +0.000 A 
ATOM     14  C   UNL     1     111.225 -19.283  67.272  0.00  0.00    +0.000 A 
ATOM     15  C   UNL     1     111.737 -17.510  68.850  0.00  0.00    +0.000 A 
ATOM     16  C   UNL     1     111.213 -18.775  68.601  0.00  0.00    +0.000 A 
ATOM     17  C   UNL     1     110.583 -20.506  67.090  0.00  0.00    +0.000 A 
ATOM     18  C   UNL     1     110.607 -19.458  69.661  0.00  0.00    +0.000 A 
ATOM     19  C   UNL     1     109.914 -21.167  68.137  0.00  0.00    +0.000 A 
ATOM     20  C   UNL     1     109.924 -20.641  69.422  0.00  0.00    +0.000 A 
ENDBRANCH   8  11
ENDBRANCH   6   7
BRANCH   6  21
ATOM     21  C   UNL     1     112.968 -13.106  64.222  0.00  0.00    +0.000 C 
BRANCH  21  22
ATOM     22  C   UNL     1     112.166 -13.005  62.940  0.00  0.00    +0.000 C 
ATOM     23  N   UNL     1     111.203 -12.061  62.826  0.00  0.00    +0.000 N 
ATOM     24  O   UNL     1     112.446 -13.691  61.957  0.00  0.00    +0.000 OA
ATOM     25  H   UNL     1     111.139 -11.280  63.478  0.00  0.00    +0.000 HD
ATOM     26  H   UNL     1     110.848 -11.899  61.892  0.00  0.00    +0.000 HD
ENDBRANCH  21  22
ENDBRANCH   6  21
ENDBRANCH   3   6
ENDBRANCH   1   2
BRANCH   1  27
ATOM     27  C   UNL     1     117.024 -11.604  66.667  0.00  0.00    +0.000 C 
BRANCH  27  28
ATOM     28  O   UNL     1     118.371 -11.337  67.106  0.00  0.00    +0.000 OA
ATOM     29  H   UNL     1     118.884 -12.167  67.061  0.00  0.00    +0.000 HD
ENDBRANCH  27  28
BRANCH  27  30
ATOM     30  C   UNL     1     115.980 -11.029  67.654  0.00  0.00    +0.000 C 
BRANCH  30  31
ATOM     31  N   UNL     1     115.285  -9.729  67.541  0.00  0.00    +0.000 NA
ATOM     32  C   UNL     1     116.108  -8.489  67.372  0.00  0.00    +0.000 C 
ATOM     33  C   UNL     1     114.548  -9.856  66.218  0.00  0.00    +0.000 C 
ATOM     34  C   UNL     1     115.105  -7.313  67.332  0.00  0.00    +0.000 C 
ATOM     35  C   UNL     1     113.618  -8.692  65.843  0.00  0.00    +0.000 C 
ATOM     36  C   UNL     1     114.312  -7.334  66.026  0.00  0.00    +0.000 C 
ATOM     37  C   UNL     1     112.293  -8.825  66.598  0.00  0.00    +0.000 C 
ATOM     38  C   UNL     1     113.351  -6.143  65.931  0.00  0.00    +0.000 C 
ATOM     39  C   UNL     1     111.378  -7.634  66.342  0.00  0.00    +0.000 C 
ATOM     40  C   UNL     1     112.070  -6.336  66.733  0.00  0.00    +0.000 C 
BRANCH  32  41
ATOM     41  C   UNL     1     117.201  -8.037  68.338  0.00  0.00    +0.000 C 
ATOM     42  N   UNL     1     116.930  -7.193  69.373  0.00  0.00    +0.000 N 
ATOM     43  O   UNL     1     118.355  -8.400  68.087  0.00  0.00    +0.000 OA
ATOM     44  H   UNL     1     115.992  -6.798  69.408  0.00  0.00    +0.000 HD
BRANCH  42  45
ATOM     45  C   UNL     1     117.996  -6.579  70.206  0.00  0.00    +0.000 C 
ATOM     46  C   UNL     1     119.383  -7.043  69.742  0.00  0.00    +0.000 C 
ATOM     47  C   UNL     1     117.902  -5.050  70.056  0.00  0.00    +0.000 C 
ATOM     48  C   UNL     1     117.841  -6.905  71.716  0.00  0.00    +0.000 C 
ENDBRANCH  42  45
ENDBRANCH  32  41
ENDBRANCH  30  31
ENDBRANCH  27  30
ENDBRANCH   1  27
BRANCH   1  49
ATOM     49  C   UNL     1     117.384 -14.025  67.712  0.00  0.00    +0.000 C 
BRANCH  49  50
ATOM     50  C   UNL     1     116.688 -15.239  68.279  0.00  0.00    +0.000 A 
ATOM     51  C   UNL     1     115.921 -17.540  68.302  0.00  0.00    +0.000 A 
ATOM     52  C   UNL     1     116.613 -16.496  67.677  0.00  0.00    +0.000 A 
ATOM     53  C   UNL     1     116.072 -15.063  69.532  0.00  0.00    +0.000 A 
ATOM     54  C   UNL     1     115.403 -16.108  70.165  0.00  0.00    +0.000 A 
ATOM     55  C   UNL     1     115.324 -17.347  69.546  0.00  0.00    +0.000 A 
ENDBRANCH  49  50
ENDBRANCH   1  49
TORSDOF 14
ENDMDL
MODEL 7
REMARK VINA RESULT:      -8.1      2.202      3.495
REMARK  Name = DB01232_Saquinavir
REMARK  17 active torsions:
REMARK  status: ('A' for Active; 'I' for Inactive)
REMARK    1  A    between atoms: N_1  and  C_4
REMARK    2  A    between atoms: C_2  and  C_6
REMARK    3  A    between atoms: C_4  and  C_8
REMARK    4  A    between atoms: C_8  and  C_13
REMARK    5  A    between atoms: C_8  and  O_14
REMARK    6  A    between atoms: N_10  and  C_48
REMARK    7  A    between atoms: C_13  and  C_17
REMARK    8  A    between atoms: C_13  and  N_18
REMARK    9  A    between atoms: C_17  and  C_20
REMARK   10  A    between atoms: C_21  and  C_22
REMARK   11  A    between atoms: C_22  and  N_24
REMARK   12  A    between atoms: C_22  and  C_25
REMARK   13  A    between atoms: C_25  and  C_27
REMARK   14  A    between atoms: C_26  and  C_28
REMARK   15  A    between atoms: C_48  and  C_49
REMARK   16  A    between atoms: C_48  and  C_50
REMARK   17  A    between atoms: C_48  and  C_51
REMARK                            x       y       z     vdW  Elec       q    Type
REMARK                         _______ _______ _______ _____ _____    ______ ____
ROOT
ATOM      1  C   UNL     1     116.152 -12.260  67.508  0.00  0.00    +0.000 C 
ENDROOT
BRANCH   1   2
ATOM      2  N   UNL     1     116.148 -13.282  66.459  0.00  0.00    +0.000 N 
ATOM      3  C   UNL     1     115.301 -13.135  65.370  0.00  0.00    +0.000 C 
ATOM      4  O   UNL     1     114.553 -12.161  65.229  0.00  0.00    +0.000 OA
ATOM      5  H   UNL     1     116.431 -14.226  66.711  0.00  0.00    +0.000 HD
BRANCH   3   6
ATOM      6  C   UNL     1     115.231 -14.350  64.448  0.00  0.00    +0.000 C 
BRANCH   6   7
ATOM      7  N   UNL     1     114.803 -15.487  65.268  0.00  0.00    +0.000 N 
ATOM      8  C   UNL     1     115.771 -16.275  65.847  0.00  0.00    +0.000 C 
ATOM      9  O   UNL     1     116.955 -16.164  65.550  0.00  0.00    +0.000 OA
ATOM     10  H   UNL     1     113.851 -15.568  65.590  0.00  0.00    +0.000 HD
BRANCH   8  11
ATOM     11  C   UNL     1     115.377 -17.306  66.852  0.00  0.00    +0.000 A 
ATOM     12  N   UNL     1     114.269 -18.064  66.663  0.00  0.00    +0.000 NA
ATOM     13  C   UNL     1     116.164 -17.335  67.996  0.00  0.00    +0.000 A 
ATOM     14  C   UNL     1     113.889 -18.847  67.707  0.00  0.00    +0.000 A 
ATOM     15  C   UNL     1     115.864 -18.245  68.985  0.00  0.00    +0.000 A 
ATOM     16  C   UNL     1     114.683 -18.974  68.881  0.00  0.00    +0.000 A 
ATOM     17  C   UNL     1     112.671 -19.524  67.728  0.00  0.00    +0.000 A 
ATOM     18  C   UNL     1     114.277 -19.734  69.983  0.00  0.00    +0.000 A 
ATOM     19  C   UNL     1     112.226 -20.235  68.859  0.00  0.00    +0.000 A 
ATOM     20  C   UNL     1     113.029 -20.338  69.987  0.00  0.00    +0.000 A 
ENDBRANCH   8  11
ENDBRANCH   6   7
BRANCH   6  21
ATOM     21  C   UNL     1     114.519 -14.161  63.104  0.00  0.00    +0.000 C 
BRANCH  21  22
ATOM     22  C   UNL     1     113.077 -14.551  62.850  0.00  0.00    +0.000 C 
ATOM     23  N   UNL     1     112.764 -15.282  61.754  0.00  0.00    +0.000 N 
ATOM     24  O   UNL     1     112.196 -14.313  63.677  0.00  0.00    +0.000 OA
ATOM     25  H   UNL     1     113.479 -15.761  61.209  0.00  0.00    +0.000 HD
ATOM     26  H   UNL     1     111.839 -15.689  61.741  0.00  0.00    +0.000 HD
ENDBRANCH  21  22
ENDBRANCH   6  21
ENDBRANCH   3   6
ENDBRANCH   1   2
BRANCH   1  27
ATOM     27  C   UNL     1     116.609 -10.841  67.005  0.00  0.00    +0.000 C 
BRANCH  27  28
ATOM     28  O   UNL     1     117.985 -10.900  66.579  0.00  0.00    +0.000 OA
ATOM     29  H   UNL     1     118.487 -11.441  67.220  0.00  0.00    +0.000 HD
ENDBRANCH  27  28
BRANCH  27  30
ATOM     30  C   UNL     1     116.413  -9.825  68.156  0.00  0.00    +0.000 C 
BRANCH  30  31
ATOM     31  N   UNL     1     115.495  -8.667  68.159  0.00  0.00    +0.000 NA
ATOM     32  C   UNL     1     116.053  -7.310  68.462  0.00  0.00    +0.000 C 
ATOM     33  C   UNL     1     115.075  -8.567  66.702  0.00  0.00    +0.000 C 
ATOM     34  C   UNL     1     114.851  -6.338  68.433  0.00  0.00    +0.000 C 
ATOM     35  C   UNL     1     114.012  -7.509  66.370  0.00  0.00    +0.000 C 
ATOM     36  C   UNL     1     114.353  -6.150  67.001  0.00  0.00    +0.000 C 
ATOM     37  C   UNL     1     112.623  -8.038  66.738  0.00  0.00    +0.000 C 
ATOM     38  C   UNL     1     113.199  -5.143  66.934  0.00  0.00    +0.000 C 
ATOM     39  C   UNL     1     111.546  -6.982  66.528  0.00  0.00    +0.000 C 
ATOM     40  C   UNL     1     111.856  -5.735  67.343  0.00  0.00    +0.000 C 
BRANCH  32  41
ATOM     41  C   UNL     1     116.814  -6.952  69.736  0.00  0.00    +0.000 C 
ATOM     42  N   UNL     1     117.870  -6.090  69.716  0.00  0.00    +0.000 N 
ATOM     43  O   UNL     1     116.487  -7.546  70.769  0.00  0.00    +0.000 OA
ATOM     44  H   UNL     1     118.190  -5.780  68.800  0.00  0.00    +0.000 HD
BRANCH  42  45
ATOM     45  C   UNL     1     118.751  -5.874  70.892  0.00  0.00    +0.000 C 
ATOM     46  C   UNL     1     119.359  -7.201  71.366  0.00  0.00    +0.000 C 
ATOM     47  C   UNL     1     119.886  -4.923  70.473  0.00  0.00    +0.000 C 
ATOM     48  C   UNL     1     118.010  -5.211  72.085  0.00  0.00    +0.000 C 
ENDBRANCH  42  45
ENDBRANCH  32  41
ENDBRANCH  30  31
ENDBRANCH  27  30
ENDBRANCH   1  27
BRANCH   1  49
ATOM     49  C   UNL     1     114.867 -12.306  68.386  0.00  0.00    +0.000 C 
BRANCH  49  50
ATOM     50  C   UNL     1     114.211 -13.585  68.844  0.00  0.00    +0.000 A 
ATOM     51  C   UNL     1     112.638 -15.429  68.729  0.00  0.00    +0.000 A 
ATOM     52  C   UNL     1     113.172 -14.252  68.191  0.00  0.00    +0.000 A 
ATOM     53  C   UNL     1     114.714 -14.141  70.035  0.00  0.00    +0.000 A 
ATOM     54  C   UNL     1     114.197 -15.324  70.559  0.00  0.00    +0.000 A 
ATOM     55  C   UNL     1     113.154 -15.966  69.907  0.00  0.00    +0.000 A 
ENDBRANCH  49  50
ENDBRANCH   1  49
TORSDOF 14
ENDMDL
