# Supplementary material for: High-throughput screening and evaluation of repurposed drugs targeting the SARS-CoV-2 main protease
Source: Signal Transduct Target Ther. 2021 Sep 29;6:356. doi: 10.1038/s41392-021-00763-5 (PMC8479016; doi:10.1038/s41392-021-00763-5)
Supplement: Supplementary file 41 — Data Set 34 [file 41392_2021_763_MOESM41_ESM.txt]

MODEL 1
REMARK VINA RESULT:      -9.0      0.000      0.000
REMARK  Name = DB06595_Midostaurin
REMARK  6 active torsions:
REMARK  status: ('A' for Active; 'I' for Inactive)
REMARK    1  A    between atoms: C_22  and  N_25
REMARK    2  A    between atoms: N_25  and  C_26
REMARK    3  A    between atoms: C_31  and  C_32
REMARK    4  A    between atoms: C_33  and  O_34
REMARK    5  A    between atoms: O_34  and  C_35
REMARK    6  A    between atoms: C_36  and  C_38
REMARK                            x       y       z     vdW  Elec       q    Type
REMARK                         _______ _______ _______ _____ _____    ______ ____
ROOT
ATOM      1  C   UNL     1     111.745 -12.216  64.240  0.00  0.00    +0.000 A 
ATOM      2  C   UNL     1     112.844 -13.083  64.064  0.00  0.00    +0.000 A 
ATOM      3  C   UNL     1     113.783 -12.280  66.319  0.00  0.00    +0.000 A 
ATOM      4  C   UNL     1     113.766 -13.038  65.134  0.00  0.00    +0.000 A 
ATOM      5  C   UNL     1     112.653 -11.481  66.514  0.00  0.00    +0.000 A 
ATOM      6  C   UNL     1     111.728 -11.524  65.463  0.00  0.00    +0.000 A 
ATOM      7  C   UNL     1     115.632 -13.360  66.463  0.00  0.00    +0.000 A 
ATOM      8  C   UNL     1     114.979 -13.768  65.240  0.00  0.00    +0.000 A 
ATOM      9  C   UNL     1     116.823 -15.343  64.893  0.00  0.00    +0.000 A 
ATOM     10  C   UNL     1     115.621 -14.763  64.467  0.00  0.00    +0.000 A 
ATOM     11  C   UNL     1     116.852 -13.944  66.858  0.00  0.00    +0.000 A 
ATOM     12  C   UNL     1     117.427 -14.942  66.074  0.00  0.00    +0.000 A 
ATOM     13  C   UNL     1     111.318  -9.876  67.033  0.00  0.00    +0.000 A 
ATOM     14  C   UNL     1     110.847 -10.463  65.794  0.00  0.00    +0.000 A 
ATOM     15  C   UNL     1     109.750  -9.847  65.143  0.00  0.00    +0.000 A 
ATOM     16  C   UNL     1     109.161  -8.688  65.657  0.00  0.00    +0.000 A 
ATOM     17  C   UNL     1     109.639  -8.123  66.823  0.00  0.00    +0.000 A 
ATOM     18  C   UNL     1     110.705  -8.701  67.515  0.00  0.00    +0.000 A 
ATOM     19  N   UNL     1     112.463 -10.568  67.513  0.00  0.00    +0.000 N 
ATOM     20  N   UNL     1     114.877 -12.368  67.129  0.00  0.00    +0.000 N 
ATOM     21  O   UNL     1     114.005 -11.384  69.050  0.00  0.00    +0.000 OA
ATOM     22  C   UNL     1     115.711  -9.330  68.886  0.00  0.00    +0.000 C 
ATOM     23  C   UNL     1     116.292 -10.683  68.425  0.00  0.00    +0.000 C 
ATOM     24  C   UNL     1     115.198 -11.773  68.405  0.00  0.00    +0.000 C 
ATOM     25  N   UNL     1     111.567 -13.175  62.246  0.00  0.00    +0.000 N 
ATOM     26  C   UNL     1     110.883 -12.188  63.060  0.00  0.00    +0.000 C 
ATOM     27  C   UNL     1     112.739 -13.716  62.783  0.00  0.00    +0.000 C 
ATOM     28  O   UNL     1     113.415 -14.528  62.165  0.00  0.00    +0.000 OA
ATOM     29  C   UNL     1     113.395 -10.175  68.556  0.00  0.00    +0.000 C 
ATOM     30  C   UNL     1     112.683  -9.718  69.850  0.00  0.00    +0.000 C 
ATOM     31  C   UNL     1     114.424  -9.076  68.061  0.00  0.00    +0.000 C 
ATOM     32  H   UNL     1     111.278 -13.450  61.312  0.00  0.00    +0.000 HD
ENDROOT
BRANCH  22  33
ATOM     33  N   UNL     1     116.705  -8.210  68.885  0.00  0.00    +0.000 N 
ATOM     34  C   UNL     1     117.510  -8.020  67.688  0.00  0.00    +0.000 C 
ATOM     35  C   UNL     1     116.756  -7.370  70.022  0.00  0.00    +0.000 C 
ATOM     36  O   UNL     1     115.994  -7.554  70.974  0.00  0.00    +0.000 OA
BRANCH  35  37
ATOM     37  C   UNL     1     117.752  -6.248  70.188  0.00  0.00    +0.000 A 
ATOM     38  C   UNL     1     119.761  -4.286  70.554  0.00  0.00    +0.000 A 
ATOM     39  C   UNL     1     118.479  -3.918  70.160  0.00  0.00    +0.000 A 
ATOM     40  C   UNL     1     120.041  -5.624  70.806  0.00  0.00    +0.000 A 
ATOM     41  C   UNL     1     117.478  -4.888  70.012  0.00  0.00    +0.000 A 
ATOM     42  C   UNL     1     119.048  -6.595  70.618  0.00  0.00    +0.000 A 
ENDBRANCH  35  37
ENDBRANCH  22  33
BRANCH  31  43
ATOM     43  O   UNL     1     114.846  -9.214  66.680  0.00  0.00    +0.000 OA
ATOM     44  C   UNL     1     114.399  -8.252  65.740  0.00  0.00    +0.000 C 
ENDBRANCH  31  43
TORSDOF 3
ENDMDL
MODEL 2
REMARK VINA RESULT:      -7.7      4.307      7.462
REMARK  Name = DB06595_Midostaurin
REMARK  6 active torsions:
REMARK  status: ('A' for Active; 'I' for Inactive)
REMARK    1  A    between atoms: C_22  and  N_25
REMARK    2  A    between atoms: N_25  and  C_26
REMARK    3  A    between atoms: C_31  and  C_32
REMARK    4  A    between atoms: C_33  and  O_34
REMARK    5  A    between atoms: O_34  and  C_35
REMARK    6  A    between atoms: C_36  and  C_38
REMARK                            x       y       z     vdW  Elec       q    Type
REMARK                         _______ _______ _______ _____ _____    ______ ____
ROOT
ATOM      1  C   UNL     1     113.250 -15.438  64.649  0.00  0.00    +0.000 A 
ATOM      2  C   UNL     1     113.271 -14.028  64.603  0.00  0.00    +0.000 A 
ATOM      3  C   UNL     1     114.143 -14.004  67.022  0.00  0.00    +0.000 A 
ATOM      4  C   UNL     1     113.727 -13.438  65.803  0.00  0.00    +0.000 A 
ATOM      5  C   UNL     1     114.186 -15.401  67.029  0.00  0.00    +0.000 A 
ATOM      6  C   UNL     1     113.745 -15.997  65.840  0.00  0.00    +0.000 A 
ATOM      7  C   UNL     1     114.277 -11.905  67.446  0.00  0.00    +0.000 A 
ATOM      8  C   UNL     1     113.836 -12.049  66.077  0.00  0.00    +0.000 A 
ATOM      9  C   UNL     1     113.904  -9.608  65.898  0.00  0.00    +0.000 A 
ATOM     10  C   UNL     1     113.645 -10.862  65.333  0.00  0.00    +0.000 A 
ATOM     11  C   UNL     1     114.510 -10.629  67.998  0.00  0.00    +0.000 A 
ATOM     12  C   UNL     1     114.335  -9.493  67.210  0.00  0.00    +0.000 A 
ATOM     13  C   UNL     1     114.059 -17.472  67.594  0.00  0.00    +0.000 A 
ATOM     14  C   UNL     1     113.650 -17.364  66.207  0.00  0.00    +0.000 A 
ATOM     15  C   UNL     1     113.170 -18.532  65.563  0.00  0.00    +0.000 A 
ATOM     16  C   UNL     1     113.056 -19.742  66.251  0.00  0.00    +0.000 A 
ATOM     17  C   UNL     1     113.421 -19.825  67.581  0.00  0.00    +0.000 A 
ATOM     18  C   UNL     1     113.919 -18.710  68.257  0.00  0.00    +0.000 A 
ATOM     19  N   UNL     1     114.443 -16.204  68.105  0.00  0.00    +0.000 N 
ATOM     20  N   UNL     1     114.428 -13.168  68.061  0.00  0.00    +0.000 N 
ATOM     21  O   UNL     1     115.546 -14.663  69.452  0.00  0.00    +0.000 OA
ATOM     22  C   UNL     1     113.645 -14.485  71.327  0.00  0.00    +0.000 C 
ATOM     23  C   UNL     1     113.916 -13.172  70.562  0.00  0.00    +0.000 C 
ATOM     24  C   UNL     1     114.908 -13.406  69.402  0.00  0.00    +0.000 C 
ATOM     25  N   UNL     1     112.411 -14.791  62.699  0.00  0.00    +0.000 N 
ATOM     26  C   UNL     1     112.651 -16.012  63.446  0.00  0.00    +0.000 C 
ATOM     27  C   UNL     1     112.739 -13.595  63.345  0.00  0.00    +0.000 C 
ATOM     28  O   UNL     1     112.543 -12.506  62.822  0.00  0.00    +0.000 OA
ATOM     29  C   UNL     1     114.669 -15.806  69.484  0.00  0.00    +0.000 C 
ATOM     30  C   UNL     1     115.584 -16.793  70.246  0.00  0.00    +0.000 C 
ATOM     31  C   UNL     1     113.314 -15.571  70.272  0.00  0.00    +0.000 C 
ATOM     32  H   UNL     1     111.984 -14.755  61.779  0.00  0.00    +0.000 HD
ENDROOT
BRANCH  22  33
ATOM     33  N   UNL     1     112.653 -14.347  72.439  0.00  0.00    +0.000 N 
ATOM     34  C   UNL     1     111.374 -15.026  72.294  0.00  0.00    +0.000 C 
ATOM     35  C   UNL     1     113.043 -13.618  73.587  0.00  0.00    +0.000 C 
ATOM     36  O   UNL     1     114.171 -13.125  73.665  0.00  0.00    +0.000 OA
BRANCH  35  37
ATOM     37  C   UNL     1     112.125 -13.340  74.752  0.00  0.00    +0.000 A 
ATOM     38  C   UNL     1     110.346 -12.643  76.843  0.00  0.00    +0.000 A 
ATOM     39  C   UNL     1     111.092 -13.816  76.912  0.00  0.00    +0.000 A 
ATOM     40  C   UNL     1     110.509 -11.793  75.756  0.00  0.00    +0.000 A 
ATOM     41  C   UNL     1     111.997 -14.141  75.891  0.00  0.00    +0.000 A 
ATOM     42  C   UNL     1     111.384 -12.142  74.718  0.00  0.00    +0.000 A 
ENDBRANCH  35  37
ENDBRANCH  22  33
BRANCH  31  43
ATOM     43  O   UNL     1     112.241 -14.996  69.483  0.00  0.00    +0.000 OA
ATOM     44  C   UNL     1     111.175 -15.838  69.079  0.00  0.00    +0.000 C 
ENDBRANCH  31  43
TORSDOF 3
ENDMDL
MODEL 3
REMARK VINA RESULT:      -7.5      3.097      7.767
REMARK  Name = DB06595_Midostaurin
REMARK  6 active torsions:
REMARK  status: ('A' for Active; 'I' for Inactive)
REMARK    1  A    between atoms: C_22  and  N_25
REMARK    2  A    between atoms: N_25  and  C_26
REMARK    3  A    between atoms: C_31  and  C_32
REMARK    4  A    between atoms: C_33  and  O_34
REMARK    5  A    between atoms: O_34  and  C_35
REMARK    6  A    between atoms: C_36  and  C_38
REMARK                            x       y       z     vdW  Elec       q    Type
REMARK                         _______ _______ _______ _____ _____    ______ ____
ROOT
ATOM      1  C   UNL     1     113.113  -7.590  67.358  0.00  0.00    +0.000 A 
ATOM      2  C   UNL     1     114.501  -7.500  67.592  0.00  0.00    +0.000 A 
ATOM      3  C   UNL     1     114.784  -9.840  66.567  0.00  0.00    +0.000 A 
ATOM      4  C   UNL     1     115.215  -8.642  67.164  0.00  0.00    +0.000 A 
ATOM      5  C   UNL     1     113.417  -9.885  66.274  0.00  0.00    +0.000 A 
ATOM      6  C   UNL     1     112.702  -8.754  66.687  0.00  0.00    +0.000 A 
ATOM      7  C   UNL     1     116.890 -10.189  66.779  0.00  0.00    +0.000 A 
ATOM      8  C   UNL     1     116.611  -8.864  67.285  0.00  0.00    +0.000 A 
ATOM      9  C   UNL     1     119.017  -8.607  67.667  0.00  0.00    +0.000 A 
ATOM     10  C   UNL     1     117.712  -8.102  67.738  0.00  0.00    +0.000 A 
ATOM     11  C   UNL     1     118.210 -10.682  66.739  0.00  0.00    +0.000 A 
ATOM     12  C   UNL     1     119.262  -9.876  67.170  0.00  0.00    +0.000 A 
ATOM     13  C   UNL     1     111.383 -10.521  65.989  0.00  0.00    +0.000 A 
ATOM     14  C   UNL     1     111.357  -9.168  66.509  0.00  0.00    +0.000 A 
ATOM     15  C   UNL     1     110.097  -8.599  66.818  0.00  0.00    +0.000 A 
ATOM     16  C   UNL     1     108.916  -9.330  66.664  0.00  0.00    +0.000 A 
ATOM     17  C   UNL     1     108.957 -10.629  66.195  0.00  0.00    +0.000 A 
ATOM     18  C   UNL     1     110.170 -11.230  65.857  0.00  0.00    +0.000 A 
ATOM     19  N   UNL     1     112.721 -10.962  65.801  0.00  0.00    +0.000 N 
ATOM     20  N   UNL     1     115.701 -10.828  66.361  0.00  0.00    +0.000 N 
ATOM     21  O   UNL     1     114.488 -12.171  64.896  0.00  0.00    +0.000 OA
ATOM     22  C   UNL     1     114.411 -14.183  66.659  0.00  0.00    +0.000 C 
ATOM     23  C   UNL     1     115.716 -13.361  66.682  0.00  0.00    +0.000 C 
ATOM     24  C   UNL     1     115.610 -12.134  65.751  0.00  0.00    +0.000 C 
ATOM     25  N   UNL     1     113.517  -5.693  68.437  0.00  0.00    +0.000 N 
ATOM     26  C   UNL     1     112.391  -6.455  67.930  0.00  0.00    +0.000 C 
ATOM     27  C   UNL     1     114.779  -6.275  68.283  0.00  0.00    +0.000 C 
ATOM     28  O   UNL     1     115.793  -5.736  68.708  0.00  0.00    +0.000 OA
ATOM     29  C   UNL     1     113.211 -12.306  65.551  0.00  0.00    +0.000 C 
ATOM     30  C   UNL     1     112.435 -13.023  64.421  0.00  0.00    +0.000 C 
ATOM     31  C   UNL     1     113.238 -13.192  66.865  0.00  0.00    +0.000 C 
ATOM     32  H   UNL     1     113.437  -4.809  68.930  0.00  0.00    +0.000 HD
ENDROOT
BRANCH  22  33
ATOM     33  N   UNL     1     114.420 -15.365  67.576  0.00  0.00    +0.000 N 
ATOM     34  C   UNL     1     115.218 -15.275  68.790  0.00  0.00    +0.000 C 
ATOM     35  C   UNL     1     113.607 -16.472  67.238  0.00  0.00    +0.000 C 
ATOM     36  O   UNL     1     112.905 -16.450  66.223  0.00  0.00    +0.000 OA
BRANCH  35  37
ATOM     37  C   UNL     1     113.570 -17.756  68.031  0.00  0.00    +0.000 A 
ATOM     38  C   UNL     1     113.307 -20.113  69.579  0.00  0.00    +0.000 A 
ATOM     39  C   UNL     1     114.481 -19.856  68.877  0.00  0.00    +0.000 A 
ATOM     40  C   UNL     1     112.274 -19.183  69.547  0.00  0.00    +0.000 A 
ATOM     41  C   UNL     1     114.620 -18.672  68.139  0.00  0.00    +0.000 A 
ATOM     42  C   UNL     1     112.402 -18.021  68.775  0.00  0.00    +0.000 A 
ENDBRANCH  35  37
ENDBRANCH  22  33
BRANCH  31  43
ATOM     43  O   UNL     1     113.581 -12.473  68.078  0.00  0.00    +0.000 OA
ATOM     44  C   UNL     1     112.627 -12.422  69.124  0.00  0.00    +0.000 C 
ENDBRANCH  31  43
TORSDOF 3
ENDMDL
MODEL 4
REMARK VINA RESULT:      -7.3      5.284      7.313
REMARK  Name = DB06595_Midostaurin
REMARK  6 active torsions:
REMARK  status: ('A' for Active; 'I' for Inactive)
REMARK    1  A    between atoms: C_22  and  N_25
REMARK    2  A    between atoms: N_25  and  C_26
REMARK    3  A    between atoms: C_31  and  C_32
REMARK    4  A    between atoms: C_33  and  O_34
REMARK    5  A    between atoms: O_34  and  C_35
REMARK    6  A    between atoms: C_36  and  C_38
REMARK                            x       y       z     vdW  Elec       q    Type
REMARK                         _______ _______ _______ _____ _____    ______ ____
ROOT
ATOM      1  C   UNL     1     113.593 -17.765  66.705  0.00  0.00    +0.000 A 
ATOM      2  C   UNL     1     112.416 -18.320  67.250  0.00  0.00    +0.000 A 
ATOM      3  C   UNL     1     111.943 -16.074  68.408  0.00  0.00    +0.000 A 
ATOM      4  C   UNL     1     111.690 -17.412  68.053  0.00  0.00    +0.000 A 
ATOM      5  C   UNL     1     113.072 -15.515  67.803  0.00  0.00    +0.000 A 
ATOM      6  C   UNL     1     113.794 -16.405  66.998  0.00  0.00    +0.000 A 
ATOM      7  C   UNL     1     110.140 -16.485  69.498  0.00  0.00    +0.000 A 
ATOM      8  C   UNL     1     110.486 -17.676  68.757  0.00  0.00    +0.000 A 
ATOM      9  C   UNL     1     108.429 -18.692  69.613  0.00  0.00    +0.000 A 
ATOM     10  C   UNL     1     109.602 -18.776  68.853  0.00  0.00    +0.000 A 
ATOM     11  C   UNL     1     108.964 -16.434  70.272  0.00  0.00    +0.000 A 
ATOM     12  C   UNL     1     108.112 -17.536  70.309  0.00  0.00    +0.000 A 
ATOM     13  C   UNL     1     114.863 -14.394  67.402  0.00  0.00    +0.000 A 
ATOM     14  C   UNL     1     114.982 -15.676  66.735  0.00  0.00    +0.000 A 
ATOM     15  C   UNL     1     116.207 -15.977  66.089  0.00  0.00    +0.000 A 
ATOM     16  C   UNL     1     117.282 -15.085  66.124  0.00  0.00    +0.000 A 
ATOM     17  C   UNL     1     117.165 -13.879  66.789  0.00  0.00    +0.000 A 
ATOM     18  C   UNL     1     115.974 -13.525  67.425  0.00  0.00    +0.000 A 
ATOM     19  N   UNL     1     113.607 -14.283  68.057  0.00  0.00    +0.000 N 
ATOM     20  N   UNL     1     111.108 -15.473  69.304  0.00  0.00    +0.000 N 
ATOM     21  O   UNL     1     111.734 -13.255  68.973  0.00  0.00    +0.000 OA
ATOM     22  C   UNL     1     112.688 -13.057  71.466  0.00  0.00    +0.000 C 
ATOM     23  C   UNL     1     111.439 -13.952  71.327  0.00  0.00    +0.000 C 
ATOM     24  C   UNL     1     111.055 -14.134  69.843  0.00  0.00    +0.000 C 
ATOM     25  N   UNL     1     113.501 -19.907  66.130  0.00  0.00    +0.000 N 
ATOM     26  C   UNL     1     114.385 -18.765  65.992  0.00  0.00    +0.000 C 
ATOM     27  C   UNL     1     112.339 -19.703  66.881  0.00  0.00    +0.000 C 
ATOM     28  O   UNL     1     111.542 -20.608  67.092  0.00  0.00    +0.000 OA
ATOM     29  C   UNL     1     113.173 -13.304  69.038  0.00  0.00    +0.000 C 
ATOM     30  C   UNL     1     113.483 -11.851  68.607  0.00  0.00    +0.000 C 
ATOM     31  C   UNL     1     113.755 -13.600  70.482  0.00  0.00    +0.000 C 
ATOM     32  H   UNL     1     113.697 -20.834  65.765  0.00  0.00    +0.000 HD
ENDROOT
BRANCH  22  33
ATOM     33  N   UNL     1     113.151 -12.873  72.877  0.00  0.00    +0.000 N 
ATOM     34  C   UNL     1     112.730 -13.857  73.862  0.00  0.00    +0.000 C 
ATOM     35  C   UNL     1     114.018 -11.789  73.153  0.00  0.00    +0.000 C 
ATOM     36  O   UNL     1     114.386 -11.033  72.250  0.00  0.00    +0.000 OA
BRANCH  35  37
ATOM     37  C   UNL     1     114.508 -11.442  74.537  0.00  0.00    +0.000 A 
ATOM     38  C   UNL     1     115.594 -10.909  77.098  0.00  0.00    +0.000 A 
ATOM     39  C   UNL     1     114.374 -10.358  76.720  0.00  0.00    +0.000 A 
ATOM     40  C   UNL     1     116.261 -11.759  76.223  0.00  0.00    +0.000 A 
ATOM     41  C   UNL     1     113.823 -10.651  75.465  0.00  0.00    +0.000 A 
ATOM     42  C   UNL     1     115.726 -12.016  74.953  0.00  0.00    +0.000 A 
ENDBRANCH  35  37
ENDBRANCH  22  33
BRANCH  31  43
ATOM     43  O   UNL     1     113.872 -15.007  70.816  0.00  0.00    +0.000 OA
ATOM     44  C   UNL     1     115.167 -15.583  70.863  0.00  0.00    +0.000 C 
ENDBRANCH  31  43
TORSDOF 3
ENDMDL
MODEL 5
REMARK VINA RESULT:      -7.1      9.859     11.891
REMARK  Name = DB06595_Midostaurin
REMARK  6 active torsions:
REMARK  status: ('A' for Active; 'I' for Inactive)
REMARK    1  A    between atoms: C_22  and  N_25
REMARK    2  A    between atoms: N_25  and  C_26
REMARK    3  A    between atoms: C_31  and  C_32
REMARK    4  A    between atoms: C_33  and  O_34
REMARK    5  A    between atoms: O_34  and  C_35
REMARK    6  A    between atoms: C_36  and  C_38
REMARK                            x       y       z     vdW  Elec       q    Type
REMARK                         _______ _______ _______ _____ _____    ______ ____
ROOT
ATOM      1  C   UNL     1     107.293 -21.081  72.718  0.00  0.00    +0.000 A 
ATOM      2  C   UNL     1     106.876 -21.386  71.406  0.00  0.00    +0.000 A 
ATOM      3  C   UNL     1     109.339 -21.381  70.667  0.00  0.00    +0.000 A 
ATOM      4  C   UNL     1     107.949 -21.516  70.495  0.00  0.00    +0.000 A 
ATOM      5  C   UNL     1     109.742 -21.151  71.986  0.00  0.00    +0.000 A 
ATOM      6  C   UNL     1     108.686 -21.029  72.898  0.00  0.00    +0.000 A 
ATOM      7  C   UNL     1     109.192 -21.765  68.561  0.00  0.00    +0.000 A 
ATOM      8  C   UNL     1     107.854 -21.791  69.106  0.00  0.00    +0.000 A 
ATOM      9  C   UNL     1     107.055 -22.383  66.868  0.00  0.00    +0.000 A 
ATOM     10  C   UNL     1     106.799 -22.093  68.214  0.00  0.00    +0.000 A 
ATOM     11  C   UNL     1     109.420 -22.039  67.197  0.00  0.00    +0.000 A 
ATOM     12  C   UNL     1     108.348 -22.361  66.368  0.00  0.00    +0.000 A 
ATOM     13  C   UNL     1     110.758 -20.446  73.745  0.00  0.00    +0.000 A 
ATOM     14  C   UNL     1     109.347 -20.557  74.061  0.00  0.00    +0.000 A 
ATOM     15  C   UNL     1     108.914 -20.107  75.332  0.00  0.00    +0.000 A 
ATOM     16  C   UNL     1     109.809 -19.538  76.242  0.00  0.00    +0.000 A 
ATOM     17  C   UNL     1     111.146 -19.411  75.917  0.00  0.00    +0.000 A 
ATOM     18  C   UNL     1     111.628 -19.857  74.686  0.00  0.00    +0.000 A 
ATOM     19  N   UNL     1     111.010 -20.872  72.413  0.00  0.00    +0.000 N 
ATOM     20  N   UNL     1     110.138 -21.455  69.564  0.00  0.00    +0.000 N 
ATOM     21  O   UNL     1     112.199 -21.731  70.610  0.00  0.00    +0.000 OA
ATOM     22  C   UNL     1     113.087 -19.382  69.687  0.00  0.00    +0.000 C 
ATOM     23  C   UNL     1     112.156 -20.141  68.718  0.00  0.00    +0.000 C 
ATOM     24  C   UNL     1     111.571 -21.401  69.391  0.00  0.00    +0.000 C 
ATOM     25  N   UNL     1     105.074 -21.087  72.675  0.00  0.00    +0.000 N 
ATOM     26  C   UNL     1     106.158 -20.823  73.602  0.00  0.00    +0.000 C 
ATOM     27  C   UNL     1     105.443 -21.402  71.364  0.00  0.00    +0.000 C 
ATOM     28  O   UNL     1     104.609 -21.605  70.491  0.00  0.00    +0.000 OA
ATOM     29  C   UNL     1     112.206 -20.693  71.609  0.00  0.00    +0.000 C 
ATOM     30  C   UNL     1     113.496 -21.091  72.364  0.00  0.00    +0.000 C 
ATOM     31  C   UNL     1     112.326 -19.223  71.027  0.00  0.00    +0.000 C 
ATOM     32  H   UNL     1     104.088 -21.010  72.906  0.00  0.00    +0.000 HD
ENDROOT
BRANCH  22  33
ATOM     33  N   UNL     1     113.657 -18.120  69.119  0.00  0.00    +0.000 N 
ATOM     34  C   UNL     1     112.790 -17.300  68.287  0.00  0.00    +0.000 C 
ATOM     35  C   UNL     1     114.981 -17.773  69.476  0.00  0.00    +0.000 C 
ATOM     36  O   UNL     1     115.633 -18.487  70.242  0.00  0.00    +0.000 OA
BRANCH  35  37
ATOM     37  C   UNL     1     115.706 -16.569  68.926  0.00  0.00    +0.000 A 
ATOM     38  C   UNL     1     117.109 -14.422  67.724  0.00  0.00    +0.000 A 
ATOM     39  C   UNL     1     116.547 -14.278  68.988  0.00  0.00    +0.000 A 
ATOM     40  C   UNL     1     117.011 -15.643  67.068  0.00  0.00    +0.000 A 
ATOM     41  C   UNL     1     115.882 -15.353  69.595  0.00  0.00    +0.000 A 
ATOM     42  C   UNL     1     116.311 -16.703  67.660  0.00  0.00    +0.000 A 
ENDBRANCH  35  37
ENDBRANCH  22  33
BRANCH  31  43
ATOM     43  O   UNL     1     111.064 -18.610  70.656  0.00  0.00    +0.000 OA
ATOM     44  C   UNL     1     110.635 -17.465  71.373  0.00  0.00    +0.000 C 
ENDBRANCH  31  43
TORSDOF 3
ENDMDL
MODEL 6
REMARK VINA RESULT:      -7.1      2.661      7.774
REMARK  Name = DB06595_Midostaurin
REMARK  6 active torsions:
REMARK  status: ('A' for Active; 'I' for Inactive)
REMARK    1  A    between atoms: C_22  and  N_25
REMARK    2  A    between atoms: N_25  and  C_26
REMARK    3  A    between atoms: C_31  and  C_32
REMARK    4  A    between atoms: C_33  and  O_34
REMARK    5  A    between atoms: O_34  and  C_35
REMARK    6  A    between atoms: C_36  and  C_38
REMARK                            x       y       z     vdW  Elec       q    Type
REMARK                         _______ _______ _______ _____ _____    ______ ____
ROOT
ATOM      1  C   UNL     1     112.579  -7.052  69.392  0.00  0.00    +0.000 A 
ATOM      2  C   UNL     1     113.910  -6.667  69.657  0.00  0.00    +0.000 A 
ATOM      3  C   UNL     1     114.722  -8.618  68.192  0.00  0.00    +0.000 A 
ATOM      4  C   UNL     1     114.867  -7.489  69.020  0.00  0.00    +0.000 A 
ATOM      5  C   UNL     1     113.399  -8.944  67.880  0.00  0.00    +0.000 A 
ATOM      6  C   UNL     1     112.443  -8.128  68.499  0.00  0.00    +0.000 A 
ATOM      7  C   UNL     1     116.856  -8.466  68.358  0.00  0.00    +0.000 A 
ATOM      8  C   UNL     1     116.279  -7.377  69.112  0.00  0.00    +0.000 A 
ATOM      9  C   UNL     1     118.559  -6.608  69.567  0.00  0.00    +0.000 A 
ATOM     10  C   UNL     1     117.174  -6.467  69.721  0.00  0.00    +0.000 A 
ATOM     11  C   UNL     1     118.254  -8.597  68.237  0.00  0.00    +0.000 A 
ATOM     12  C   UNL     1     119.091  -7.655  68.832  0.00  0.00    +0.000 A 
ATOM     13  C   UNL     1     111.575  -9.997  67.449  0.00  0.00    +0.000 A 
ATOM     14  C   UNL     1     111.236  -8.821  68.226  0.00  0.00    +0.000 A 
ATOM     15  C   UNL     1     109.887  -8.656  68.626  0.00  0.00    +0.000 A 
ATOM     16  C   UNL     1     108.917  -9.613  68.316  0.00  0.00    +0.000 A 
ATOM     17  C   UNL     1     109.260 -10.744  67.600  0.00  0.00    +0.000 A 
ATOM     18  C   UNL     1     110.570 -10.946  67.165  0.00  0.00    +0.000 A 
ATOM     19  N   UNL     1     112.972 -10.047  67.195  0.00  0.00    +0.000 N 
ATOM     20  N   UNL     1     115.846  -9.287  67.806  0.00  0.00    +0.000 N 
ATOM     21  O   UNL     1     114.947 -10.578  66.091  0.00  0.00    +0.000 OA
ATOM     22  C   UNL     1     115.434 -12.849  67.419  0.00  0.00    +0.000 C 
ATOM     23  C   UNL     1     116.497 -11.748  67.621  0.00  0.00    +0.000 C 
ATOM     24  C   UNL     1     116.057 -10.429  66.949  0.00  0.00    +0.000 C 
ATOM     25  N   UNL     1     112.544  -5.362  70.830  0.00  0.00    +0.000 N 
ATOM     26  C   UNL     1     111.622  -6.266  70.169  0.00  0.00    +0.000 C 
ATOM     27  C   UNL     1     113.903  -5.570  70.579  0.00  0.00    +0.000 C 
ATOM     28  O   UNL     1     114.769  -4.889  71.115  0.00  0.00    +0.000 OA
ATOM     29  C   UNL     1     113.769 -11.151  66.690  0.00  0.00    +0.000 C 
ATOM     30  C   UNL     1     113.151 -11.804  65.431  0.00  0.00    +0.000 C 
ATOM     31  C   UNL     1     114.062 -12.240  67.803  0.00  0.00    +0.000 C 
ATOM     32  H   UNL     1     112.267  -4.638  71.487  0.00  0.00    +0.000 HD
ENDROOT
BRANCH  22  33
ATOM     33  N   UNL     1     115.769 -14.147  68.085  0.00  0.00    +0.000 N 
ATOM     34  C   UNL     1     117.021 -14.227  68.822  0.00  0.00    +0.000 C 
ATOM     35  C   UNL     1     114.821 -15.194  68.007  0.00  0.00    +0.000 C 
ATOM     36  O   UNL     1     113.750 -15.030  67.418  0.00  0.00    +0.000 OA
BRANCH  35  37
ATOM     37  C   UNL     1     115.054 -16.575  68.570  0.00  0.00    +0.000 A 
ATOM     38  C   UNL     1     115.495 -19.237  69.431  0.00  0.00    +0.000 A 
ATOM     39  C   UNL     1     115.352 -18.210  70.358  0.00  0.00    +0.000 A 
ATOM     40  C   UNL     1     115.381 -18.954  68.075  0.00  0.00    +0.000 A 
ATOM     41  C   UNL     1     115.100 -16.899  69.930  0.00  0.00    +0.000 A 
ATOM     42  C   UNL     1     115.169 -17.636  67.649  0.00  0.00    +0.000 A 
ENDBRANCH  35  37
ENDBRANCH  22  33
BRANCH  31  43
ATOM     43  O   UNL     1     114.263 -11.708  69.138  0.00  0.00    +0.000 OA
ATOM     44  C   UNL     1     113.323 -12.043  70.145  0.00  0.00    +0.000 C 
ENDBRANCH  31  43
TORSDOF 3
ENDMDL
MODEL 7
REMARK VINA RESULT:      -7.1      5.513     10.278
REMARK  Name = DB06595_Midostaurin
REMARK  6 active torsions:
REMARK  status: ('A' for Active; 'I' for Inactive)
REMARK    1  A    between atoms: C_22  and  N_25
REMARK    2  A    between atoms: N_25  and  C_26
REMARK    3  A    between atoms: C_31  and  C_32
REMARK    4  A    between atoms: C_33  and  O_34
REMARK    5  A    between atoms: O_34  and  C_35
REMARK    6  A    between atoms: C_36  and  C_38
REMARK                            x       y       z     vdW  Elec       q    Type
REMARK                         _______ _______ _______ _____ _____    ______ ____
ROOT
ATOM      1  C   UNL     1     113.405 -11.938  66.935  0.00  0.00    +0.000 A 
ATOM      2  C   UNL     1     112.184 -11.657  67.585  0.00  0.00    +0.000 A 
ATOM      3  C   UNL     1     112.495 -13.785  68.995  0.00  0.00    +0.000 A 
ATOM      4  C   UNL     1     111.843 -12.613  68.568  0.00  0.00    +0.000 A 
ATOM      5  C   UNL     1     113.737 -14.011  68.394  0.00  0.00    +0.000 A 
ATOM      6  C   UNL     1     114.088 -13.064  67.423  0.00  0.00    +0.000 A 
ATOM      7  C   UNL     1     110.709 -13.819  70.184  0.00  0.00    +0.000 A 
ATOM      8  C   UNL     1     110.673 -12.625  69.371  0.00  0.00    +0.000 A 
ATOM      9  C   UNL     1     108.578 -12.037  70.496  0.00  0.00    +0.000 A 
ATOM     10  C   UNL     1     109.570 -11.757  69.548  0.00  0.00    +0.000 A 
ATOM     11  C   UNL     1     109.686 -14.088  71.116  0.00  0.00    +0.000 A 
ATOM     12  C   UNL     1     108.638 -13.183  71.271  0.00  0.00    +0.000 A 
ATOM     13  C   UNL     1     115.464 -14.922  67.494  0.00  0.00    +0.000 A 
ATOM     14  C   UNL     1     115.224 -13.661  66.819  0.00  0.00    +0.000 A 
ATOM     15  C   UNL     1     116.035 -13.341  65.703  0.00  0.00    +0.000 A 
ATOM     16  C   UNL     1     117.013 -14.226  65.240  0.00  0.00    +0.000 A 
ATOM     17  C   UNL     1     117.212 -15.437  65.875  0.00  0.00    +0.000 A 
ATOM     18  C   UNL     1     116.453 -15.794  66.991  0.00  0.00    +0.000 A 
ATOM     19  N   UNL     1     114.522 -15.120  68.539  0.00  0.00    +0.000 N 
ATOM     20  N   UNL     1     111.864 -14.584  69.902  0.00  0.00    +0.000 N 
ATOM     21  O   UNL     1     113.660 -15.918  70.545  0.00  0.00    +0.000 OA
ATOM     22  C   UNL     1     112.513 -18.112  69.529  0.00  0.00    +0.000 C 
ATOM     23  C   UNL     1     111.526 -17.102  70.150  0.00  0.00    +0.000 C 
ATOM     24  C   UNL     1     112.254 -15.806  70.566  0.00  0.00    +0.000 C 
ATOM     25  N   UNL     1     112.506 -10.143  65.988  0.00  0.00    +0.000 N 
ATOM     26  C   UNL     1     113.660 -11.008  65.837  0.00  0.00    +0.000 C 
ATOM     27  C   UNL     1     111.595 -10.495  66.989  0.00  0.00    +0.000 C 
ATOM     28  O   UNL     1     110.567  -9.857  67.178  0.00  0.00    +0.000 OA
ATOM     29  C   UNL     1     114.233 -16.330  69.288  0.00  0.00    +0.000 C 
ATOM     30  C   UNL     1     115.510 -17.021  69.820  0.00  0.00    +0.000 C 
ATOM     31  C   UNL     1     113.342 -17.350  68.464  0.00  0.00    +0.000 C 
ATOM     32  H   UNL     1     112.301  -9.347  65.392  0.00  0.00    +0.000 HD
ENDROOT
BRANCH  22  33
ATOM     33  N   UNL     1     111.871 -19.379  69.057  0.00  0.00    +0.000 N 
ATOM     34  C   UNL     1     112.657 -20.601  69.119  0.00  0.00    +0.000 C 
ATOM     35  C   UNL     1     110.521 -19.319  68.637  0.00  0.00    +0.000 C 
ATOM     36  O   UNL     1     109.898 -18.256  68.674  0.00  0.00    +0.000 OA
BRANCH  35  37
ATOM     37  C   UNL     1     109.769 -20.500  68.073  0.00  0.00    +0.000 A 
ATOM     38  C   UNL     1     108.343 -22.611  66.834  0.00  0.00    +0.000 A 
ATOM     39  C   UNL     1     108.751 -22.717  68.160  0.00  0.00    +0.000 A 
ATOM     40  C   UNL     1     108.607 -21.442  66.129  0.00  0.00    +0.000 A 
ATOM     41  C   UNL     1     109.427 -21.656  68.780  0.00  0.00    +0.000 A 
ATOM     42  C   UNL     1     109.318 -20.401  66.741  0.00  0.00    +0.000 A 
ENDBRANCH  35  37
ENDBRANCH  22  33
BRANCH  31  43
ATOM     43  O   UNL     1     112.348 -16.735  67.604  0.00  0.00    +0.000 OA
ATOM     44  C   UNL     1     112.426 -16.972  66.209  0.00  0.00    +0.000 C 
ENDBRANCH  31  43
TORSDOF 3
ENDMDL
