# Supplementary material for: High-throughput screening and evaluation of repurposed drugs targeting the SARS-CoV-2 main protease
Source: Signal Transduct Target Ther. 2021 Sep 29;6:356. doi: 10.1038/s41392-021-00763-5 (PMC8479016; doi:10.1038/s41392-021-00763-5)
Supplement: Supplementary file 42 — Data Set 36 [file 41392_2021_763_MOESM42_ESM.txt]

MODEL 1
REMARK VINA RESULT:      -8.8      0.000      0.000
REMARK  Name = DB08911_Trametinib
REMARK  8 active torsions:
REMARK  status: ('A' for Active; 'I' for Inactive)
REMARK    1  A    between atoms: C_2  and  C_25
REMARK    2  A    between atoms: N_4  and  C_15
REMARK    3  A    between atoms: C_5  and  N_16
REMARK    4  A    between atoms: N_8  and  C_11
REMARK    5  A    between atoms: N_10  and  C_26
REMARK    6  A    between atoms: N_16  and  C_17
REMARK    7  A    between atoms: C_28  and  N_32
REMARK    8  A    between atoms: C_33  and  C_34
REMARK                            x       y       z     vdW  Elec       q    Type
REMARK                         _______ _______ _______ _____ _____    ______ ____
ROOT
ATOM      1  C   UNL     1     114.881 -15.259  66.662  0.00  0.00    +0.000 A 
ATOM      2  C   UNL     1     115.538 -15.554  67.813  0.00  0.00    +0.000 A 
ATOM      3  C   UNL     1     115.652 -16.980  68.257  0.00  0.00    +0.000 A 
ATOM      4  N   UNL     1     114.932 -17.923  67.552  0.00  0.00    +0.000 N 
ATOM      5  C   UNL     1     114.087 -17.611  66.483  0.00  0.00    +0.000 A 
ATOM      6  C   UNL     1     114.082 -16.321  66.026  0.00  0.00    +0.000 A 
ATOM      7  C   UNL     1     113.192 -15.961  64.870  0.00  0.00    +0.000 A 
ATOM      8  N   UNL     1     113.137 -14.629  64.514  0.00  0.00    +0.000 N 
ATOM      9  C   UNL     1     113.986 -13.645  65.001  0.00  0.00    +0.000 A 
ATOM     10  N   UNL     1     114.823 -13.973  66.084  0.00  0.00    +0.000 N 
ATOM     11  O   UNL     1     112.533 -16.809  64.267  0.00  0.00    +0.000 OA
ATOM     12  O   UNL     1     114.006 -12.533  64.456  0.00  0.00    +0.000 OA
ATOM     13  O   UNL     1     116.352 -17.257  69.231  0.00  0.00    +0.000 OA
ATOM     14  C   UNL     1     114.987 -19.294  68.061  0.00  0.00    +0.000 C 
ATOM     15  C   UNL     1     116.187 -14.637  68.822  0.00  0.00    +0.000 C 
ENDROOT
BRANCH  10  16
ATOM     16  C   UNL     1     115.698 -12.886  66.454  0.00  0.00    +0.000 A 
ATOM     17  C   UNL     1     115.257 -11.847  67.289  0.00  0.00    +0.000 A 
ATOM     18  C   UNL     1     116.131 -10.820  67.665  0.00  0.00    +0.000 A 
ATOM     19  C   UNL     1     117.456 -10.850  67.206  0.00  0.00    +0.000 A 
ATOM     20  C   UNL     1     117.905 -11.883  66.384  0.00  0.00    +0.000 A 
ATOM     21  C   UNL     1     117.030 -12.897  66.011  0.00  0.00    +0.000 A 
BRANCH  18  22
ATOM     22  N   UNL     1     115.770  -9.733  68.491  0.00  0.00    +0.000 N 
ATOM     23  C   UNL     1     115.646  -8.406  68.126  0.00  0.00    +0.000 C 
ATOM     24  C   UNL     1     115.229  -7.508  69.264  0.00  0.00    +0.000 C 
ATOM     25  O   UNL     1     115.843  -7.934  67.007  0.00  0.00    +0.000 OA
ATOM     26  H   UNL     1     115.591  -9.959  69.463  0.00  0.00    +0.000 HD
ENDBRANCH  18  22
ENDBRANCH  10  16
BRANCH   8  27
ATOM     27  C   UNL     1     112.321 -14.238  63.366  0.00  0.00    +0.000 C 
ATOM     28  C   UNL     1     112.581 -13.065  62.456  0.00  0.00    +0.000 C 
ATOM     29  C   UNL     1     112.870 -14.447  61.968  0.00  0.00    +0.000 C 
ENDBRANCH   8  27
BRANCH   5  30
ATOM     30  N   UNL     1     113.228 -18.624  66.030  0.00  0.00    +0.000 N 
ATOM     31  H   UNL     1     113.752 -19.504  65.931  0.00  0.00    +0.000 HD
BRANCH  30  32
ATOM     32  C   UNL     1     112.041 -19.042  66.715  0.00  0.00    +0.000 A 
ATOM     33  C   UNL     1     111.025 -18.166  67.101  0.00  0.00    +0.000 A 
ATOM     34  C   UNL     1     109.945 -18.636  67.860  0.00  0.00    +0.000 A 
ATOM     35  C   UNL     1     109.853 -19.988  68.193  0.00  0.00    +0.000 A 
ATOM     36  C   UNL     1     110.812 -20.893  67.745  0.00  0.00    +0.000 A 
ATOM     37  C   UNL     1     111.886 -20.412  67.004  0.00  0.00    +0.000 A 
ATOM     38  F   UNL     1     112.825 -21.284  66.601  0.00  0.00    +0.000 F 
ATOM     39  I   UNL     1     108.297 -20.653  69.402  0.00  0.00    +0.000 I 
ENDBRANCH  30  32
ENDBRANCH   5  30
TORSDOF 5
ENDMDL
MODEL 2
REMARK VINA RESULT:      -8.7      3.819      8.345
REMARK  Name = DB08911_Trametinib
REMARK  8 active torsions:
REMARK  status: ('A' for Active; 'I' for Inactive)
REMARK    1  A    between atoms: C_2  and  C_25
REMARK    2  A    between atoms: N_4  and  C_15
REMARK    3  A    between atoms: C_5  and  N_16
REMARK    4  A    between atoms: N_8  and  C_11
REMARK    5  A    between atoms: N_10  and  C_26
REMARK    6  A    between atoms: N_16  and  C_17
REMARK    7  A    between atoms: C_28  and  N_32
REMARK    8  A    between atoms: C_33  and  C_34
REMARK                            x       y       z     vdW  Elec       q    Type
REMARK                         _______ _______ _______ _____ _____    ______ ____
ROOT
ATOM      1  C   UNL     1     113.699 -16.055  67.196  0.00  0.00    +0.000 A 
ATOM      2  C   UNL     1     114.218 -16.535  68.356  0.00  0.00    +0.000 A 
ATOM      3  C   UNL     1     114.421 -15.609  69.515  0.00  0.00    +0.000 A 
ATOM      4  N   UNL     1     114.223 -14.261  69.293  0.00  0.00    +0.000 N 
ATOM      5  C   UNL     1     113.882 -13.724  68.049  0.00  0.00    +0.000 A 
ATOM      6  C   UNL     1     113.596 -14.595  67.032  0.00  0.00    +0.000 A 
ATOM      7  C   UNL     1     113.215 -14.044  65.687  0.00  0.00    +0.000 A 
ATOM      8  N   UNL     1     113.042 -14.955  64.664  0.00  0.00    +0.000 N 
ATOM      9  C   UNL     1     112.991 -16.331  64.832  0.00  0.00    +0.000 A 
ATOM     10  N   UNL     1     113.346 -16.856  66.089  0.00  0.00    +0.000 N 
ATOM     11  O   UNL     1     113.069 -12.836  65.495  0.00  0.00    +0.000 OA
ATOM     12  O   UNL     1     112.609 -17.046  63.896  0.00  0.00    +0.000 OA
ATOM     13  O   UNL     1     114.773 -16.067  70.602  0.00  0.00    +0.000 OA
ATOM     14  C   UNL     1     114.516 -13.369  70.416  0.00  0.00    +0.000 C 
ATOM     15  C   UNL     1     114.701 -17.924  68.702  0.00  0.00    +0.000 C 
ENDROOT
BRANCH  10  16
ATOM     16  C   UNL     1     113.192 -18.290  66.152  0.00  0.00    +0.000 A 
ATOM     17  C   UNL     1     111.999 -18.875  66.608  0.00  0.00    +0.000 A 
ATOM     18  C   UNL     1     111.856 -20.268  66.628  0.00  0.00    +0.000 A 
ATOM     19  C   UNL     1     112.914 -21.070  66.176  0.00  0.00    +0.000 A 
ATOM     20  C   UNL     1     114.098 -20.496  65.713  0.00  0.00    +0.000 A 
ATOM     21  C   UNL     1     114.236 -19.113  65.699  0.00  0.00    +0.000 A 
BRANCH  18  22
ATOM     22  N   UNL     1     110.699 -20.940  67.079  0.00  0.00    +0.000 N 
ATOM     23  C   UNL     1     110.517 -21.576  68.293  0.00  0.00    +0.000 C 
ATOM     24  C   UNL     1     109.144 -22.183  68.452  0.00  0.00    +0.000 C 
ATOM     25  O   UNL     1     111.346 -21.679  69.197  0.00  0.00    +0.000 OA
ATOM     26  H   UNL     1     109.920 -20.961  66.431  0.00  0.00    +0.000 HD
ENDBRANCH  18  22
ENDBRANCH  10  16
BRANCH   8  27
ATOM     27  C   UNL     1     112.626 -14.470  63.349  0.00  0.00    +0.000 C 
ATOM     28  C   UNL     1     112.899 -13.099  62.788  0.00  0.00    +0.000 C 
ATOM     29  C   UNL     1     113.677 -14.267  62.274  0.00  0.00    +0.000 C 
ENDBRANCH   8  27
BRANCH   5  30
ATOM     30  N   UNL     1     113.965 -12.330  67.909  0.00  0.00    +0.000 N 
ATOM     31  H   UNL     1     113.659 -11.876  68.780  0.00  0.00    +0.000 HD
BRANCH  30  32
ATOM     32  C   UNL     1     115.169 -11.620  67.592  0.00  0.00    +0.000 A 
ATOM     33  C   UNL     1     116.353 -12.247  67.199  0.00  0.00    +0.000 A 
ATOM     34  C   UNL     1     117.517 -11.491  67.008  0.00  0.00    +0.000 A 
ATOM     35  C   UNL     1     117.490 -10.105  67.164  0.00  0.00    +0.000 A 
ATOM     36  C   UNL     1     116.300  -9.451  67.473  0.00  0.00    +0.000 A 
ATOM     37  C   UNL     1     115.154 -10.214  67.673  0.00  0.00    +0.000 A 
ATOM     38  F   UNL     1     114.015  -9.582  68.002  0.00  0.00    +0.000 F 
ATOM     39  I   UNL     1     119.246  -9.007  66.975  0.00  0.00    +0.000 I 
ENDBRANCH  30  32
ENDBRANCH   5  30
TORSDOF 5
ENDMDL
MODEL 3
REMARK VINA RESULT:      -8.6      3.588      8.054
REMARK  Name = DB08911_Trametinib
REMARK  8 active torsions:
REMARK  status: ('A' for Active; 'I' for Inactive)
REMARK    1  A    between atoms: C_2  and  C_25
REMARK    2  A    between atoms: N_4  and  C_15
REMARK    3  A    between atoms: C_5  and  N_16
REMARK    4  A    between atoms: N_8  and  C_11
REMARK    5  A    between atoms: N_10  and  C_26
REMARK    6  A    between atoms: N_16  and  C_17
REMARK    7  A    between atoms: C_28  and  N_32
REMARK    8  A    between atoms: C_33  and  C_34
REMARK                            x       y       z     vdW  Elec       q    Type
REMARK                         _______ _______ _______ _____ _____    ______ ____
ROOT
ATOM      1  C   UNL     1     114.610 -15.944  66.371  0.00  0.00    +0.000 A 
ATOM      2  C   UNL     1     115.323 -16.615  67.313  0.00  0.00    +0.000 A 
ATOM      3  C   UNL     1     116.302 -15.871  68.168  0.00  0.00    +0.000 A 
ATOM      4  N   UNL     1     116.558 -14.555  67.843  0.00  0.00    +0.000 N 
ATOM      5  C   UNL     1     115.982 -13.903  66.749  0.00  0.00    +0.000 A 
ATOM      6  C   UNL     1     115.011 -14.564  66.048  0.00  0.00    +0.000 A 
ATOM      7  C   UNL     1     114.366 -13.881  64.874  0.00  0.00    +0.000 A 
ATOM      8  N   UNL     1     113.472 -14.626  64.131  0.00  0.00    +0.000 N 
ATOM      9  C   UNL     1     112.976 -15.867  64.503  0.00  0.00    +0.000 A 
ATOM     10  N   UNL     1     113.573 -16.514  65.601  0.00  0.00    +0.000 N 
ATOM     11  O   UNL     1     114.624 -12.714  64.577  0.00  0.00    +0.000 OA
ATOM     12  O   UNL     1     112.015 -16.348  63.888  0.00  0.00    +0.000 OA
ATOM     13  O   UNL     1     116.855 -16.454  69.102  0.00  0.00    +0.000 OA
ATOM     14  C   UNL     1     117.586 -13.879  68.635  0.00  0.00    +0.000 C 
ATOM     15  C   UNL     1     115.339 -18.086  67.653  0.00  0.00    +0.000 C 
ENDROOT
BRANCH  10  16
ATOM     16  C   UNL     1     112.927 -17.764  65.923  0.00  0.00    +0.000 A 
ATOM     17  C   UNL     1     111.804 -17.808  66.766  0.00  0.00    +0.000 A 
ATOM     18  C   UNL     1     111.170 -19.026  67.038  0.00  0.00    +0.000 A 
ATOM     19  C   UNL     1     111.664 -20.199  66.449  0.00  0.00    +0.000 A 
ATOM     20  C   UNL     1     112.773 -20.163  65.604  0.00  0.00    +0.000 A 
ATOM     21  C   UNL     1     113.401 -18.951  65.341  0.00  0.00    +0.000 A 
BRANCH  18  22
ATOM     22  N   UNL     1     110.045 -19.164  67.880  0.00  0.00    +0.000 N 
ATOM     23  C   UNL     1     108.729 -19.351  67.498  0.00  0.00    +0.000 C 
ATOM     24  C   UNL     1     107.779 -19.472  68.664  0.00  0.00    +0.000 C 
ATOM     25  O   UNL     1     108.304 -19.418  66.346  0.00  0.00    +0.000 OA
ATOM     26  H   UNL     1     110.229 -19.110  68.875  0.00  0.00    +0.000 HD
ENDBRANCH  18  22
ENDBRANCH  10  16
BRANCH   8  27
ATOM     27  C   UNL     1     112.786 -13.989  63.008  0.00  0.00    +0.000 C 
ATOM     28  C   UNL     1     113.434 -13.143  61.943  0.00  0.00    +0.000 C 
ATOM     29  C   UNL     1     113.003 -14.534  61.609  0.00  0.00    +0.000 C 
ENDBRANCH   8  27
BRANCH   5  30
ATOM     30  N   UNL     1     116.523 -12.659  66.388  0.00  0.00    +0.000 N 
ATOM     31  H   UNL     1     116.265 -12.437  65.417  0.00  0.00    +0.000 HD
BRANCH  30  32
ATOM     32  C   UNL     1     116.248 -11.430  67.073  0.00  0.00    +0.000 A 
ATOM     33  C   UNL     1     115.003 -11.114  67.621  0.00  0.00    +0.000 A 
ATOM     34  C   UNL     1     114.784  -9.850  68.182  0.00  0.00    +0.000 A 
ATOM     35  C   UNL     1     115.820  -8.916  68.240  0.00  0.00    +0.000 A 
ATOM     36  C   UNL     1     117.092  -9.241  67.777  0.00  0.00    +0.000 A 
ATOM     37  C   UNL     1     117.293 -10.495  67.210  0.00  0.00    +0.000 A 
ATOM     38  F   UNL     1     118.514 -10.794  66.735  0.00  0.00    +0.000 F 
ATOM     39  I   UNL     1     115.454  -7.010  68.986  0.00  0.00    +0.000 I 
ENDBRANCH  30  32
ENDBRANCH   5  30
TORSDOF 5
ENDMDL
MODEL 4
REMARK VINA RESULT:      -8.3      1.897      2.624
REMARK  Name = DB08911_Trametinib
REMARK  8 active torsions:
REMARK  status: ('A' for Active; 'I' for Inactive)
REMARK    1  A    between atoms: C_2  and  C_25
REMARK    2  A    between atoms: N_4  and  C_15
REMARK    3  A    between atoms: C_5  and  N_16
REMARK    4  A    between atoms: N_8  and  C_11
REMARK    5  A    between atoms: N_10  and  C_26
REMARK    6  A    between atoms: N_16  and  C_17
REMARK    7  A    between atoms: C_28  and  N_32
REMARK    8  A    between atoms: C_33  and  C_34
REMARK                            x       y       z     vdW  Elec       q    Type
REMARK                         _______ _______ _______ _____ _____    ______ ____
ROOT
ATOM      1  C   UNL     1     114.260 -13.494  68.041  0.00  0.00    +0.000 A 
ATOM      2  C   UNL     1     114.355 -13.617  69.390  0.00  0.00    +0.000 A 
ATOM      3  C   UNL     1     114.768 -14.928  69.986  0.00  0.00    +0.000 A 
ATOM      4  N   UNL     1     114.875 -16.008  69.133  0.00  0.00    +0.000 N 
ATOM      5  C   UNL     1     114.585 -15.946  67.767  0.00  0.00    +0.000 A 
ATOM      6  C   UNL     1     114.316 -14.719  67.225  0.00  0.00    +0.000 A 
ATOM      7  C   UNL     1     114.013 -14.622  65.756  0.00  0.00    +0.000 A 
ATOM      8  N   UNL     1     113.641 -13.383  65.274  0.00  0.00    +0.000 N 
ATOM      9  C   UNL     1     113.725 -12.199  65.992  0.00  0.00    +0.000 A 
ATOM     10  N   UNL     1     114.007 -12.279  67.367  0.00  0.00    +0.000 N 
ATOM     11  O   UNL     1     114.085 -15.600  65.010  0.00  0.00    +0.000 OA
ATOM     12  O   UNL     1     113.583 -11.119  65.402  0.00  0.00    +0.000 OA
ATOM     13  O   UNL     1     114.973 -15.004  71.198  0.00  0.00    +0.000 OA
ATOM     14  C   UNL     1     115.189 -17.295  69.754  0.00  0.00    +0.000 C 
ATOM     15  C   UNL     1     114.058 -12.615  70.480  0.00  0.00    +0.000 C 
ENDROOT
BRANCH  10  16
ATOM     16  C   UNL     1     114.129 -10.979  67.983  0.00  0.00    +0.000 A 
ATOM     17  C   UNL     1     115.387 -10.413  68.248  0.00  0.00    +0.000 A 
ATOM     18  C   UNL     1     115.485  -9.136  68.814  0.00  0.00    +0.000 A 
ATOM     19  C   UNL     1     114.309  -8.425  69.100  0.00  0.00    +0.000 A 
ATOM     20  C   UNL     1     113.057  -8.976  68.831  0.00  0.00    +0.000 A 
ATOM     21  C   UNL     1     112.967 -10.246  68.274  0.00  0.00    +0.000 A 
BRANCH  18  22
ATOM     22  N   UNL     1     116.705  -8.496  69.123  0.00  0.00    +0.000 N 
ATOM     23  C   UNL     1     117.774  -8.274  68.276  0.00  0.00    +0.000 C 
ATOM     24  C   UNL     1     118.920  -7.546  68.935  0.00  0.00    +0.000 C 
ATOM     25  O   UNL     1     117.854  -8.610  67.095  0.00  0.00    +0.000 OA
ATOM     26  H   UNL     1     116.803  -8.174  70.078  0.00  0.00    +0.000 HD
ENDBRANCH  18  22
ENDBRANCH  10  16
BRANCH   8  27
ATOM     27  C   UNL     1     113.382 -13.231  63.843  0.00  0.00    +0.000 C 
ATOM     28  C   UNL     1     112.743 -14.261  62.948  0.00  0.00    +0.000 C 
ATOM     29  C   UNL     1     111.951 -13.066  63.369  0.00  0.00    +0.000 C 
ENDBRANCH   8  27
BRANCH   5  30
ATOM     30  N   UNL     1     114.488 -17.165  67.078  0.00  0.00    +0.000 N 
ATOM     31  H   UNL     1     115.205 -17.816  67.424  0.00  0.00    +0.000 HD
BRANCH  30  32
ATOM     32  C   UNL     1     113.311 -17.982  67.046  0.00  0.00    +0.000 A 
ATOM     33  C   UNL     1     112.015 -17.470  67.114  0.00  0.00    +0.000 A 
ATOM     34  C   UNL     1     110.919 -18.342  67.183  0.00  0.00    +0.000 A 
ATOM     35  C   UNL     1     111.114 -19.723  67.137  0.00  0.00    +0.000 A 
ATOM     36  C   UNL     1     112.392 -20.252  66.984  0.00  0.00    +0.000 A 
ATOM     37  C   UNL     1     113.473 -19.377  66.930  0.00  0.00    +0.000 A 
ATOM     38  F   UNL     1     114.708 -19.893  66.815  0.00  0.00    +0.000 F 
ATOM     39  I   UNL     1     109.489 -21.004  67.339  0.00  0.00    +0.000 I 
ENDBRANCH  30  32
ENDBRANCH   5  30
TORSDOF 5
ENDMDL
MODEL 5
REMARK VINA RESULT:      -8.1      3.755      5.980
REMARK  Name = DB08911_Trametinib
REMARK  8 active torsions:
REMARK  status: ('A' for Active; 'I' for Inactive)
REMARK    1  A    between atoms: C_2  and  C_25
REMARK    2  A    between atoms: N_4  and  C_15
REMARK    3  A    between atoms: C_5  and  N_16
REMARK    4  A    between atoms: N_8  and  C_11
REMARK    5  A    between atoms: N_10  and  C_26
REMARK    6  A    between atoms: N_16  and  C_17
REMARK    7  A    between atoms: C_28  and  N_32
REMARK    8  A    between atoms: C_33  and  C_34
REMARK                            x       y       z     vdW  Elec       q    Type
REMARK                         _______ _______ _______ _____ _____    ______ ____
ROOT
ATOM      1  C   UNL     1     113.373 -17.388  68.002  0.00  0.00    +0.000 A 
ATOM      2  C   UNL     1     113.678 -18.433  67.189  0.00  0.00    +0.000 A 
ATOM      3  C   UNL     1     112.895 -19.707  67.296  0.00  0.00    +0.000 A 
ATOM      4  N   UNL     1     111.999 -19.815  68.340  0.00  0.00    +0.000 N 
ATOM      5  C   UNL     1     111.816 -18.824  69.308  0.00  0.00    +0.000 A 
ATOM      6  C   UNL     1     112.459 -17.629  69.131  0.00  0.00    +0.000 A 
ATOM      7  C   UNL     1     112.270 -16.542  70.151  0.00  0.00    +0.000 A 
ATOM      8  N   UNL     1     113.022 -15.395  69.990  0.00  0.00    +0.000 N 
ATOM      9  C   UNL     1     113.771 -15.094  68.862  0.00  0.00    +0.000 A 
ATOM     10  N   UNL     1     113.953 -16.106  67.902  0.00  0.00    +0.000 N 
ATOM     11  O   UNL     1     111.487 -16.663  71.095  0.00  0.00    +0.000 OA
ATOM     12  O   UNL     1     114.223 -13.950  68.720  0.00  0.00    +0.000 OA
ATOM     13  O   UNL     1     113.089 -20.606  66.478  0.00  0.00    +0.000 OA
ATOM     14  C   UNL     1     111.315 -21.102  68.476  0.00  0.00    +0.000 C 
ATOM     15  C   UNL     1     114.766 -18.572  66.152  0.00  0.00    +0.000 C 
ENDROOT
BRANCH  10  16
ATOM     16  C   UNL     1     114.696 -15.648  66.752  0.00  0.00    +0.000 A 
ATOM     17  C   UNL     1     114.052 -15.021  65.671  0.00  0.00    +0.000 A 
ATOM     18  C   UNL     1     114.794 -14.553  64.580  0.00  0.00    +0.000 A 
ATOM     19  C   UNL     1     116.189 -14.705  64.587  0.00  0.00    +0.000 A 
ATOM     20  C   UNL     1     116.836 -15.317  65.659  0.00  0.00    +0.000 A 
ATOM     21  C   UNL     1     116.093 -15.785  66.738  0.00  0.00    +0.000 A 
BRANCH  18  22
ATOM     22  N   UNL     1     114.230 -13.922  63.449  0.00  0.00    +0.000 N 
ATOM     23  C   UNL     1     113.275 -14.435  62.592  0.00  0.00    +0.000 C 
ATOM     24  C   UNL     1     112.886 -13.481  61.489  0.00  0.00    +0.000 C 
ATOM     25  O   UNL     1     112.754 -15.548  62.658  0.00  0.00    +0.000 OA
ATOM     26  H   UNL     1     114.576 -12.992  63.245  0.00  0.00    +0.000 HD
ENDBRANCH  18  22
ENDBRANCH  10  16
BRANCH   8  27
ATOM     27  C   UNL     1     112.837 -14.292  70.932  0.00  0.00    +0.000 C 
ATOM     28  C   UNL     1     112.511 -14.428  72.397  0.00  0.00    +0.000 C 
ATOM     29  C   UNL     1     113.896 -14.043  71.989  0.00  0.00    +0.000 C 
ENDBRANCH   8  27
BRANCH   5  30
ATOM     30  N   UNL     1     111.070 -19.171  70.446  0.00  0.00    +0.000 N 
ATOM     31  H   UNL     1     110.374 -19.888  70.198  0.00  0.00    +0.000 HD
BRANCH  30  32
ATOM     32  C   UNL     1     111.636 -19.690  71.656  0.00  0.00    +0.000 A 
ATOM     33  C   UNL     1     112.871 -20.339  71.712  0.00  0.00    +0.000 A 
ATOM     34  C   UNL     1     113.308 -20.911  72.915  0.00  0.00    +0.000 A 
ATOM     35  C   UNL     1     112.536 -20.794  74.071  0.00  0.00    +0.000 A 
ATOM     36  C   UNL     1     111.342 -20.078  74.055  0.00  0.00    +0.000 A 
ATOM     37  C   UNL     1     110.913 -19.527  72.853  0.00  0.00    +0.000 A 
ATOM     38  F   UNL     1     109.744 -18.863  72.835  0.00  0.00    +0.000 F 
ATOM     39  I   UNL     1     113.149 -21.731  75.824  0.00  0.00    +0.000 I 
ENDBRANCH  30  32
ENDBRANCH   5  30
TORSDOF 5
ENDMDL
MODEL 6
REMARK VINA RESULT:      -8.0      3.841      8.018
REMARK  Name = DB08911_Trametinib
REMARK  8 active torsions:
REMARK  status: ('A' for Active; 'I' for Inactive)
REMARK    1  A    between atoms: C_2  and  C_25
REMARK    2  A    between atoms: N_4  and  C_15
REMARK    3  A    between atoms: C_5  and  N_16
REMARK    4  A    between atoms: N_8  and  C_11
REMARK    5  A    between atoms: N_10  and  C_26
REMARK    6  A    between atoms: N_16  and  C_17
REMARK    7  A    between atoms: C_28  and  N_32
REMARK    8  A    between atoms: C_33  and  C_34
REMARK                            x       y       z     vdW  Elec       q    Type
REMARK                         _______ _______ _______ _____ _____    ______ ____
ROOT
ATOM      1  C   UNL     1     113.949 -14.879  66.705  0.00  0.00    +0.000 A 
ATOM      2  C   UNL     1     114.617 -15.065  67.873  0.00  0.00    +0.000 A 
ATOM      3  C   UNL     1     114.962 -13.882  68.725  0.00  0.00    +0.000 A 
ATOM      4  N   UNL     1     114.729 -12.629  68.195  0.00  0.00    +0.000 N 
ATOM      5  C   UNL     1     114.227 -12.414  66.909  0.00  0.00    +0.000 A 
ATOM      6  C   UNL     1     113.817 -13.505  66.191  0.00  0.00    +0.000 A 
ATOM      7  C   UNL     1     113.262 -13.301  64.809  0.00  0.00    +0.000 A 
ATOM      8  N   UNL     1     112.964 -14.436  64.082  0.00  0.00    +0.000 N 
ATOM      9  C   UNL     1     112.944 -15.723  64.598  0.00  0.00    +0.000 A 
ATOM     10  N   UNL     1     113.461 -15.923  65.891  0.00  0.00    +0.000 N 
ATOM     11  O   UNL     1     113.085 -12.177  64.338  0.00  0.00    +0.000 OA
ATOM     12  O   UNL     1     112.447 -16.640  63.929  0.00  0.00    +0.000 OA
ATOM     13  O   UNL     1     115.455 -14.061  69.839  0.00  0.00    +0.000 OA
ATOM     14  C   UNL     1     115.160 -11.491  69.009  0.00  0.00    +0.000 C 
ATOM     15  C   UNL     1     115.149 -16.333  68.497  0.00  0.00    +0.000 C 
ENDROOT
BRANCH  10  16
ATOM     16  C   UNL     1     113.325 -17.290  66.335  0.00  0.00    +0.000 A 
ATOM     17  C   UNL     1     112.190 -17.717  67.044  0.00  0.00    +0.000 A 
ATOM     18  C   UNL     1     112.060 -19.055  67.435  0.00  0.00    +0.000 A 
ATOM     19  C   UNL     1     113.072 -19.966  67.098  0.00  0.00    +0.000 A 
ATOM     20  C   UNL     1     114.198 -19.552  66.386  0.00  0.00    +0.000 A 
ATOM     21  C   UNL     1     114.323 -18.221  66.005  0.00  0.00    +0.000 A 
BRANCH  18  22
ATOM     22  N   UNL     1     110.961 -19.567  68.159  0.00  0.00    +0.000 N 
ATOM     23  C   UNL     1     109.697 -19.849  67.676  0.00  0.00    +0.000 C 
ATOM     24  C   UNL     1     108.764 -20.400  68.726  0.00  0.00    +0.000 C 
ATOM     25  O   UNL     1     109.302 -19.691  66.522  0.00  0.00    +0.000 OA
ATOM     26  H   UNL     1     111.122 -19.735  69.145  0.00  0.00    +0.000 HD
ENDBRANCH  18  22
ENDBRANCH  10  16
BRANCH   8  27
ATOM     27  C   UNL     1     112.378 -14.286  62.750  0.00  0.00    +0.000 C 
ATOM     28  C   UNL     1     112.580 -13.116  61.824  0.00  0.00    +0.000 C 
ATOM     29  C   UNL     1     113.277 -14.405  61.534  0.00  0.00    +0.000 C 
ENDBRANCH   8  27
BRANCH   5  30
ATOM     30  N   UNL     1     114.282 -11.103  66.411  0.00  0.00    +0.000 N 
ATOM     31  H   UNL     1     114.339 -11.125  65.384  0.00  0.00    +0.000 HD
BRANCH  30  32
ATOM     32  C   UNL     1     113.280 -10.106  66.648  0.00  0.00    +0.000 A 
ATOM     33  C   UNL     1     112.043 -10.381  67.232  0.00  0.00    +0.000 A 
ATOM     34  C   UNL     1     111.076  -9.372  67.334  0.00  0.00    +0.000 A 
ATOM     35  C   UNL     1     111.360  -8.077  66.897  0.00  0.00    +0.000 A 
ATOM     36  C   UNL     1     112.618  -7.763  66.390  0.00  0.00    +0.000 A 
ATOM     37  C   UNL     1     113.564  -8.776  66.282  0.00  0.00    +0.000 A 
ATOM     38  F   UNL     1     114.766  -8.475  65.762  0.00  0.00    +0.000 F 
ATOM     39  I   UNL     1     109.883  -6.615  66.964  0.00  0.00    +0.000 I 
ENDBRANCH  30  32
ENDBRANCH   5  30
TORSDOF 5
ENDMDL
MODEL 7
REMARK VINA RESULT:      -7.9      2.027      2.542
REMARK  Name = DB08911_Trametinib
REMARK  8 active torsions:
REMARK  status: ('A' for Active; 'I' for Inactive)
REMARK    1  A    between atoms: C_2  and  C_25
REMARK    2  A    between atoms: N_4  and  C_15
REMARK    3  A    between atoms: C_5  and  N_16
REMARK    4  A    between atoms: N_8  and  C_11
REMARK    5  A    between atoms: N_10  and  C_26
REMARK    6  A    between atoms: N_16  and  C_17
REMARK    7  A    between atoms: C_28  and  N_32
REMARK    8  A    between atoms: C_33  and  C_34
REMARK                            x       y       z     vdW  Elec       q    Type
REMARK                         _______ _______ _______ _____ _____    ______ ____
ROOT
ATOM      1  C   UNL     1     114.514 -13.660  67.863  0.00  0.00    +0.000 A 
ATOM      2  C   UNL     1     114.631 -13.773  69.212  0.00  0.00    +0.000 A 
ATOM      3  C   UNL     1     115.016 -15.090  69.813  0.00  0.00    +0.000 A 
ATOM      4  N   UNL     1     115.074 -16.181  68.969  0.00  0.00    +0.000 N 
ATOM      5  C   UNL     1     114.760 -16.123  67.608  0.00  0.00    +0.000 A 
ATOM      6  C   UNL     1     114.517 -14.893  67.059  0.00  0.00    +0.000 A 
ATOM      7  C   UNL     1     114.188 -14.802  65.595  0.00  0.00    +0.000 A 
ATOM      8  N   UNL     1     113.844 -13.557  65.108  0.00  0.00    +0.000 N 
ATOM      9  C   UNL     1     113.977 -12.369  65.812  0.00  0.00    +0.000 A 
ATOM     10  N   UNL     1     114.284 -12.445  67.183  0.00  0.00    +0.000 N 
ATOM     11  O   UNL     1     114.216 -15.788  64.858  0.00  0.00    +0.000 OA
ATOM     12  O   UNL     1     113.856 -11.290  65.215  0.00  0.00    +0.000 OA
ATOM     13  O   UNL     1     115.242 -15.161  71.021  0.00  0.00    +0.000 OA
ATOM     14  C   UNL     1     115.362 -17.471  69.596  0.00  0.00    +0.000 C 
ATOM     15  C   UNL     1     114.386 -12.752  70.297  0.00  0.00    +0.000 C 
ENDROOT
BRANCH  10  16
ATOM     16  C   UNL     1     114.456 -11.143  67.783  0.00  0.00    +0.000 A 
ATOM     17  C   UNL     1     113.355 -10.395  68.231  0.00  0.00    +0.000 A 
ATOM     18  C   UNL     1     113.545  -9.150  68.842  0.00  0.00    +0.000 A 
ATOM     19  C   UNL     1     114.851  -8.666  69.012  0.00  0.00    +0.000 A 
ATOM     20  C   UNL     1     115.950  -9.406  68.579  0.00  0.00    +0.000 A 
ATOM     21  C   UNL     1     115.754 -10.640  67.969  0.00  0.00    +0.000 A 
BRANCH  18  22
ATOM     22  N   UNL     1     112.497  -8.328  69.311  0.00  0.00    +0.000 N 
ATOM     23  C   UNL     1     111.846  -7.323  68.621  0.00  0.00    +0.000 C 
ATOM     24  C   UNL     1     110.760  -6.651  69.425  0.00  0.00    +0.000 C 
ATOM     25  O   UNL     1     112.077  -6.957  67.469  0.00  0.00    +0.000 OA
ATOM     26  H   UNL     1     112.201  -8.494  70.265  0.00  0.00    +0.000 HD
ENDBRANCH  18  22
ENDBRANCH  10  16
BRANCH   8  27
ATOM     27  C   UNL     1     113.561 -13.410  63.681  0.00  0.00    +0.000 C 
ATOM     28  C   UNL     1     112.879 -14.431  62.807  0.00  0.00    +0.000 C 
ATOM     29  C   UNL     1     112.126 -13.212  63.232  0.00  0.00    +0.000 C 
ENDBRANCH   8  27
BRANCH   5  30
ATOM     30  N   UNL     1     114.613 -17.345  66.933  0.00  0.00    +0.000 N 
ATOM     31  H   UNL     1     115.308 -18.018  67.281  0.00  0.00    +0.000 HD
BRANCH  30  32
ATOM     32  C   UNL     1     113.407 -18.119  66.920  0.00  0.00    +0.000 A 
ATOM     33  C   UNL     1     112.132 -17.564  67.046  0.00  0.00    +0.000 A 
ATOM     34  C   UNL     1     111.009 -18.398  67.129  0.00  0.00    +0.000 A 
ATOM     35  C   UNL     1     111.152 -19.783  67.038  0.00  0.00    +0.000 A 
ATOM     36  C   UNL     1     112.405 -20.352  66.826  0.00  0.00    +0.000 A 
ATOM     37  C   UNL     1     113.513 -19.515  66.759  0.00  0.00    +0.000 A 
ATOM     38  F   UNL     1     114.725 -20.070  66.586  0.00  0.00    +0.000 F 
ATOM     39  I   UNL     1     109.490 -21.012  67.261  0.00  0.00    +0.000 I 
ENDBRANCH  30  32
ENDBRANCH   5  30
TORSDOF 5
ENDMDL
