# Supplementary material for: High-throughput screening and evaluation of repurposed drugs targeting the SARS-CoV-2 main protease
Source: Signal Transduct Target Ther. 2021 Sep 29;6:356. doi: 10.1038/s41392-021-00763-5 (PMC8479016; doi:10.1038/s41392-021-00763-5)
Supplement: Supplementary file 43 — Data Set 38 [file 41392_2021_763_MOESM43_ESM.txt]

MODEL 1
REMARK VINA RESULT:      -8.9      0.000      0.000
REMARK  Name = DB08930_Dolutegravir
REMARK  5 active torsions:
REMARK  status: ('A' for Active; 'I' for Inactive)
REMARK    1  A    between atoms: C_4  and  C_18
REMARK    2  A    between atoms: C_6  and  O_16
REMARK    3  A    between atoms: C_11  and  C_31
REMARK    4  A    between atoms: N_19  and  C_21
REMARK    5  A    between atoms: C_21  and  C_22
REMARK                            x       y       z     vdW  Elec       q    Type
REMARK                         _______ _______ _______ _____ _____    ______ ____
ROOT
ATOM      1  C   UNL     1     114.458 -19.047  69.087  0.00  0.00    +0.000 A 
ATOM      2  N   UNL     1     113.939 -19.046  67.776  0.00  0.00    +0.000 N 
ATOM      3  C   UNL     1     114.426 -18.120  66.856  0.00  0.00    +0.000 A 
ATOM      4  C   UNL     1     115.366 -17.200  67.096  0.00  0.00    +0.000 A 
ATOM      5  C   UNL     1     115.919 -17.171  68.469  0.00  0.00    +0.000 A 
ATOM      6  C   UNL     1     115.420 -18.181  69.468  0.00  0.00    +0.000 A 
ATOM      7  C   UNL     1     113.843 -19.966  70.143  0.00  0.00    +0.000 C 
ATOM      8  N   UNL     1     112.609 -20.535  69.815  0.00  0.00    +0.000 N 
ATOM      9  C   UNL     1     112.379 -20.911  68.425  0.00  0.00    +0.000 C 
ATOM     10  C   UNL     1     112.708 -19.776  67.451  0.00  0.00    +0.000 C 
ATOM     11  C   UNL     1     111.572 -20.645  70.848  0.00  0.00    +0.000 C 
ATOM     12  C   UNL     1     110.248 -21.246  70.366  0.00  0.00    +0.000 C 
ATOM     13  C   UNL     1     110.417 -22.076  69.123  0.00  0.00    +0.000 C 
ATOM     14  O   UNL     1     111.027 -21.266  68.144  0.00  0.00    +0.000 OA
ATOM     15  O   UNL     1     114.365 -20.123  71.243  0.00  0.00    +0.000 OA
ATOM     16  O   UNL     1     116.762 -16.341  68.818  0.00  0.00    +0.000 OA
ATOM     17  C   UNL     1     112.002 -21.336  72.150  0.00  0.00    +0.000 C 
ENDROOT
BRANCH   4  18
ATOM     18  C   UNL     1     115.745 -16.300  65.972  0.00  0.00    +0.000 C 
ATOM     19  N   UNL     1     114.742 -15.559  65.404  0.00  0.00    +0.000 N 
ATOM     20  O   UNL     1     116.918 -16.229  65.587  0.00  0.00    +0.000 OA
ATOM     21  H   UNL     1     113.792 -15.647  65.754  0.00  0.00    +0.000 HD
BRANCH  19  22
ATOM     22  C   UNL     1     115.021 -14.547  64.397  0.00  0.00    +0.000 C 
BRANCH  22  23
ATOM     23  C   UNL     1     113.813 -13.731  64.015  0.00  0.00    +0.000 A 
ATOM     24  C   UNL     1     113.263 -12.787  64.897  0.00  0.00    +0.000 A 
ATOM     25  C   UNL     1     112.121 -12.063  64.541  0.00  0.00    +0.000 A 
ATOM     26  C   UNL     1     111.520 -12.291  63.309  0.00  0.00    +0.000 A 
ATOM     27  C   UNL     1     112.028 -13.234  62.429  0.00  0.00    +0.000 A 
ATOM     28  C   UNL     1     113.167 -13.947  62.791  0.00  0.00    +0.000 A 
ATOM     29  F   UNL     1     113.637 -14.873  61.942  0.00  0.00    +0.000 F 
ATOM     30  F   UNL     1     110.424 -11.595  62.972  0.00  0.00    +0.000 F 
ENDBRANCH  22  23
ENDBRANCH  19  22
ENDBRANCH   4  18
BRANCH   6  31
ATOM     31  O   UNL     1     115.947 -18.081  70.739  0.00  0.00    +0.000 OA
ATOM     32  H   UNL     1     115.205 -18.191  71.360  0.00  0.00    +0.000 HD
ENDBRANCH   6  31
TORSDOF 4
ENDMDL
MODEL 2
REMARK VINA RESULT:      -8.5      2.476      3.030
REMARK  Name = DB08930_Dolutegravir
REMARK  5 active torsions:
REMARK  status: ('A' for Active; 'I' for Inactive)
REMARK    1  A    between atoms: C_4  and  C_18
REMARK    2  A    between atoms: C_6  and  O_16
REMARK    3  A    between atoms: C_11  and  C_31
REMARK    4  A    between atoms: N_19  and  C_21
REMARK    5  A    between atoms: C_21  and  C_22
REMARK                            x       y       z     vdW  Elec       q    Type
REMARK                         _______ _______ _______ _____ _____    ______ ____
ROOT
ATOM      1  C   UNL     1     114.311 -18.992  68.884  0.00  0.00    +0.000 A 
ATOM      2  N   UNL     1     113.801 -18.872  67.573  0.00  0.00    +0.000 N 
ATOM      3  C   UNL     1     114.303 -17.874  66.741  0.00  0.00    +0.000 A 
ATOM      4  C   UNL     1     115.250 -16.987  67.066  0.00  0.00    +0.000 A 
ATOM      5  C   UNL     1     115.792 -17.082  68.440  0.00  0.00    +0.000 A 
ATOM      6  C   UNL     1     115.276 -18.170  69.345  0.00  0.00    +0.000 A 
ATOM      7  C   UNL     1     113.680 -19.993  69.851  0.00  0.00    +0.000 C 
ATOM      8  N   UNL     1     112.444 -20.521  69.467  0.00  0.00    +0.000 N 
ATOM      9  C   UNL     1     112.221 -20.773  68.048  0.00  0.00    +0.000 C 
ATOM     10  C   UNL     1     112.567 -19.560  67.178  0.00  0.00    +0.000 C 
ATOM     11  C   UNL     1     111.398 -20.711  70.479  0.00  0.00    +0.000 C 
ATOM     12  C   UNL     1     110.073 -21.255  69.937  0.00  0.00    +0.000 C 
ATOM     13  C   UNL     1     110.244 -21.976  68.628  0.00  0.00    +0.000 C 
ATOM     14  O   UNL     1     110.869 -21.090  67.727  0.00  0.00    +0.000 OA
ATOM     15  O   UNL     1     114.192 -20.250  70.937  0.00  0.00    +0.000 OA
ATOM     16  O   UNL     1     116.639 -16.293  68.866  0.00  0.00    +0.000 OA
ATOM     17  C   UNL     1     111.811 -21.516  71.719  0.00  0.00    +0.000 C 
ENDROOT
BRANCH   4  18
ATOM     18  C   UNL     1     115.644 -15.996  66.028  0.00  0.00    +0.000 C 
ATOM     19  N   UNL     1     114.853 -14.885  65.896  0.00  0.00    +0.000 N 
ATOM     20  O   UNL     1     116.649 -16.179  65.330  0.00  0.00    +0.000 OA
ATOM     21  H   UNL     1     114.038 -14.775  66.492  0.00  0.00    +0.000 HD
BRANCH  19  22
ATOM     22  C   UNL     1     115.223 -13.789  65.013  0.00  0.00    +0.000 C 
BRANCH  22  23
ATOM     23  C   UNL     1     115.808 -12.605  65.739  0.00  0.00    +0.000 A 
ATOM     24  C   UNL     1     117.176 -12.543  66.048  0.00  0.00    +0.000 A 
ATOM     25  C   UNL     1     117.696 -11.454  66.752  0.00  0.00    +0.000 A 
ATOM     26  C   UNL     1     116.848 -10.432  67.162  0.00  0.00    +0.000 A 
ATOM     27  C   UNL     1     115.490 -10.479  66.891  0.00  0.00    +0.000 A 
ATOM     28  C   UNL     1     114.981 -11.566  66.186  0.00  0.00    +0.000 A 
ATOM     29  F   UNL     1     113.662 -11.613  65.950  0.00  0.00    +0.000 F 
ATOM     30  F   UNL     1     117.352  -9.389  67.838  0.00  0.00    +0.000 F 
ENDBRANCH  22  23
ENDBRANCH  19  22
ENDBRANCH   4  18
BRANCH   6  31
ATOM     31  O   UNL     1     115.795 -18.186  70.624  0.00  0.00    +0.000 OA
ATOM     32  H   UNL     1     116.005 -17.262  70.852  0.00  0.00    +0.000 HD
ENDBRANCH   6  31
TORSDOF 4
ENDMDL
MODEL 3
REMARK VINA RESULT:      -8.5      2.850      3.381
REMARK  Name = DB08930_Dolutegravir
REMARK  5 active torsions:
REMARK  status: ('A' for Active; 'I' for Inactive)
REMARK    1  A    between atoms: C_4  and  C_18
REMARK    2  A    between atoms: C_6  and  O_16
REMARK    3  A    between atoms: C_11  and  C_31
REMARK    4  A    between atoms: N_19  and  C_21
REMARK    5  A    between atoms: C_21  and  C_22
REMARK                            x       y       z     vdW  Elec       q    Type
REMARK                         _______ _______ _______ _____ _____    ______ ____
ROOT
ATOM      1  C   UNL     1     112.990 -20.073  69.601  0.00  0.00    +0.000 A 
ATOM      2  N   UNL     1     112.553 -19.505  68.385  0.00  0.00    +0.000 N 
ATOM      3  C   UNL     1     113.433 -18.707  67.658  0.00  0.00    +0.000 A 
ATOM      4  C   UNL     1     114.691 -18.412  68.004  0.00  0.00    +0.000 A 
ATOM      5  C   UNL     1     115.169 -18.985  69.282  0.00  0.00    +0.000 A 
ATOM      6  C   UNL     1     114.238 -19.869  70.069  0.00  0.00    +0.000 A 
ATOM      7  C   UNL     1     111.998 -20.841  70.475  0.00  0.00    +0.000 C 
ATOM      8  N   UNL     1     110.647 -20.681  70.154  0.00  0.00    +0.000 N 
ATOM      9  C   UNL     1     110.291 -20.548  68.747  0.00  0.00    +0.000 C 
ATOM     10  C   UNL     1     111.130 -19.485  68.031  0.00  0.00    +0.000 C 
ATOM     11  C   UNL     1     109.661 -20.560  71.236  0.00  0.00    +0.000 C 
ATOM     12  C   UNL     1     108.219 -20.347  70.768  0.00  0.00    +0.000 C 
ATOM     13  C   UNL     1     108.000 -20.820  69.357  0.00  0.00    +0.000 C 
ATOM     14  O   UNL     1     108.935 -20.162  68.532  0.00  0.00    +0.000 OA
ATOM     15  O   UNL     1     112.367 -21.490  71.450  0.00  0.00    +0.000 OA
ATOM     16  O   UNL     1     116.297 -18.750  69.724  0.00  0.00    +0.000 OA
ATOM     17  C   UNL     1     109.695 -21.673  72.293  0.00  0.00    +0.000 C 
ENDROOT
BRANCH   4  18
ATOM     18  C   UNL     1     115.465 -17.535  67.084  0.00  0.00    +0.000 C 
ATOM     19  N   UNL     1     116.477 -16.794  67.637  0.00  0.00    +0.000 N 
ATOM     20  O   UNL     1     115.200 -17.495  65.877  0.00  0.00    +0.000 OA
ATOM     21  H   UNL     1     116.661 -16.860  68.633  0.00  0.00    +0.000 HD
BRANCH  19  22
ATOM     22  C   UNL     1     117.386 -16.013  66.811  0.00  0.00    +0.000 C 
BRANCH  22  23
ATOM     23  C   UNL     1     117.083 -14.537  66.816  0.00  0.00    +0.000 A 
ATOM     24  C   UNL     1     117.077 -13.798  68.010  0.00  0.00    +0.000 A 
ATOM     25  C   UNL     1     116.760 -12.437  68.002  0.00  0.00    +0.000 A 
ATOM     26  C   UNL     1     116.435 -11.814  66.802  0.00  0.00    +0.000 A 
ATOM     27  C   UNL     1     116.411 -12.525  65.613  0.00  0.00    +0.000 A 
ATOM     28  C   UNL     1     116.731 -13.880  65.630  0.00  0.00    +0.000 A 
ATOM     29  F   UNL     1     116.681 -14.563  64.477  0.00  0.00    +0.000 F 
ATOM     30  F   UNL     1     116.131 -10.509  66.799  0.00  0.00    +0.000 F 
ENDBRANCH  22  23
ENDBRANCH  19  22
ENDBRANCH   4  18
BRANCH   6  31
ATOM     31  O   UNL     1     114.729 -20.345  71.268  0.00  0.00    +0.000 OA
ATOM     32  H   UNL     1     115.426 -19.725  71.551  0.00  0.00    +0.000 HD
ENDBRANCH   6  31
TORSDOF 4
ENDMDL
MODEL 4
REMARK VINA RESULT:      -8.3      2.438      3.742
REMARK  Name = DB08930_Dolutegravir
REMARK  5 active torsions:
REMARK  status: ('A' for Active; 'I' for Inactive)
REMARK    1  A    between atoms: C_4  and  C_18
REMARK    2  A    between atoms: C_6  and  O_16
REMARK    3  A    between atoms: C_11  and  C_31
REMARK    4  A    between atoms: N_19  and  C_21
REMARK    5  A    between atoms: C_21  and  C_22
REMARK                            x       y       z     vdW  Elec       q    Type
REMARK                         _______ _______ _______ _____ _____    ______ ____
ROOT
ATOM      1  C   UNL     1     112.949 -20.162  70.526  0.00  0.00    +0.000 A 
ATOM      2  N   UNL     1     111.742 -19.790  69.899  0.00  0.00    +0.000 N 
ATOM      3  C   UNL     1     111.793 -19.113  68.682  0.00  0.00    +0.000 A 
ATOM      4  C   UNL     1     112.905 -18.766  68.026  0.00  0.00    +0.000 A 
ATOM      5  C   UNL     1     114.186 -19.134  68.670  0.00  0.00    +0.000 A 
ATOM      6  C   UNL     1     114.148 -19.887  69.973  0.00  0.00    +0.000 A 
ATOM      7  C   UNL     1     112.914 -20.787  71.921  0.00  0.00    +0.000 C 
ATOM      8  N   UNL     1     111.702 -20.679  72.610  0.00  0.00    +0.000 N 
ATOM      9  C   UNL     1     110.469 -20.766  71.838  0.00  0.00    +0.000 C 
ATOM     10  C   UNL     1     110.470 -19.826  70.629  0.00  0.00    +0.000 C 
ATOM     11  C   UNL     1     111.717 -20.394  74.050  0.00  0.00    +0.000 C 
ATOM     12  C   UNL     1     110.334 -20.257  74.691  0.00  0.00    +0.000 C 
ATOM     13  C   UNL     1     109.262 -20.943  73.889  0.00  0.00    +0.000 C 
ATOM     14  O   UNL     1     109.302 -20.420  72.581  0.00  0.00    +0.000 OA
ATOM     15  O   UNL     1     113.917 -21.277  72.433  0.00  0.00    +0.000 OA
ATOM     16  O   UNL     1     115.277 -18.832  68.178  0.00  0.00    +0.000 OA
ATOM     17  C   UNL     1     112.585 -21.329  74.904  0.00  0.00    +0.000 C 
ENDROOT
BRANCH   4  18
ATOM     18  C   UNL     1     112.741 -18.041  66.736  0.00  0.00    +0.000 C 
ATOM     19  N   UNL     1     113.247 -16.770  66.669  0.00  0.00    +0.000 N 
ATOM     20  O   UNL     1     112.178 -18.580  65.776  0.00  0.00    +0.000 OA
ATOM     21  H   UNL     1     113.704 -16.367  67.482  0.00  0.00    +0.000 HD
BRANCH  19  22
ATOM     22  C   UNL     1     113.267 -16.024  65.419  0.00  0.00    +0.000 C 
BRANCH  22  23
ATOM     23  C   UNL     1     114.449 -15.098  65.292  0.00  0.00    +0.000 A 
ATOM     24  C   UNL     1     115.764 -15.572  65.424  0.00  0.00    +0.000 A 
ATOM     25  C   UNL     1     116.847 -14.694  65.337  0.00  0.00    +0.000 A 
ATOM     26  C   UNL     1     116.618 -13.338  65.133  0.00  0.00    +0.000 A 
ATOM     27  C   UNL     1     115.330 -12.840  65.024  0.00  0.00    +0.000 A 
ATOM     28  C   UNL     1     114.257 -13.723  65.108  0.00  0.00    +0.000 A 
ATOM     29  F   UNL     1     113.014 -13.227  65.023  0.00  0.00    +0.000 F 
ATOM     30  F   UNL     1     117.661 -12.499  65.052  0.00  0.00    +0.000 F 
ENDBRANCH  22  23
ENDBRANCH  19  22
ENDBRANCH   4  18
BRANCH   6  31
ATOM     31  O   UNL     1     115.374 -20.170  70.541  0.00  0.00    +0.000 OA
ATOM     32  H   UNL     1     115.363 -21.117  70.770  0.00  0.00    +0.000 HD
ENDBRANCH   6  31
TORSDOF 4
ENDMDL
MODEL 5
REMARK VINA RESULT:      -8.2      4.621      9.453
REMARK  Name = DB08930_Dolutegravir
REMARK  5 active torsions:
REMARK  status: ('A' for Active; 'I' for Inactive)
REMARK    1  A    between atoms: C_4  and  C_18
REMARK    2  A    between atoms: C_6  and  O_16
REMARK    3  A    between atoms: C_11  and  C_31
REMARK    4  A    between atoms: N_19  and  C_21
REMARK    5  A    between atoms: C_21  and  C_22
REMARK                            x       y       z     vdW  Elec       q    Type
REMARK                         _______ _______ _______ _____ _____    ______ ____
ROOT
ATOM      1  C   UNL     1     115.198 -12.854  66.767  0.00  0.00    +0.000 A 
ATOM      2  N   UNL     1     116.433 -13.494  67.004  0.00  0.00    +0.000 N 
ATOM      3  C   UNL     1     116.440 -14.844  67.345  0.00  0.00    +0.000 A 
ATOM      4  C   UNL     1     115.361 -15.624  67.477  0.00  0.00    +0.000 A 
ATOM      5  C   UNL     1     114.051 -14.973  67.247  0.00  0.00    +0.000 A 
ATOM      6  C   UNL     1     114.028 -13.519  66.855  0.00  0.00    +0.000 A 
ATOM      7  C   UNL     1     115.164 -11.345  66.522  0.00  0.00    +0.000 C 
ATOM      8  N   UNL     1     116.332 -10.646  66.840  0.00  0.00    +0.000 N 
ATOM      9  C   UNL     1     117.609 -11.307  66.596  0.00  0.00    +0.000 C 
ATOM     10  C   UNL     1     117.661 -12.715  67.195  0.00  0.00    +0.000 C 
ATOM     11  C   UNL     1     116.230  -9.331  67.483  0.00  0.00    +0.000 C 
ATOM     12  C   UNL     1     117.572  -8.677  67.823  0.00  0.00    +0.000 C 
ATOM     13  C   UNL     1     118.699  -9.220  66.988  0.00  0.00    +0.000 C 
ATOM     14  O   UNL     1     118.726 -10.619  67.157  0.00  0.00    +0.000 OA
ATOM     15  O   UNL     1     114.142 -10.777  66.148  0.00  0.00    +0.000 OA
ATOM     16  O   UNL     1     112.986 -15.580  67.379  0.00  0.00    +0.000 OA
ATOM     17  C   UNL     1     115.331  -8.311  66.771  0.00  0.00    +0.000 C 
ENDROOT
BRANCH   4  18
ATOM     18  C   UNL     1     115.587 -17.046  67.853  0.00  0.00    +0.000 C 
ATOM     19  N   UNL     1     114.517 -17.896  67.743  0.00  0.00    +0.000 N 
ATOM     20  O   UNL     1     116.698 -17.429  68.236  0.00  0.00    +0.000 OA
ATOM     21  H   UNL     1     113.623 -17.538  67.421  0.00  0.00    +0.000 HD
BRANCH  19  22
ATOM     22  C   UNL     1     114.660 -19.329  67.948  0.00  0.00    +0.000 C 
BRANCH  22  23
ATOM     23  C   UNL     1     113.891 -19.845  69.136  0.00  0.00    +0.000 A 
ATOM     24  C   UNL     1     112.608 -20.398  68.990  0.00  0.00    +0.000 A 
ATOM     25  C   UNL     1     111.895 -20.840  70.107  0.00  0.00    +0.000 A 
ATOM     26  C   UNL     1     112.455 -20.719  71.374  0.00  0.00    +0.000 A 
ATOM     27  C   UNL     1     113.709 -20.156  71.548  0.00  0.00    +0.000 A 
ATOM     28  C   UNL     1     114.414 -19.721  70.430  0.00  0.00    +0.000 A 
ATOM     29  F   UNL     1     115.617 -19.157  70.613  0.00  0.00    +0.000 F 
ATOM     30  F   UNL     1     111.766 -21.144  72.442  0.00  0.00    +0.000 F 
ENDBRANCH  22  23
ENDBRANCH  19  22
ENDBRANCH   4  18
BRANCH   6  31
ATOM     31  O   UNL     1     112.777 -12.961  66.688  0.00  0.00    +0.000 OA
ATOM     32  H   UNL     1     112.910 -12.001  66.590  0.00  0.00    +0.000 HD
ENDBRANCH   6  31
TORSDOF 4
ENDMDL
MODEL 6
REMARK VINA RESULT:      -8.0      4.481      8.843
REMARK  Name = DB08930_Dolutegravir
REMARK  5 active torsions:
REMARK  status: ('A' for Active; 'I' for Inactive)
REMARK    1  A    between atoms: C_4  and  C_18
REMARK    2  A    between atoms: C_6  and  O_16
REMARK    3  A    between atoms: C_11  and  C_31
REMARK    4  A    between atoms: N_19  and  C_21
REMARK    5  A    between atoms: C_21  and  C_22
REMARK                            x       y       z     vdW  Elec       q    Type
REMARK                         _______ _______ _______ _____ _____    ______ ____
ROOT
ATOM      1  C   UNL     1     115.893 -12.298  67.012  0.00  0.00    +0.000 A 
ATOM      2  N   UNL     1     114.847 -12.897  67.746  0.00  0.00    +0.000 N 
ATOM      3  C   UNL     1     114.324 -14.112  67.311  0.00  0.00    +0.000 A 
ATOM      4  C   UNL     1     114.724 -14.794  66.232  0.00  0.00    +0.000 A 
ATOM      5  C   UNL     1     115.812 -14.181  65.436  0.00  0.00    +0.000 A 
ATOM      6  C   UNL     1     116.403 -12.879  65.907  0.00  0.00    +0.000 A 
ATOM      7  C   UNL     1     116.387 -10.904  67.400  0.00  0.00    +0.000 C 
ATOM      8  N   UNL     1     115.568 -10.187  68.277  0.00  0.00    +0.000 N 
ATOM      9  C   UNL     1     114.866 -10.930  69.317  0.00  0.00    +0.000 C 
ATOM     10  C   UNL     1     114.105 -12.137  68.759  0.00  0.00    +0.000 C 
ATOM     11  C   UNL     1     115.376  -8.747  68.065  0.00  0.00    +0.000 C 
ATOM     12  C   UNL     1     114.428  -8.073  69.061  0.00  0.00    +0.000 C 
ATOM     13  C   UNL     1     114.298  -8.851  70.342  0.00  0.00    +0.000 C 
ATOM     14  O   UNL     1     113.888 -10.159  70.011  0.00  0.00    +0.000 OA
ATOM     15  O   UNL     1     117.397 -10.418  66.901  0.00  0.00    +0.000 OA
ATOM     16  O   UNL     1     116.236 -14.698  64.399  0.00  0.00    +0.000 OA
ATOM     17  C   UNL     1     116.661  -7.916  67.941  0.00  0.00    +0.000 C 
ENDROOT
BRANCH   4  18
ATOM     18  C   UNL     1     114.030 -16.078  65.938  0.00  0.00    +0.000 C 
ATOM     19  N   UNL     1     114.781 -17.221  66.009  0.00  0.00    +0.000 N 
ATOM     20  O   UNL     1     112.827 -16.094  65.652  0.00  0.00    +0.000 OA
ATOM     21  H   UNL     1     115.766 -17.161  66.250  0.00  0.00    +0.000 HD
BRANCH  19  22
ATOM     22  C   UNL     1     114.176 -18.538  65.880  0.00  0.00    +0.000 C 
BRANCH  22  23
ATOM     23  C   UNL     1     113.776 -19.147  67.200  0.00  0.00    +0.000 A 
ATOM     24  C   UNL     1     114.598 -19.036  68.332  0.00  0.00    +0.000 A 
ATOM     25  C   UNL     1     114.228 -19.635  69.539  0.00  0.00    +0.000 A 
ATOM     26  C   UNL     1     113.043 -20.358  69.613  0.00  0.00    +0.000 A 
ATOM     27  C   UNL     1     112.225 -20.503  68.504  0.00  0.00    +0.000 A 
ATOM     28  C   UNL     1     112.600 -19.900  67.307  0.00  0.00    +0.000 A 
ATOM     29  F   UNL     1     111.812 -20.066  66.235  0.00  0.00    +0.000 F 
ATOM     30  F   UNL     1     112.693 -20.932  70.773  0.00  0.00    +0.000 F 
ENDBRANCH  22  23
ENDBRANCH  19  22
ENDBRANCH   4  18
BRANCH   6  31
ATOM     31  O   UNL     1     117.389 -12.341  65.105  0.00  0.00    +0.000 OA
ATOM     32  H   UNL     1     117.309 -11.373  65.173  0.00  0.00    +0.000 HD
ENDBRANCH   6  31
TORSDOF 4
ENDMDL
MODEL 7
REMARK VINA RESULT:      -7.9      5.638      7.055
REMARK  Name = DB08930_Dolutegravir
REMARK  5 active torsions:
REMARK  status: ('A' for Active; 'I' for Inactive)
REMARK    1  A    between atoms: C_4  and  C_18
REMARK    2  A    between atoms: C_6  and  O_16
REMARK    3  A    between atoms: C_11  and  C_31
REMARK    4  A    between atoms: N_19  and  C_21
REMARK    5  A    between atoms: C_21  and  C_22
REMARK                            x       y       z     vdW  Elec       q    Type
REMARK                         _______ _______ _______ _____ _____    ______ ____
ROOT
ATOM      1  C   UNL     1     115.155 -14.978  66.701  0.00  0.00    +0.000 A 
ATOM      2  N   UNL     1     114.319 -14.155  67.486  0.00  0.00    +0.000 N 
ATOM      3  C   UNL     1     114.518 -12.777  67.468  0.00  0.00    +0.000 A 
ATOM      4  C   UNL     1     115.451 -12.130  66.761  0.00  0.00    +0.000 A 
ATOM      5  C   UNL     1     116.350 -12.972  65.940  0.00  0.00    +0.000 A 
ATOM      6  C   UNL     1     116.133 -14.462  65.930  0.00  0.00    +0.000 A 
ATOM      7  C   UNL     1     115.036 -16.499  66.812  0.00  0.00    +0.000 C 
ATOM      8  N   UNL     1     114.306 -16.979  67.903  0.00  0.00    +0.000 N 
ATOM      9  C   UNL     1     113.144 -16.212  68.336  0.00  0.00    +0.000 C 
ATOM     10  C   UNL     1     113.464 -14.727  68.532  0.00  0.00    +0.000 C 
ATOM     11  C   UNL     1     114.783 -18.167  68.619  0.00  0.00    +0.000 C 
ATOM     12  C   UNL     1     113.929 -18.578  69.822  0.00  0.00    +0.000 C 
ATOM     13  C   UNL     1     112.525 -18.046  69.733  0.00  0.00    +0.000 C 
ATOM     14  O   UNL     1     112.603 -16.646  69.582  0.00  0.00    +0.000 OA
ATOM     15  O   UNL     1     115.619 -17.248  66.033  0.00  0.00    +0.000 OA
ATOM     16  O   UNL     1     117.273 -12.492  65.277  0.00  0.00    +0.000 OA
ATOM     17  C   UNL     1     115.064 -19.400  67.748  0.00  0.00    +0.000 C 
ENDROOT
BRANCH   4  18
ATOM     18  C   UNL     1     115.498 -10.647  66.884  0.00  0.00    +0.000 C 
ATOM     19  N   UNL     1     116.733 -10.074  67.032  0.00  0.00    +0.000 N 
ATOM     20  O   UNL     1     114.459  -9.978  66.844  0.00  0.00    +0.000 OA
ATOM     21  H   UNL     1     117.561 -10.663  67.057  0.00  0.00    +0.000 HD
BRANCH  19  22
ATOM     22  C   UNL     1     116.908  -8.630  67.020  0.00  0.00    +0.000 C 
BRANCH  22  23
ATOM     23  C   UNL     1     117.336  -8.066  68.350  0.00  0.00    +0.000 A 
ATOM     24  C   UNL     1     116.393  -7.619  69.290  0.00  0.00    +0.000 A 
ATOM     25  C   UNL     1     116.808  -7.068  70.505  0.00  0.00    +0.000 A 
ATOM     26  C   UNL     1     118.166  -6.948  70.778  0.00  0.00    +0.000 A 
ATOM     27  C   UNL     1     119.117  -7.359  69.858  0.00  0.00    +0.000 A 
ATOM     28  C   UNL     1     118.695  -7.910  68.652  0.00  0.00    +0.000 A 
ATOM     29  F   UNL     1     119.625  -8.283  67.760  0.00  0.00    +0.000 F 
ATOM     30  F   UNL     1     118.559  -6.417  71.944  0.00  0.00    +0.000 F 
ENDBRANCH  22  23
ENDBRANCH  19  22
ENDBRANCH   4  18
BRANCH   6  31
ATOM     31  O   UNL     1     117.024 -15.195  65.173  0.00  0.00    +0.000 OA
ATOM     32  H   UNL     1     116.579 -15.391  64.329  0.00  0.00    +0.000 HD
ENDBRANCH   6  31
TORSDOF 4
ENDMDL
