# Supplementary material for: High-throughput screening and evaluation of repurposed drugs targeting the SARS-CoV-2 main protease
Source: Signal Transduct Target Ther. 2021 Sep 29;6:356. doi: 10.1038/s41392-021-00763-5 (PMC8479016; doi:10.1038/s41392-021-00763-5)
Supplement: Supplementary file 44 — Data Set 40 [file 41392_2021_763_MOESM44_ESM.txt]

MODEL 1
REMARK VINA RESULT:      -8.6      0.000      0.000
REMARK  Name = DB11799_Bictegravir
REMARK  4 active torsions:
REMARK  status: ('A' for Active; 'I' for Inactive)
REMARK    1  A    between atoms: C_5  and  C_8
REMARK    2  A    between atoms: C_8  and  N_9
REMARK    3  A    between atoms: C_10  and  C_12
REMARK    4  A    between atoms: C_16  and  O_19
REMARK                            x       y       z     vdW  Elec       q    Type
REMARK                         _______ _______ _______ _____ _____    ______ ____
ROOT
ATOM      1  C   UNL     1     114.647 -18.181  67.896  0.00  0.00    +0.000 A 
ATOM      2  C   UNL     1     113.344 -18.339  67.621  0.00  0.00    +0.000 A 
ATOM      3  N   UNL     1     112.440 -19.082  68.366  0.00  0.00    +0.000 N 
ATOM      4  C   UNL     1     112.897 -19.827  69.463  0.00  0.00    +0.000 A 
ATOM      5  C   UNL     1     114.183 -19.754  69.888  0.00  0.00    +0.000 A 
ATOM      6  C   UNL     1     115.140 -18.852  69.128  0.00  0.00    +0.000 A 
ATOM      7  O   UNL     1     116.305 -18.697  69.495  0.00  0.00    +0.000 OA
ATOM      8  C   UNL     1     111.954 -20.829  70.141  0.00  0.00    +0.000 C 
ATOM      9  O   UNL     1     112.392 -21.586  71.015  0.00  0.00    +0.000 OA
ATOM     10  N   UNL     1     110.645 -20.908  69.667  0.00  0.00    +0.000 N 
ATOM     11  C   UNL     1     109.844 -22.117  69.903  0.00  0.00    +0.000 C 
ATOM     12  C   UNL     1     108.517 -21.911  70.653  0.00  0.00    +0.000 C 
ATOM     13  C   UNL     1     107.590 -21.253  69.635  0.00  0.00    +0.000 C 
ATOM     14  C   UNL     1     108.325 -21.453  68.313  0.00  0.00    +0.000 C 
ATOM     15  C   UNL     1     109.343 -22.561  68.540  0.00  0.00    +0.000 C 
ATOM     16  O   UNL     1     108.995 -20.244  67.994  0.00  0.00    +0.000 OA
ATOM     17  C   UNL     1     110.113 -19.853  68.806  0.00  0.00    +0.000 C 
ATOM     18  C   UNL     1     111.133 -19.365  67.780  0.00  0.00    +0.000 C 
ENDROOT
BRANCH   1  20
ATOM     19  N   UNL     1     116.553 -16.740  67.464  0.00  0.00    +0.000 N 
ATOM     20  C   UNL     1     115.466 -17.381  66.937  0.00  0.00    +0.000 C 
ATOM     21  O   UNL     1     115.171 -17.317  65.745  0.00  0.00    +0.000 OA
ATOM     22  H   UNL     1     116.772 -16.891  68.449  0.00  0.00    +0.000 HD
BRANCH  19  23
ATOM     23  C   UNL     1     117.453 -15.927  66.674  0.00  0.00    +0.000 C 
BRANCH  23  28
ATOM     24  C   UNL     1     116.976 -12.318  67.879  0.00  0.00    +0.000 A 
ATOM     25  C   UNL     1     116.525 -11.719  66.712  0.00  0.00    +0.000 A 
ATOM     26  C   UNL     1     116.367 -12.456  65.550  0.00  0.00    +0.000 A 
ATOM     27  C   UNL     1     116.685 -13.811  65.563  0.00  0.00    +0.000 A 
ATOM     28  C   UNL     1     117.172 -14.450  66.712  0.00  0.00    +0.000 A 
ATOM     29  C   UNL     1     117.284 -13.677  67.871  0.00  0.00    +0.000 A 
ATOM     30  F   UNL     1     117.680 -14.237  69.024  0.00  0.00    +0.000 F 
ATOM     31  F   UNL     1     116.494 -14.517  64.439  0.00  0.00    +0.000 F 
ATOM     32  F   UNL     1     116.221 -10.415  66.717  0.00  0.00    +0.000 F 
ENDBRANCH  23  28
ENDBRANCH  19  23
ENDBRANCH   1  20
BRANCH   5  33
ATOM     33  O   UNL     1     114.713 -20.478  70.946  0.00  0.00    +0.000 OA
ATOM     34  H   UNL     1     114.263 -21.351  70.984  0.00  0.00    +0.000 HD
ENDBRANCH   5  33
TORSDOF 4
ENDMDL
MODEL 2
REMARK VINA RESULT:      -8.5      3.899      6.904
REMARK  Name = DB11799_Bictegravir
REMARK  4 active torsions:
REMARK  status: ('A' for Active; 'I' for Inactive)
REMARK    1  A    between atoms: C_5  and  C_8
REMARK    2  A    between atoms: C_8  and  N_9
REMARK    3  A    between atoms: C_10  and  C_12
REMARK    4  A    between atoms: C_16  and  O_19
REMARK                            x       y       z     vdW  Elec       q    Type
REMARK                         _______ _______ _______ _____ _____    ______ ____
ROOT
ATOM      1  C   UNL     1     115.112 -12.508  66.751  0.00  0.00    +0.000 A 
ATOM      2  C   UNL     1     115.504 -13.747  67.079  0.00  0.00    +0.000 A 
ATOM      3  N   UNL     1     115.013 -14.926  66.537  0.00  0.00    +0.000 N 
ATOM      4  C   UNL     1     113.947 -14.874  65.625  0.00  0.00    +0.000 A 
ATOM      5  C   UNL     1     113.454 -13.696  65.170  0.00  0.00    +0.000 A 
ATOM      6  C   UNL     1     114.074 -12.410  65.692  0.00  0.00    +0.000 A 
ATOM      7  O   UNL     1     113.713 -11.309  65.276  0.00  0.00    +0.000 OA
ATOM      8  C   UNL     1     113.248 -16.174  65.206  0.00  0.00    +0.000 C 
ATOM      9  O   UNL     1     112.224 -16.123  64.516  0.00  0.00    +0.000 OA
ATOM     10  N   UNL     1     113.754 -17.371  65.711  0.00  0.00    +0.000 N 
ATOM     11  C   UNL     1     112.903 -18.569  65.767  0.00  0.00    +0.000 C 
ATOM     12  C   UNL     1     113.428 -19.804  65.015  0.00  0.00    +0.000 C 
ATOM     13  C   UNL     1     114.571 -20.331  65.878  0.00  0.00    +0.000 C 
ATOM     14  C   UNL     1     114.385 -19.587  67.196  0.00  0.00    +0.000 C 
ATOM     15  C   UNL     1     112.958 -19.057  67.203  0.00  0.00    +0.000 C 
ATOM     16  O   UNL     1     115.300 -18.504  67.224  0.00  0.00    +0.000 OA
ATOM     17  C   UNL     1     115.081 -17.407  66.324  0.00  0.00    +0.000 C 
ATOM     18  C   UNL     1     115.354 -16.183  67.196  0.00  0.00    +0.000 C 
ENDROOT
BRANCH   1  20
ATOM     19  N   UNL     1     116.347 -10.417  66.725  0.00  0.00    +0.000 N 
ATOM     20  C   UNL     1     115.730 -11.367  67.491  0.00  0.00    +0.000 C 
ATOM     21  O   UNL     1     115.673 -11.296  68.717  0.00  0.00    +0.000 OA
ATOM     22  H   UNL     1     116.300 -10.510  65.710  0.00  0.00    +0.000 HD
BRANCH  19  23
ATOM     23  C   UNL     1     116.993  -9.247  67.282  0.00  0.00    +0.000 C 
BRANCH  23  28
ATOM     24  C   UNL     1     114.273  -6.587  66.800  0.00  0.00    +0.000 A 
ATOM     25  C   UNL     1     114.519  -5.772  67.895  0.00  0.00    +0.000 A 
ATOM     26  C   UNL     1     115.545  -6.061  68.780  0.00  0.00    +0.000 A 
ATOM     27  C   UNL     1     116.321  -7.195  68.563  0.00  0.00    +0.000 A 
ATOM     28  C   UNL     1     116.089  -8.062  67.487  0.00  0.00    +0.000 A 
ATOM     29  C   UNL     1     115.065  -7.715  66.600  0.00  0.00    +0.000 A 
ATOM     30  F   UNL     1     114.830  -8.461  65.511  0.00  0.00    +0.000 F 
ATOM     31  F   UNL     1     117.333  -7.441  69.409  0.00  0.00    +0.000 F 
ATOM     32  F   UNL     1     113.765  -4.683  68.088  0.00  0.00    +0.000 F 
ENDBRANCH  23  28
ENDBRANCH  19  23
ENDBRANCH   1  20
BRANCH   5  33
ATOM     33  O   UNL     1     112.389 -13.565  64.291  0.00  0.00    +0.000 OA
ATOM     34  H   UNL     1     111.697 -14.216  64.540  0.00  0.00    +0.000 HD
ENDBRANCH   5  33
TORSDOF 4
ENDMDL
MODEL 3
REMARK VINA RESULT:      -8.5      3.883      6.802
REMARK  Name = DB11799_Bictegravir
REMARK  4 active torsions:
REMARK  status: ('A' for Active; 'I' for Inactive)
REMARK    1  A    between atoms: C_5  and  C_8
REMARK    2  A    between atoms: C_8  and  N_9
REMARK    3  A    between atoms: C_10  and  C_12
REMARK    4  A    between atoms: C_16  and  O_19
REMARK                            x       y       z     vdW  Elec       q    Type
REMARK                         _______ _______ _______ _____ _____    ______ ____
ROOT
ATOM      1  C   UNL     1     116.014 -12.209  67.384  0.00  0.00    +0.000 A 
ATOM      2  C   UNL     1     115.583 -12.966  68.403  0.00  0.00    +0.000 A 
ATOM      3  N   UNL     1     115.608 -14.353  68.453  0.00  0.00    +0.000 N 
ATOM      4  C   UNL     1     116.028 -15.076  67.327  0.00  0.00    +0.000 A 
ATOM      5  C   UNL     1     116.520 -14.458  66.225  0.00  0.00    +0.000 A 
ATOM      6  C   UNL     1     116.588 -12.940  66.224  0.00  0.00    +0.000 A 
ATOM      7  O   UNL     1     117.076 -12.320  65.279  0.00  0.00    +0.000 OA
ATOM      8  C   UNL     1     115.835 -16.598  67.291  0.00  0.00    +0.000 C 
ATOM      9  O   UNL     1     116.074 -17.221  66.251  0.00  0.00    +0.000 OA
ATOM     10  N   UNL     1     115.300 -17.208  68.425  0.00  0.00    +0.000 N 
ATOM     11  C   UNL     1     114.647 -18.521  68.321  0.00  0.00    +0.000 C 
ATOM     12  C   UNL     1     115.235 -19.637  69.202  0.00  0.00    +0.000 C 
ATOM     13  C   UNL     1     114.777 -19.299  70.618  0.00  0.00    +0.000 C 
ATOM     14  C   UNL     1     113.699 -18.244  70.394  0.00  0.00    +0.000 C 
ATOM     15  C   UNL     1     113.270 -18.357  68.938  0.00  0.00    +0.000 C 
ATOM     16  O   UNL     1     114.274 -16.969  70.628  0.00  0.00    +0.000 OA
ATOM     17  C   UNL     1     115.250 -16.482  69.694  0.00  0.00    +0.000 C 
ATOM     18  C   UNL     1     114.858 -15.017  69.514  0.00  0.00    +0.000 C 
ENDROOT
BRANCH   1  20
ATOM     19  N   UNL     1     116.928  -9.974  67.128  0.00  0.00    +0.000 N 
ATOM     20  C   UNL     1     115.852 -10.729  67.504  0.00  0.00    +0.000 C 
ATOM     21  O   UNL     1     114.804 -10.233  67.912  0.00  0.00    +0.000 OA
ATOM     22  H   UNL     1     117.741 -10.452  66.739  0.00  0.00    +0.000 HD
BRANCH  19  23
ATOM     23  C   UNL     1     116.938  -8.527  67.178  0.00  0.00    +0.000 C 
BRANCH  23  28
ATOM     24  C   UNL     1     116.986  -6.830  70.616  0.00  0.00    +0.000 A 
ATOM     25  C   UNL     1     118.351  -6.772  70.851  0.00  0.00    +0.000 A 
ATOM     26  C   UNL     1     119.254  -7.263  69.922  0.00  0.00    +0.000 A 
ATOM     27  C   UNL     1     118.769  -7.834  68.749  0.00  0.00    +0.000 A 
ATOM     28  C   UNL     1     117.397  -7.941  68.485  0.00  0.00    +0.000 A 
ATOM     29  C   UNL     1     116.522  -7.402  69.434  0.00  0.00    +0.000 A 
ATOM     30  F   UNL     1     115.199  -7.408  69.216  0.00  0.00    +0.000 F 
ATOM     31  F   UNL     1     119.657  -8.273  67.845  0.00  0.00    +0.000 F 
ATOM     32  F   UNL     1     118.802  -6.217  71.983  0.00  0.00    +0.000 F 
ENDBRANCH  23  28
ENDBRANCH  19  23
ENDBRANCH   1  20
BRANCH   5  33
ATOM     33  O   UNL     1     116.930 -15.103  65.067  0.00  0.00    +0.000 OA
ATOM     34  H   UNL     1     117.399 -15.929  65.319  0.00  0.00    +0.000 HD
ENDBRANCH   5  33
TORSDOF 4
ENDMDL
MODEL 4
REMARK VINA RESULT:      -8.3      1.939      2.964
REMARK  Name = DB11799_Bictegravir
REMARK  4 active torsions:
REMARK  status: ('A' for Active; 'I' for Inactive)
REMARK    1  A    between atoms: C_5  and  C_8
REMARK    2  A    between atoms: C_8  and  N_9
REMARK    3  A    between atoms: C_10  and  C_12
REMARK    4  A    between atoms: C_16  and  O_19
REMARK                            x       y       z     vdW  Elec       q    Type
REMARK                         _______ _______ _______ _____ _____    ______ ____
ROOT
ATOM      1  C   UNL     1     114.859 -18.053  67.285  0.00  0.00    +0.000 A 
ATOM      2  C   UNL     1     114.354 -17.937  68.522  0.00  0.00    +0.000 A 
ATOM      3  N   UNL     1     113.392 -18.761  69.089  0.00  0.00    +0.000 N 
ATOM      4  C   UNL     1     112.796 -19.763  68.308  0.00  0.00    +0.000 A 
ATOM      5  C   UNL     1     113.213 -20.027  67.046  0.00  0.00    +0.000 A 
ATOM      6  C   UNL     1     114.343 -19.187  66.474  0.00  0.00    +0.000 A 
ATOM      7  O   UNL     1     114.808 -19.412  65.356  0.00  0.00    +0.000 OA
ATOM      8  C   UNL     1     111.573 -20.515  68.850  0.00  0.00    +0.000 C 
ATOM      9  O   UNL     1     110.962 -21.298  68.115  0.00  0.00    +0.000 OA
ATOM     10  N   UNL     1     111.144 -20.206  70.140  0.00  0.00    +0.000 N 
ATOM     11  C   UNL     1     109.761 -20.494  70.549  0.00  0.00    +0.000 C 
ATOM     12  C   UNL     1     109.598 -21.411  71.773  0.00  0.00    +0.000 C 
ATOM     13  C   UNL     1     109.982 -20.543  72.967  0.00  0.00    +0.000 C 
ATOM     14  C   UNL     1     109.993 -19.133  72.385  0.00  0.00    +0.000 C 
ATOM     15  C   UNL     1     109.201 -19.189  71.086  0.00  0.00    +0.000 C 
ATOM     16  O   UNL     1     111.338 -18.779  72.112  0.00  0.00    +0.000 OA
ATOM     17  C   UNL     1     112.017 -19.459  71.044  0.00  0.00    +0.000 C 
ATOM     18  C   UNL     1     112.766 -18.333  70.336  0.00  0.00    +0.000 C 
ENDROOT
BRANCH   1  20
ATOM     19  N   UNL     1     115.492 -16.262  65.773  0.00  0.00    +0.000 N 
ATOM     20  C   UNL     1     115.854 -17.031  66.845  0.00  0.00    +0.000 C 
ATOM     21  O   UNL     1     116.929 -16.894  67.426  0.00  0.00    +0.000 OA
ATOM     22  H   UNL     1     114.559 -16.389  65.382  0.00  0.00    +0.000 HD
BRANCH  19  23
ATOM     23  C   UNL     1     116.337 -15.224  65.221  0.00  0.00    +0.000 C 
BRANCH  23  28
ATOM     24  C   UNL     1     114.882 -11.719  65.770  0.00  0.00    +0.000 A 
ATOM     25  C   UNL     1     115.737 -11.241  66.752  0.00  0.00    +0.000 A 
ATOM     26  C   UNL     1     116.773 -12.023  67.235  0.00  0.00    +0.000 A 
ATOM     27  C   UNL     1     116.937 -13.310  66.730  0.00  0.00    +0.000 A 
ATOM     28  C   UNL     1     116.078 -13.843  65.759  0.00  0.00    +0.000 A 
ATOM     29  C   UNL     1     115.067 -13.008  65.275  0.00  0.00    +0.000 A 
ATOM     30  F   UNL     1     114.250 -13.429  64.298  0.00  0.00    +0.000 F 
ATOM     31  F   UNL     1     117.966 -14.041  67.183  0.00  0.00    +0.000 F 
ATOM     32  F   UNL     1     115.567 -10.000  67.225  0.00  0.00    +0.000 F 
ENDBRANCH  23  28
ENDBRANCH  19  23
ENDBRANCH   1  20
BRANCH   5  33
ATOM     33  O   UNL     1     112.658 -20.982  66.206  0.00  0.00    +0.000 OA
ATOM     34  H   UNL     1     112.082 -20.526  65.554  0.00  0.00    +0.000 HD
ENDBRANCH   5  33
TORSDOF 4
ENDMDL
MODEL 5
REMARK VINA RESULT:      -8.3      1.946      2.700
REMARK  Name = DB11799_Bictegravir
REMARK  4 active torsions:
REMARK  status: ('A' for Active; 'I' for Inactive)
REMARK    1  A    between atoms: C_5  and  C_8
REMARK    2  A    between atoms: C_8  and  N_9
REMARK    3  A    between atoms: C_10  and  C_12
REMARK    4  A    between atoms: C_16  and  O_19
REMARK                            x       y       z     vdW  Elec       q    Type
REMARK                         _______ _______ _______ _____ _____    ______ ____
ROOT
ATOM      1  C   UNL     1     114.861 -17.985  67.203  0.00  0.00    +0.000 A 
ATOM      2  C   UNL     1     114.364 -17.864  68.442  0.00  0.00    +0.000 A 
ATOM      3  N   UNL     1     113.391 -18.672  69.011  0.00  0.00    +0.000 N 
ATOM      4  C   UNL     1     112.774 -19.662  68.230  0.00  0.00    +0.000 A 
ATOM      5  C   UNL     1     113.182 -19.930  66.965  0.00  0.00    +0.000 A 
ATOM      6  C   UNL     1     114.323 -19.108  66.391  0.00  0.00    +0.000 A 
ATOM      7  O   UNL     1     114.779 -19.337  65.270  0.00  0.00    +0.000 OA
ATOM      8  C   UNL     1     111.542 -20.395  68.776  0.00  0.00    +0.000 C 
ATOM      9  O   UNL     1     110.914 -21.166  68.042  0.00  0.00    +0.000 OA
ATOM     10  N   UNL     1     111.124 -20.082  70.069  0.00  0.00    +0.000 N 
ATOM     11  C   UNL     1     109.739 -20.348  70.483  0.00  0.00    +0.000 C 
ATOM     12  C   UNL     1     109.566 -21.266  71.705  0.00  0.00    +0.000 C 
ATOM     13  C   UNL     1     109.969 -20.407  72.901  0.00  0.00    +0.000 C 
ATOM     14  C   UNL     1     110.001 -18.996  72.321  0.00  0.00    +0.000 C 
ATOM     15  C   UNL     1     109.203 -19.035  71.026  0.00  0.00    +0.000 C 
ATOM     16  O   UNL     1     111.351 -18.664  72.043  0.00  0.00    +0.000 OA
ATOM     17  C   UNL     1     112.013 -19.352  70.971  0.00  0.00    +0.000 C 
ATOM     18  C   UNL     1     112.778 -18.237  70.262  0.00  0.00    +0.000 C 
ENDROOT
BRANCH   1  20
ATOM     19  N   UNL     1     115.519 -16.203  65.690  0.00  0.00    +0.000 N 
ATOM     20  C   UNL     1     115.871 -16.978  66.760  0.00  0.00    +0.000 C 
ATOM     21  O   UNL     1     116.950 -16.859  67.338  0.00  0.00    +0.000 OA
ATOM     22  H   UNL     1     114.583 -16.315  65.301  0.00  0.00    +0.000 HD
BRANCH  19  23
ATOM     23  C   UNL     1     116.379 -15.178  65.135  0.00  0.00    +0.000 C 
BRANCH  23  28
ATOM     24  C   UNL     1     116.674 -11.992  67.247  0.00  0.00    +0.000 A 
ATOM     25  C   UNL     1     115.614 -11.253  66.742  0.00  0.00    +0.000 A 
ATOM     26  C   UNL     1     114.806 -11.765  65.739  0.00  0.00    +0.000 A 
ATOM     27  C   UNL     1     115.083 -13.031  65.232  0.00  0.00    +0.000 A 
ATOM     28  C   UNL     1     116.161 -13.798  65.693  0.00  0.00    +0.000 A 
ATOM     29  C   UNL     1     116.930 -13.258  66.728  0.00  0.00    +0.000 A 
ATOM     30  F   UNL     1     117.936 -13.965  67.264  0.00  0.00    +0.000 F 
ATOM     31  F   UNL     1     114.270 -13.525  64.286  0.00  0.00    +0.000 F 
ATOM     32  F   UNL     1     115.360 -10.038  67.242  0.00  0.00    +0.000 F 
ENDBRANCH  23  28
ENDBRANCH  19  23
ENDBRANCH   1  20
BRANCH   5  33
ATOM     33  O   UNL     1     112.607 -20.873  66.126  0.00  0.00    +0.000 OA
ATOM     34  H   UNL     1     112.874 -21.768  66.433  0.00  0.00    +0.000 HD
ENDBRANCH   5  33
TORSDOF 4
ENDMDL
MODEL 6
REMARK VINA RESULT:      -8.2      4.385      9.219
REMARK  Name = DB11799_Bictegravir
REMARK  4 active torsions:
REMARK  status: ('A' for Active; 'I' for Inactive)
REMARK    1  A    between atoms: C_5  and  C_8
REMARK    2  A    between atoms: C_8  and  N_9
REMARK    3  A    between atoms: C_10  and  C_12
REMARK    4  A    between atoms: C_16  and  O_19
REMARK                            x       y       z     vdW  Elec       q    Type
REMARK                         _______ _______ _______ _____ _____    ______ ____
ROOT
ATOM      1  C   UNL     1     111.114 -20.470  68.071  0.00  0.00    +0.000 A 
ATOM      2  C   UNL     1     111.497 -19.566  67.158  0.00  0.00    +0.000 A 
ATOM      3  N   UNL     1     112.712 -18.896  67.137  0.00  0.00    +0.000 N 
ATOM      4  C   UNL     1     113.619 -19.079  68.191  0.00  0.00    +0.000 A 
ATOM      5  C   UNL     1     113.393 -19.980  69.179  0.00  0.00    +0.000 A 
ATOM      6  C   UNL     1     112.106 -20.786  69.133  0.00  0.00    +0.000 A 
ATOM      7  O   UNL     1     111.865 -21.660  69.966  0.00  0.00    +0.000 OA
ATOM      8  C   UNL     1     114.851 -18.170  68.294  0.00  0.00    +0.000 C 
ATOM      9  O   UNL     1     115.576 -18.233  69.293  0.00  0.00    +0.000 OA
ATOM     10  N   UNL     1     115.047 -17.230  67.283  0.00  0.00    +0.000 N 
ATOM     11  C   UNL     1     115.877 -16.042  67.527  0.00  0.00    +0.000 C 
ATOM     12  C   UNL     1     117.079 -15.854  66.586  0.00  0.00    +0.000 C 
ATOM     13  C   UNL     1     116.471 -15.403  65.260  0.00  0.00    +0.000 C 
ATOM     14  C   UNL     1     115.040 -15.036  65.640  0.00  0.00    +0.000 C 
ATOM     15  C   UNL     1     115.021 -14.846  67.150  0.00  0.00    +0.000 C 
ATOM     16  O   UNL     1     114.197 -16.118  65.282  0.00  0.00    +0.000 OA
ATOM     17  C   UNL     1     114.310 -17.342  66.025  0.00  0.00    +0.000 C 
ATOM     18  C   UNL     1     112.856 -17.757  66.235  0.00  0.00    +0.000 C 
ENDROOT
BRANCH   1  20
ATOM     19  N   UNL     1     109.556 -21.950  66.941  0.00  0.00    +0.000 N 
ATOM     20  C   UNL     1     109.740 -21.042  67.945  0.00  0.00    +0.000 C 
ATOM     21  O   UNL     1     108.839 -20.711  68.714  0.00  0.00    +0.000 OA
ATOM     22  H   UNL     1     110.365 -22.224  66.383  0.00  0.00    +0.000 HD
BRANCH  19  23
ATOM     23  C   UNL     1     108.289 -22.601  66.683  0.00  0.00    +0.000 C 
BRANCH  23  28
ATOM     24  C   UNL     1     106.945 -21.329  63.325  0.00  0.00    +0.000 A 
ATOM     25  C   UNL     1     105.851 -20.591  63.752  0.00  0.00    +0.000 A 
ATOM     26  C   UNL     1     105.543 -20.493  65.099  0.00  0.00    +0.000 A 
ATOM     27  C   UNL     1     106.341 -21.161  66.023  0.00  0.00    +0.000 A 
ATOM     28  C   UNL     1     107.438 -21.941  65.632  0.00  0.00    +0.000 A 
ATOM     29  C   UNL     1     107.733 -21.987  64.266  0.00  0.00    +0.000 A 
ATOM     30  F   UNL     1     108.807 -22.659  63.827  0.00  0.00    +0.000 F 
ATOM     31  F   UNL     1     106.050 -21.027  67.325  0.00  0.00    +0.000 F 
ATOM     32  F   UNL     1     105.095 -19.953  62.852  0.00  0.00    +0.000 F 
ENDBRANCH  23  28
ENDBRANCH  19  23
ENDBRANCH   1  20
BRANCH   5  33
ATOM     33  O   UNL     1     114.228 -20.198  70.265  0.00  0.00    +0.000 OA
ATOM     34  H   UNL     1     113.906 -19.657  71.019  0.00  0.00    +0.000 HD
ENDBRANCH   5  33
TORSDOF 4
ENDMDL
MODEL 7
REMARK VINA RESULT:      -8.2      4.371      9.219
REMARK  Name = DB11799_Bictegravir
REMARK  4 active torsions:
REMARK  status: ('A' for Active; 'I' for Inactive)
REMARK    1  A    between atoms: C_5  and  C_8
REMARK    2  A    between atoms: C_8  and  N_9
REMARK    3  A    between atoms: C_10  and  C_12
REMARK    4  A    between atoms: C_16  and  O_19
REMARK                            x       y       z     vdW  Elec       q    Type
REMARK                         _______ _______ _______ _____ _____    ______ ____
ROOT
ATOM      1  C   UNL     1     111.350 -19.938  67.805  0.00  0.00    +0.000 A 
ATOM      2  C   UNL     1     111.613 -18.972  66.914  0.00  0.00    +0.000 A 
ATOM      3  N   UNL     1     112.803 -18.267  66.805  0.00  0.00    +0.000 N 
ATOM      4  C   UNL     1     113.822 -18.485  67.745  0.00  0.00    +0.000 A 
ATOM      5  C   UNL     1     113.723 -19.448  68.694  0.00  0.00    +0.000 A 
ATOM      6  C   UNL     1     112.456 -20.286  68.735  0.00  0.00    +0.000 A 
ATOM      7  O   UNL     1     112.326 -21.214  69.535  0.00  0.00    +0.000 OA
ATOM      8  C   UNL     1     115.037 -17.548  67.773  0.00  0.00    +0.000 C 
ATOM      9  O   UNL     1     115.866 -17.648  68.684  0.00  0.00    +0.000 OA
ATOM     10  N   UNL     1     115.103 -16.546  66.805  0.00  0.00    +0.000 N 
ATOM     11  C   UNL     1     115.927 -15.350  67.032  0.00  0.00    +0.000 C 
ATOM     12  C   UNL     1     117.017 -15.074  65.982  0.00  0.00    +0.000 C 
ATOM     13  C   UNL     1     116.260 -14.564  64.758  0.00  0.00    +0.000 C 
ATOM     14  C   UNL     1     114.870 -14.262  65.308  0.00  0.00    +0.000 C 
ATOM     15  C   UNL     1     115.009 -14.160  66.820  0.00  0.00    +0.000 C 
ATOM     16  O   UNL     1     114.019 -15.345  64.976  0.00  0.00    +0.000 OA
ATOM     17  C   UNL     1     114.238 -16.606  65.627  0.00  0.00    +0.000 C 
ATOM     18  C   UNL     1     112.824 -17.075  65.964  0.00  0.00    +0.000 C 
ENDROOT
BRANCH   1  20
ATOM     19  N   UNL     1     109.752 -21.482  66.827  0.00  0.00    +0.000 N 
ATOM     20  C   UNL     1     109.984 -20.541  67.791  0.00  0.00    +0.000 C 
ATOM     21  O   UNL     1     109.130 -20.205  68.610  0.00  0.00    +0.000 OA
ATOM     22  H   UNL     1     110.527 -21.756  66.223  0.00  0.00    +0.000 HD
BRANCH  19  23
ATOM     23  C   UNL     1     108.485 -22.167  66.676  0.00  0.00    +0.000 C 
BRANCH  23  28
ATOM     24  C   UNL     1     105.585 -20.281  65.021  0.00  0.00    +0.000 A 
ATOM     25  C   UNL     1     105.821 -20.574  63.686  0.00  0.00    +0.000 A 
ATOM     26  C   UNL     1     106.892 -21.369  63.312  0.00  0.00    +0.000 A 
ATOM     27  C   UNL     1     107.742 -21.861  64.298  0.00  0.00    +0.000 A 
ATOM     28  C   UNL     1     107.557 -21.566  65.655  0.00  0.00    +0.000 A 
ATOM     29  C   UNL     1     106.446 -20.788  65.992  0.00  0.00    +0.000 A 
ATOM     30  F   UNL     1     106.169 -20.522  67.277  0.00  0.00    +0.000 F 
ATOM     31  F   UNL     1     108.753 -22.658  63.921  0.00  0.00    +0.000 F 
ATOM     32  F   UNL     1     104.992 -20.095  62.751  0.00  0.00    +0.000 F 
ENDBRANCH  23  28
ENDBRANCH  19  23
ENDBRANCH   1  20
BRANCH   5  33
ATOM     33  O   UNL     1     114.674 -19.704  69.671  0.00  0.00    +0.000 OA
ATOM     34  H   UNL     1     115.108 -20.561  69.466  0.00  0.00    +0.000 HD
ENDBRANCH   5  33
TORSDOF 4
ENDMDL
