# Supplementary material for: High-throughput screening and evaluation of repurposed drugs targeting the SARS-CoV-2 main protease
Source: Signal Transduct Target Ther. 2021 Sep 29;6:356. doi: 10.1038/s41392-021-00763-5 (PMC8479016; doi:10.1038/s41392-021-00763-5)
Supplement: Supplementary file 45 — Data Set 42 [file 41392_2021_763_MOESM45_ESM.txt]

MODEL 1
REMARK VINA RESULT:      -9.2      0.000      0.000
REMARK  Name = DB11943_Delafloxacin
REMARK  5 active torsions:
REMARK  status: ('A' for Active; 'I' for Inactive)
REMARK    1  A    between atoms: C_5  and  N_8
REMARK    2  A    between atoms: C_10  and  O_12
REMARK    3  A    between atoms: N_14  and  C_22
REMARK    4  A    between atoms: C_16  and  C_19
REMARK    5  A    between atoms: C_19  and  O_21
REMARK                            x       y       z     vdW  Elec       q    Type
REMARK                         _______ _______ _______ _____ _____    ______ ____
ROOT
ATOM      1  C   UNL     1     113.263 -17.617  65.357  0.00  0.00    +0.000 A 
ATOM      2  C   UNL     1     113.499 -16.278  65.056  0.00  0.00    +0.000 A 
ATOM      3  C   UNL     1     114.227 -15.420  65.919  0.00  0.00    +0.000 A 
ATOM      4  C   UNL     1     114.569 -15.976  67.196  0.00  0.00    +0.000 A 
ATOM      5  C   UNL     1     114.456 -17.375  67.470  0.00  0.00    +0.000 A 
ATOM      6  C   UNL     1     113.778 -18.154  66.517  0.00  0.00    +0.000 A 
ATOM      7  F   UNL     1     113.523 -19.451  66.744  0.00  0.00    +0.000 F 
ATOM      8 CL   UNL     1     114.761 -14.922  68.576  0.00  0.00    +0.000 Cl
ATOM      9  N   UNL     1     114.501 -14.062  65.456  0.00  0.00    +0.000 N 
ATOM     10  C   UNL     1     113.937 -13.681  64.227  0.00  0.00    +0.000 A 
ATOM     11  C   UNL     1     113.135 -14.394  63.422  0.00  0.00    +0.000 A 
ATOM     12  C   UNL     1     112.870 -15.774  63.819  0.00  0.00    +0.000 A 
ATOM     13  O   UNL     1     112.137 -16.481  63.131  0.00  0.00    +0.000 OA
ENDROOT
BRANCH   9  14
ATOM     14  C   UNL     1     115.423 -13.132  66.086  0.00  0.00    +0.000 A 
ATOM     15  C   UNL     1     116.813 -13.217  65.839  0.00  0.00    +0.000 A 
ATOM     16  C   UNL     1     117.695 -12.279  66.354  0.00  0.00    +0.000 A 
ATOM     17  C   UNL     1     117.170 -11.224  67.068  0.00  0.00    +0.000 A 
ATOM     18  C   UNL     1     115.798 -11.174  67.309  0.00  0.00    +0.000 A 
ATOM     19  N   UNL     1     114.946 -12.139  66.887  0.00  0.00    +0.000 NA
ATOM     20  N   UNL     1     115.218 -10.025  67.841  0.00  0.00    +0.000 N 
ATOM     21  F   UNL     1     117.982 -10.242  67.489  0.00  0.00    +0.000 F 
ATOM     22  F   UNL     1     117.329 -14.164  65.042  0.00  0.00    +0.000 F 
ATOM     23  H   UNL     1     115.731  -9.608  68.608  0.00  0.00    +0.000 HD
ATOM     24  H   UNL     1     114.229 -10.168  68.003  0.00  0.00    +0.000 HD
ENDBRANCH   9  14
BRANCH   5  25
ATOM     25  N   UNL     1     114.899 -18.022  68.655  0.00  0.00    +0.000 N 
ATOM     26  C   UNL     1     116.251 -18.421  68.971  0.00  0.00    +0.000 C 
ATOM     27  C   UNL     1     115.717 -18.835  70.350  0.00  0.00    +0.000 C 
ATOM     28  C   UNL     1     114.567 -17.854  70.041  0.00  0.00    +0.000 C 
BRANCH  27  29
ATOM     29  O   UNL     1     115.348 -20.231  70.489  0.00  0.00    +0.000 OA
ATOM     30  H   UNL     1     114.401 -20.197  70.726  0.00  0.00    +0.000 HD
ENDBRANCH  27  29
ENDBRANCH   5  25
BRANCH  11  31
ATOM     31  C   UNL     1     112.579 -13.775  62.200  0.00  0.00    +0.000 C 
ATOM     32  O   UNL     1     112.137 -12.635  62.172  0.00  0.00    +0.000 OA
BRANCH  31  33
ATOM     33  O   UNL     1     112.568 -14.577  61.113  0.00  0.00    +0.000 OA
ATOM     34  H   UNL     1     112.171 -15.469  61.269  0.00  0.00    +0.000 HD
ENDBRANCH  31  33
ENDBRANCH  11  31
TORSDOF 5
ENDMDL
MODEL 2
REMARK VINA RESULT:      -7.8      2.785      5.865
REMARK  Name = DB11943_Delafloxacin
REMARK  5 active torsions:
REMARK  status: ('A' for Active; 'I' for Inactive)
REMARK    1  A    between atoms: C_5  and  N_8
REMARK    2  A    between atoms: C_10  and  O_12
REMARK    3  A    between atoms: N_14  and  C_22
REMARK    4  A    between atoms: C_16  and  C_19
REMARK    5  A    between atoms: C_19  and  O_21
REMARK                            x       y       z     vdW  Elec       q    Type
REMARK                         _______ _______ _______ _____ _____    ______ ____
ROOT
ATOM      1  C   UNL     1     112.831 -11.434  65.125  0.00  0.00    +0.000 A 
ATOM      2  C   UNL     1     113.143 -12.792  65.101  0.00  0.00    +0.000 A 
ATOM      3  C   UNL     1     113.836 -13.433  66.158  0.00  0.00    +0.000 A 
ATOM      4  C   UNL     1     114.338 -12.565  67.184  0.00  0.00    +0.000 A 
ATOM      5  C   UNL     1     113.918 -11.202  67.296  0.00  0.00    +0.000 A 
ATOM      6  C   UNL     1     113.172 -10.679  66.227  0.00  0.00    +0.000 A 
ATOM      7  F   UNL     1     112.836  -9.381  66.193  0.00  0.00    +0.000 F 
ATOM      8 CL   UNL     1     115.762 -13.021  68.086  0.00  0.00    +0.000 Cl
ATOM      9  N   UNL     1     114.021 -14.880  66.072  0.00  0.00    +0.000 N 
ATOM     10  C   UNL     1     113.578 -15.510  64.898  0.00  0.00    +0.000 A 
ATOM     11  C   UNL     1     113.032 -14.952  63.807  0.00  0.00    +0.000 A 
ATOM     12  C   UNL     1     112.785 -13.513  63.864  0.00  0.00    +0.000 A 
ATOM     13  O   UNL     1     112.295 -12.935  62.896  0.00  0.00    +0.000 OA
ENDROOT
BRANCH   9  14
ATOM     14  C   UNL     1     114.485 -15.731  67.154  0.00  0.00    +0.000 A 
ATOM     15  C   UNL     1     115.748 -16.364  67.082  0.00  0.00    +0.000 A 
ATOM     16  C   UNL     1     116.248 -17.100  68.146  0.00  0.00    +0.000 A 
ATOM     17  C   UNL     1     115.503 -17.147  69.304  0.00  0.00    +0.000 A 
ATOM     18  C   UNL     1     114.255 -16.527  69.342  0.00  0.00    +0.000 A 
ATOM     19  N   UNL     1     113.723 -15.888  68.272  0.00  0.00    +0.000 NA
ATOM     20  N   UNL     1     113.577 -16.381  70.550  0.00  0.00    +0.000 N 
ATOM     21  F   UNL     1     116.003 -17.759  70.388  0.00  0.00    +0.000 F 
ATOM     22  F   UNL     1     116.545 -16.224  66.012  0.00  0.00    +0.000 F 
ATOM     23  H   UNL     1     113.586 -17.203  71.142  0.00  0.00    +0.000 HD
ATOM     24  H   UNL     1     112.669 -15.960  70.400  0.00  0.00    +0.000 HD
ENDBRANCH   9  14
BRANCH   5  25
ATOM     25  N   UNL     1     114.258 -10.319  68.356  0.00  0.00    +0.000 N 
ATOM     26  C   UNL     1     113.940 -10.481  69.756  0.00  0.00    +0.000 C 
ATOM     27  C   UNL     1     114.781  -9.221  70.007  0.00  0.00    +0.000 C 
ATOM     28  C   UNL     1     115.444  -9.567  68.658  0.00  0.00    +0.000 C 
BRANCH  27  29
ATOM     29  O   UNL     1     114.044  -7.972  70.057  0.00  0.00    +0.000 OA
ATOM     30  H   UNL     1     113.138  -8.228  69.795  0.00  0.00    +0.000 HD
ENDBRANCH  27  29
ENDBRANCH   5  25
BRANCH  11  31
ATOM     31  C   UNL     1     112.705 -15.790  62.635  0.00  0.00    +0.000 C 
ATOM     32  O   UNL     1     112.350 -16.957  62.727  0.00  0.00    +0.000 OA
BRANCH  31  33
ATOM     33  O   UNL     1     112.858 -15.178  61.440  0.00  0.00    +0.000 OA
ATOM     34  H   UNL     1     113.627 -14.559  61.394  0.00  0.00    +0.000 HD
ENDBRANCH  31  33
ENDBRANCH  11  31
TORSDOF 5
ENDMDL
MODEL 3
REMARK VINA RESULT:      -7.4      3.590      5.375
REMARK  Name = DB11943_Delafloxacin
REMARK  5 active torsions:
REMARK  status: ('A' for Active; 'I' for Inactive)
REMARK    1  A    between atoms: C_5  and  N_8
REMARK    2  A    between atoms: C_10  and  O_12
REMARK    3  A    between atoms: N_14  and  C_22
REMARK    4  A    between atoms: C_16  and  C_19
REMARK    5  A    between atoms: C_19  and  O_21
REMARK                            x       y       z     vdW  Elec       q    Type
REMARK                         _______ _______ _______ _____ _____    ______ ____
ROOT
ATOM      1  C   UNL     1     112.416 -17.045  70.072  0.00  0.00    +0.000 A 
ATOM      2  C   UNL     1     113.137 -15.853  70.080  0.00  0.00    +0.000 A 
ATOM      3  C   UNL     1     114.083 -15.528  69.075  0.00  0.00    +0.000 A 
ATOM      4  C   UNL     1     114.367 -16.573  68.134  0.00  0.00    +0.000 A 
ATOM      5  C   UNL     1     113.549 -17.741  68.027  0.00  0.00    +0.000 A 
ATOM      6  C   UNL     1     112.590 -17.937  69.036  0.00  0.00    +0.000 A 
ATOM      7  F   UNL     1     111.860 -19.061  69.081  0.00  0.00    +0.000 F 
ATOM      8 CL   UNL     1     115.932 -16.641  67.361  0.00  0.00    +0.000 Cl
ATOM      9  N   UNL     1     114.707 -14.209  69.129  0.00  0.00    +0.000 N 
ATOM     10  C   UNL     1     114.392 -13.398  70.232  0.00  0.00    +0.000 A 
ATOM     11  C   UNL     1     113.609 -13.689  71.282  0.00  0.00    +0.000 A 
ATOM     12  C   UNL     1     112.925 -14.979  71.251  0.00  0.00    +0.000 A 
ATOM     13  O   UNL     1     112.199 -15.312  72.185  0.00  0.00    +0.000 OA
ENDROOT
BRANCH   9  14
ATOM     14  C   UNL     1     115.505 -13.616  68.069  0.00  0.00    +0.000 A 
ATOM     15  C   UNL     1     116.915 -13.559  68.173  0.00  0.00    +0.000 A 
ATOM     16  C   UNL     1     117.696 -13.085  67.130  0.00  0.00    +0.000 A 
ATOM     17  C   UNL     1     117.063 -12.725  65.961  0.00  0.00    +0.000 A 
ATOM     18  C   UNL     1     115.671 -12.777  65.891  0.00  0.00    +0.000 A 
ATOM     19  N   UNL     1     114.899 -13.149  66.942  0.00  0.00    +0.000 NA
ATOM     20  N   UNL     1     115.020 -12.621  64.670  0.00  0.00    +0.000 N 
ATOM     21  F   UNL     1     117.795 -12.366  64.896  0.00  0.00    +0.000 F 
ATOM     22  F   UNL     1     117.559 -14.023  69.254  0.00  0.00    +0.000 F 
ATOM     23  H   UNL     1     115.380 -11.871  64.092  0.00  0.00    +0.000 HD
ATOM     24  H   UNL     1     114.016 -12.632  64.797  0.00  0.00    +0.000 HD
ENDBRANCH   9  14
BRANCH   5  25
ATOM     25  N   UNL     1     113.679 -18.752  67.037  0.00  0.00    +0.000 N 
ATOM     26  C   UNL     1     113.619 -18.575  65.605  0.00  0.00    +0.000 C 
ATOM     27  C   UNL     1     113.975 -20.065  65.490  0.00  0.00    +0.000 C 
ATOM     28  C   UNL     1     114.543 -19.892  66.914  0.00  0.00    +0.000 C 
BRANCH  27  29
ATOM     29  O   UNL     1     112.850 -20.972  65.355  0.00  0.00    +0.000 OA
ATOM     30  H   UNL     1     113.066 -21.700  65.969  0.00  0.00    +0.000 HD
ENDBRANCH  27  29
ENDBRANCH   5  25
BRANCH  11  31
ATOM     31  C   UNL     1     113.468 -12.717  72.387  0.00  0.00    +0.000 C 
ATOM     32  O   UNL     1     114.380 -11.991  72.756  0.00  0.00    +0.000 OA
BRANCH  31  33
ATOM     33  O   UNL     1     112.257 -12.710  72.984  0.00  0.00    +0.000 OA
ATOM     34  H   UNL     1     111.533 -12.319  72.435  0.00  0.00    +0.000 HD
ENDBRANCH  31  33
ENDBRANCH  11  31
TORSDOF 5
ENDMDL
MODEL 4
REMARK VINA RESULT:      -7.2      3.697      5.274
REMARK  Name = DB11943_Delafloxacin
REMARK  5 active torsions:
REMARK  status: ('A' for Active; 'I' for Inactive)
REMARK    1  A    between atoms: C_5  and  N_8
REMARK    2  A    between atoms: C_10  and  O_12
REMARK    3  A    between atoms: N_14  and  C_22
REMARK    4  A    between atoms: C_16  and  C_19
REMARK    5  A    between atoms: C_19  and  O_21
REMARK                            x       y       z     vdW  Elec       q    Type
REMARK                         _______ _______ _______ _____ _____    ______ ____
ROOT
ATOM      1  C   UNL     1     116.453 -15.724  68.037  0.00  0.00    +0.000 A 
ATOM      2  C   UNL     1     116.091 -14.552  67.376  0.00  0.00    +0.000 A 
ATOM      3  C   UNL     1     114.984 -14.487  66.492  0.00  0.00    +0.000 A 
ATOM      4  C   UNL     1     114.355 -15.742  66.198  0.00  0.00    +0.000 A 
ATOM      5  C   UNL     1     114.622 -16.922  66.962  0.00  0.00    +0.000 A 
ATOM      6  C   UNL     1     115.696 -16.863  67.865  0.00  0.00    +0.000 A 
ATOM      7  F   UNL     1     116.092 -17.954  68.536  0.00  0.00    +0.000 F 
ATOM      8 CL   UNL     1     113.546 -15.968  64.666  0.00  0.00    +0.000 Cl
ATOM      9  N   UNL     1     114.636 -13.184  65.932  0.00  0.00    +0.000 N 
ATOM     10  C   UNL     1     115.487 -12.110  66.239  0.00  0.00    +0.000 A 
ATOM     11  C   UNL     1     116.618 -12.123  66.960  0.00  0.00    +0.000 A 
ATOM     12  C   UNL     1     116.983 -13.394  67.580  0.00  0.00    +0.000 A 
ATOM     13  O   UNL     1     118.012 -13.479  68.248  0.00  0.00    +0.000 OA
ENDROOT
BRANCH   9  14
ATOM     14  C   UNL     1     113.411 -12.883  65.211  0.00  0.00    +0.000 A 
ATOM     15  C   UNL     1     112.463 -11.980  65.747  0.00  0.00    +0.000 A 
ATOM     16  C   UNL     1     111.336 -11.607  65.030  0.00  0.00    +0.000 A 
ATOM     17  C   UNL     1     111.196 -12.096  63.750  0.00  0.00    +0.000 A 
ATOM     18  C   UNL     1     112.137 -12.996  63.252  0.00  0.00    +0.000 A 
ATOM     19  N   UNL     1     113.188 -13.435  63.987  0.00  0.00    +0.000 NA
ATOM     20  N   UNL     1     112.136 -13.342  61.904  0.00  0.00    +0.000 N 
ATOM     21  F   UNL     1     110.176 -11.672  62.988  0.00  0.00    +0.000 F 
ATOM     22  F   UNL     1     112.646 -11.394  66.940  0.00  0.00    +0.000 F 
ATOM     23  H   UNL     1     111.220 -13.533  61.516  0.00  0.00    +0.000 HD
ATOM     24  H   UNL     1     112.845 -14.041  61.715  0.00  0.00    +0.000 HD
ENDBRANCH   9  14
BRANCH   5  25
ATOM     25  N   UNL     1     113.945 -18.164  66.824  0.00  0.00    +0.000 N 
ATOM     26  C   UNL     1     114.386 -19.314  66.069  0.00  0.00    +0.000 C 
ATOM     27  C   UNL     1     113.163 -20.050  66.633  0.00  0.00    +0.000 C 
ATOM     28  C   UNL     1     113.213 -18.984  67.748  0.00  0.00    +0.000 C 
BRANCH  27  29
ATOM     29  O   UNL     1     111.980 -20.040  65.792  0.00  0.00    +0.000 OA
ATOM     30  H   UNL     1     111.875 -19.099  65.551  0.00  0.00    +0.000 HD
ENDBRANCH  27  29
ENDBRANCH   5  25
BRANCH  11  31
ATOM     31  C   UNL     1     117.417 -10.887  67.101  0.00  0.00    +0.000 C 
ATOM     32  O   UNL     1     116.944  -9.828  67.489  0.00  0.00    +0.000 OA
BRANCH  31  33
ATOM     33  O   UNL     1     118.712 -11.006  66.738  0.00  0.00    +0.000 OA
ATOM     34  H   UNL     1     119.313 -11.309  67.463  0.00  0.00    +0.000 HD
ENDBRANCH  31  33
ENDBRANCH  11  31
TORSDOF 5
ENDMDL
MODEL 5
REMARK VINA RESULT:      -7.1      3.684      5.165
REMARK  Name = DB11943_Delafloxacin
REMARK  5 active torsions:
REMARK  status: ('A' for Active; 'I' for Inactive)
REMARK    1  A    between atoms: C_5  and  N_8
REMARK    2  A    between atoms: C_10  and  O_12
REMARK    3  A    between atoms: N_14  and  C_22
REMARK    4  A    between atoms: C_16  and  C_19
REMARK    5  A    between atoms: C_19  and  O_21
REMARK                            x       y       z     vdW  Elec       q    Type
REMARK                         _______ _______ _______ _____ _____    ______ ____
ROOT
ATOM      1  C   UNL     1     112.236 -17.533  69.785  0.00  0.00    +0.000 A 
ATOM      2  C   UNL     1     112.986 -17.557  68.612  0.00  0.00    +0.000 A 
ATOM      3  C   UNL     1     113.617 -16.401  68.087  0.00  0.00    +0.000 A 
ATOM      4  C   UNL     1     113.304 -15.171  68.755  0.00  0.00    +0.000 A 
ATOM      5  C   UNL     1     112.652 -15.143  70.028  0.00  0.00    +0.000 A 
ATOM      6  C   UNL     1     112.122 -16.358  70.495  0.00  0.00    +0.000 A 
ATOM      7  F   UNL     1     111.394 -16.403  71.621  0.00  0.00    +0.000 F 
ATOM      8 CL   UNL     1     113.352 -13.667  67.869  0.00  0.00    +0.000 Cl
ATOM      9  N   UNL     1     114.461 -16.562  66.906  0.00  0.00    +0.000 N 
ATOM     10  C   UNL     1     114.504 -17.839  66.323  0.00  0.00    +0.000 A 
ATOM     11  C   UNL     1     113.836 -18.944  66.687  0.00  0.00    +0.000 A 
ATOM     12  C   UNL     1     113.015 -18.845  67.890  0.00  0.00    +0.000 A 
ATOM     13  O   UNL     1     112.369 -19.817  68.276  0.00  0.00    +0.000 OA
ENDROOT
BRANCH   9  14
ATOM     14  C   UNL     1     115.365 -15.555  66.379  0.00  0.00    +0.000 A 
ATOM     15  C   UNL     1     115.121 -14.953  65.122  0.00  0.00    +0.000 A 
ATOM     16  C   UNL     1     115.918 -13.923  64.649  0.00  0.00    +0.000 A 
ATOM     17  C   UNL     1     116.925 -13.458  65.466  0.00  0.00    +0.000 A 
ATOM     18  C   UNL     1     117.153 -14.079  66.693  0.00  0.00    +0.000 A 
ATOM     19  N   UNL     1     116.435 -15.148  67.117  0.00  0.00    +0.000 NA
ATOM     20  N   UNL     1     118.016 -13.506  67.624  0.00  0.00    +0.000 N 
ATOM     21  F   UNL     1     117.646 -12.392  65.087  0.00  0.00    +0.000 F 
ATOM     22  F   UNL     1     114.069 -15.305  64.367  0.00  0.00    +0.000 F 
ATOM     23  H   UNL     1     118.883 -13.152  67.235  0.00  0.00    +0.000 HD
ATOM     24  H   UNL     1     118.113 -14.103  68.436  0.00  0.00    +0.000 HD
ENDBRANCH   9  14
BRANCH   5  25
ATOM     25  N   UNL     1     112.430 -13.981  70.816  0.00  0.00    +0.000 N 
ATOM     26  C   UNL     1     111.212 -13.207  70.894  0.00  0.00    +0.000 C 
ATOM     27  C   UNL     1     111.908 -12.380  71.984  0.00  0.00    +0.000 C 
ATOM     28  C   UNL     1     112.809 -13.621  72.153  0.00  0.00    +0.000 C 
BRANCH  27  29
ATOM     29  O   UNL     1     112.565 -11.168  71.531  0.00  0.00    +0.000 OA
ATOM     30  H   UNL     1     112.602 -10.611  72.334  0.00  0.00    +0.000 HD
ENDBRANCH  27  29
ENDBRANCH   5  25
BRANCH  11  31
ATOM     31  C   UNL     1     113.963 -20.180  65.885  0.00  0.00    +0.000 C 
ATOM     32  O   UNL     1     115.041 -20.681  65.599  0.00  0.00    +0.000 OA
BRANCH  31  33
ATOM     33  O   UNL     1     112.792 -20.702  65.461  0.00  0.00    +0.000 OA
ATOM     34  H   UNL     1     112.036 -20.065  65.462  0.00  0.00    +0.000 HD
ENDBRANCH  31  33
ENDBRANCH  11  31
TORSDOF 5
ENDMDL
MODEL 6
REMARK VINA RESULT:      -7.0      3.878      4.704
REMARK  Name = DB11943_Delafloxacin
REMARK  5 active torsions:
REMARK  status: ('A' for Active; 'I' for Inactive)
REMARK    1  A    between atoms: C_5  and  N_8
REMARK    2  A    between atoms: C_10  and  O_12
REMARK    3  A    between atoms: N_14  and  C_22
REMARK    4  A    between atoms: C_16  and  C_19
REMARK    5  A    between atoms: C_19  and  O_21
REMARK                            x       y       z     vdW  Elec       q    Type
REMARK                         _______ _______ _______ _____ _____    ______ ____
ROOT
ATOM      1  C   UNL     1     115.264 -17.128  65.927  0.00  0.00    +0.000 A 
ATOM      2  C   UNL     1     115.283 -15.907  66.597  0.00  0.00    +0.000 A 
ATOM      3  C   UNL     1     114.424 -15.623  67.688  0.00  0.00    +0.000 A 
ATOM      4  C   UNL     1     113.423 -16.615  67.960  0.00  0.00    +0.000 A 
ATOM      5  C   UNL     1     113.472 -17.921  67.379  0.00  0.00    +0.000 A 
ATOM      6  C   UNL     1     114.409 -18.122  66.351  0.00  0.00    +0.000 A 
ATOM      7  F   UNL     1     114.445 -19.277  65.670  0.00  0.00    +0.000 F 
ATOM      8 CL   UNL     1     111.910 -16.141  68.693  0.00  0.00    +0.000 Cl
ATOM      9  N   UNL     1     114.599 -14.349  68.379  0.00  0.00    +0.000 N 
ATOM     10  C   UNL     1     115.545 -13.458  67.846  0.00  0.00    +0.000 A 
ATOM     11  C   UNL     1     116.299 -13.605  66.746  0.00  0.00    +0.000 A 
ATOM     12  C   UNL     1     116.193 -14.883  66.047  0.00  0.00    +0.000 A 
ATOM     13  O   UNL     1     116.850 -15.082  65.026  0.00  0.00    +0.000 OA
ENDROOT
BRANCH   9  14
ATOM     14  C   UNL     1     113.986 -13.992  69.647  0.00  0.00    +0.000 A 
ATOM     15  C   UNL     1     114.467 -14.538  70.860  0.00  0.00    +0.000 A 
ATOM     16  C   UNL     1     113.957 -14.135  72.085  0.00  0.00    +0.000 A 
ATOM     17  C   UNL     1     113.007 -13.138  72.092  0.00  0.00    +0.000 A 
ATOM     18  C   UNL     1     112.540 -12.628  70.882  0.00  0.00    +0.000 A 
ATOM     19  N   UNL     1     112.967 -13.087  69.680  0.00  0.00    +0.000 NA
ATOM     20  N   UNL     1     111.742 -11.487  70.859  0.00  0.00    +0.000 N 
ATOM     21  F   UNL     1     112.571 -12.648  73.262  0.00  0.00    +0.000 F 
ATOM     22  F   UNL     1     115.480 -15.417  70.881  0.00  0.00    +0.000 F 
ATOM     23  H   UNL     1     111.011 -11.468  71.561  0.00  0.00    +0.000 HD
ATOM     24  H   UNL     1     111.445 -11.278  69.914  0.00  0.00    +0.000 HD
ENDBRANCH   9  14
BRANCH   5  25
ATOM     25  N   UNL     1     112.603 -18.999  67.699  0.00  0.00    +0.000 N 
ATOM     26  C   UNL     1     112.464 -19.649  68.981  0.00  0.00    +0.000 C 
ATOM     27  C   UNL     1     111.321 -20.459  68.352  0.00  0.00    +0.000 C 
ATOM     28  C   UNL     1     111.246 -19.298  67.339  0.00  0.00    +0.000 C 
BRANCH  27  29
ATOM     29  O   UNL     1     111.690 -21.756  67.814  0.00  0.00    +0.000 OA
ATOM     30  H   UNL     1     111.319 -21.745  66.910  0.00  0.00    +0.000 HD
ENDBRANCH  27  29
ENDBRANCH   5  25
BRANCH  11  31
ATOM     31  C   UNL     1     117.185 -12.506  66.307  0.00  0.00    +0.000 C 
ATOM     32  O   UNL     1     117.804 -11.797  67.087  0.00  0.00    +0.000 OA
BRANCH  31  33
ATOM     33  O   UNL     1     117.237 -12.320  64.970  0.00  0.00    +0.000 OA
ATOM     34  H   UNL     1     118.151 -12.210  64.609  0.00  0.00    +0.000 HD
ENDBRANCH  31  33
ENDBRANCH  11  31
TORSDOF 5
ENDMDL
MODEL 7
REMARK VINA RESULT:      -7.0      3.891      5.711
REMARK  Name = DB11943_Delafloxacin
REMARK  5 active torsions:
REMARK  status: ('A' for Active; 'I' for Inactive)
REMARK    1  A    between atoms: C_5  and  N_8
REMARK    2  A    between atoms: C_10  and  O_12
REMARK    3  A    between atoms: N_14  and  C_22
REMARK    4  A    between atoms: C_16  and  C_19
REMARK    5  A    between atoms: C_19  and  O_21
REMARK                            x       y       z     vdW  Elec       q    Type
REMARK                         _______ _______ _______ _____ _____    ______ ____
ROOT
ATOM      1  C   UNL     1     114.141 -11.918  70.246  0.00  0.00    +0.000 A 
ATOM      2  C   UNL     1     114.533 -11.592  68.950  0.00  0.00    +0.000 A 
ATOM      3  C   UNL     1     114.396 -12.492  67.863  0.00  0.00    +0.000 A 
ATOM      4  C   UNL     1     113.975 -13.819  68.210  0.00  0.00    +0.000 A 
ATOM      5  C   UNL     1     113.443 -14.132  69.501  0.00  0.00    +0.000 A 
ATOM      6  C   UNL     1     113.563 -13.145  70.493  0.00  0.00    +0.000 A 
ATOM      7  F   UNL     1     113.199 -13.394  71.759  0.00  0.00    +0.000 F 
ATOM      8 CL   UNL     1     114.456 -15.170  67.213  0.00  0.00    +0.000 Cl
ATOM      9  N   UNL     1     114.747 -12.009  66.530  0.00  0.00    +0.000 N 
ATOM     10  C   UNL     1     115.286 -10.715  66.442  0.00  0.00    +0.000 A 
ATOM     11  C   UNL     1     115.562  -9.858  67.437  0.00  0.00    +0.000 A 
ATOM     12  C   UNL     1     115.186 -10.278  68.784  0.00  0.00    +0.000 A 
ATOM     13  O   UNL     1     115.417  -9.545  69.743  0.00  0.00    +0.000 OA
ENDROOT
BRANCH   9  14
ATOM     14  C   UNL     1     114.449 -12.696  65.285  0.00  0.00    +0.000 A 
ATOM     15  C   UNL     1     115.420 -13.517  64.664  0.00  0.00    +0.000 A 
ATOM     16  C   UNL     1     115.120 -14.255  63.529  0.00  0.00    +0.000 A 
ATOM     17  C   UNL     1     113.828 -14.214  63.055  0.00  0.00    +0.000 A 
ATOM     18  C   UNL     1     112.895 -13.385  63.677  0.00  0.00    +0.000 A 
ATOM     19  N   UNL     1     113.210 -12.590  64.729  0.00  0.00    +0.000 NA
ATOM     20  N   UNL     1     111.544 -13.478  63.355  0.00  0.00    +0.000 N 
ATOM     21  F   UNL     1     113.475 -14.998  62.025  0.00  0.00    +0.000 F 
ATOM     22  F   UNL     1     116.647 -13.670  65.183  0.00  0.00    +0.000 F 
ATOM     23  H   UNL     1     111.349 -13.554  62.364  0.00  0.00    +0.000 HD
ATOM     24  H   UNL     1     111.009 -12.777  63.853  0.00  0.00    +0.000 HD
ENDBRANCH   9  14
BRANCH   5  25
ATOM     25  N   UNL     1     112.880 -15.381  69.879  0.00  0.00    +0.000 N 
ATOM     26  C   UNL     1     111.668 -15.977  69.366  0.00  0.00    +0.000 C 
ATOM     27  C   UNL     1     112.012 -17.207  70.218  0.00  0.00    +0.000 C 
ATOM     28  C   UNL     1     113.456 -16.666  70.163  0.00  0.00    +0.000 C 
BRANCH  27  29
ATOM     29  O   UNL     1     111.396 -17.256  71.531  0.00  0.00    +0.000 OA
ATOM     30  H   UNL     1     110.582 -16.726  71.424  0.00  0.00    +0.000 HD
ENDBRANCH  27  29
ENDBRANCH   5  25
BRANCH  11  31
ATOM     31  C   UNL     1     116.206  -8.562  67.135  0.00  0.00    +0.000 C 
ATOM     32  O   UNL     1     115.600  -7.500  67.136  0.00  0.00    +0.000 OA
BRANCH  31  33
ATOM     33  O   UNL     1     117.519  -8.641  66.828  0.00  0.00    +0.000 OA
ATOM     34  H   UNL     1     117.936  -7.775  66.595  0.00  0.00    +0.000 HD
ENDBRANCH  31  33
ENDBRANCH  11  31
TORSDOF 5
ENDMDL
