# Supplementary material for: High-throughput screening and evaluation of repurposed drugs targeting the SARS-CoV-2 main protease
Source: Signal Transduct Target Ther. 2021 Sep 29;6:356. doi: 10.1038/s41392-021-00763-5 (PMC8479016; doi:10.1038/s41392-021-00763-5)
Supplement: Supplementary file 46 — Data Set 44 [file 41392_2021_763_MOESM46_ESM.txt]

MODEL 1
REMARK VINA RESULT:      -9.2      0.000      0.000
REMARK  Name = DB11986_Entrectinib
REMARK  7 active torsions:
REMARK  status: ('A' for Active; 'I' for Inactive)
REMARK    1  A    between atoms: C_1  and  N_2
REMARK    2  A    between atoms: N_5  and  C_8
REMARK    3  A    between atoms: C_11  and  C_21
REMARK    4  A    between atoms: C_12  and  N_14
REMARK    5  A    between atoms: N_14  and  C_15
REMARK    6  A    between atoms: C_27  and  C_33
REMARK    7  A    between atoms: C_33  and  C_34
REMARK                            x       y       z     vdW  Elec       q    Type
REMARK                         _______ _______ _______ _____ _____    ______ ____
ROOT
ATOM      1  C   UNL     1     111.954 -19.010  67.807  0.00  0.00    +0.000 C 
ATOM      2  O   UNL     1     111.456 -17.916  67.604  0.00  0.00    +0.000 OA
ATOM      3  N   UNL     1     113.353 -19.178  67.883  0.00  0.00    +0.000 N 
ATOM      4  C   UNL     1     114.246 -18.107  68.181  0.00  0.00    +0.000 A 
ATOM      5  C   UNL     1     114.902 -17.013  67.420  0.00  0.00    +0.000 A 
ATOM      6  C   UNL     1     114.936 -16.399  66.117  0.00  0.00    +0.000 A 
ATOM      7  C   UNL     1     115.883 -15.347  65.803  0.00  0.00    +0.000 A 
ATOM      8  C   UNL     1     116.787 -14.938  66.786  0.00  0.00    +0.000 A 
ATOM      9  C   UNL     1     116.765 -15.480  68.061  0.00  0.00    +0.000 A 
ATOM     10  C   UNL     1     115.828 -16.492  68.332  0.00  0.00    +0.000 A 
ATOM     11  N   UNL     1     115.623 -17.166  69.496  0.00  0.00    +0.000 N 
ATOM     12  N   UNL     1     114.787 -18.209  69.400  0.00  0.00    +0.000 NA
ATOM     13  H   UNL     1     113.581 -19.931  68.522  0.00  0.00    +0.000 HD
ATOM     14  H   UNL     1     116.076 -16.990  70.382  0.00  0.00    +0.000 HD
ENDROOT
BRANCH   1  18
ATOM     15  C   UNL     1     108.969 -22.387  68.375  0.00  0.00    +0.000 A 
ATOM     16  C   UNL     1     109.081 -21.638  67.200  0.00  0.00    +0.000 A 
ATOM     17  C   UNL     1     110.079 -20.616  67.013  0.00  0.00    +0.000 A 
ATOM     18  C   UNL     1     111.042 -20.281  67.999  0.00  0.00    +0.000 A 
ATOM     19  C   UNL     1     110.951 -21.037  69.198  0.00  0.00    +0.000 A 
ATOM     20  C   UNL     1     109.935 -22.058  69.325  0.00  0.00    +0.000 A 
BRANCH  15  25
ATOM     21  C   UNL     1     106.706 -27.473  68.652  0.00  0.00    +0.000 C 
ATOM     22  N   UNL     1     106.720 -26.022  68.839  0.00  0.00    +0.000 NA
ATOM     23  C   UNL     1     107.822 -25.613  69.750  0.00  0.00    +0.000 C 
ATOM     24  C   UNL     1     107.893 -24.072  69.930  0.00  0.00    +0.000 C 
ATOM     25  N   UNL     1     108.038 -23.385  68.617  0.00  0.00    +0.000 N 
ATOM     26  C   UNL     1     106.962 -23.762  67.681  0.00  0.00    +0.000 C 
ATOM     27  C   UNL     1     106.891 -25.316  67.545  0.00  0.00    +0.000 C 
ENDBRANCH  15  25
BRANCH  19  28
ATOM     28  N   UNL     1     111.729 -20.979  70.337  0.00  0.00    +0.000 N 
ATOM     29  H   UNL     1     112.661 -20.603  70.180  0.00  0.00    +0.000 HD
BRANCH  28  30
ATOM     30  C   UNL     1     111.429 -21.180  71.744  0.00  0.00    +0.000 C 
ATOM     31  C   UNL     1     110.697 -19.917  72.256  0.00  0.00    +0.000 C 
ATOM     32  C   UNL     1     110.812 -19.736  73.762  0.00  0.00    +0.000 C 
ATOM     33  O   UNL     1     112.176 -19.781  74.170  0.00  0.00    +0.000 OA
ATOM     34  C   UNL     1     112.750 -21.058  73.918  0.00  0.00    +0.000 C 
ATOM     35  C   UNL     1     112.785 -21.351  72.437  0.00  0.00    +0.000 C 
ENDBRANCH  28  30
ENDBRANCH  19  28
ENDBRANCH   1  18
BRANCH   7  36
ATOM     36  C   UNL     1     115.926 -14.577  64.472  0.00  0.00    +0.000 C 
BRANCH  36  37
ATOM     37  C   UNL     1     114.638 -13.938  63.957  0.00  0.00    +0.000 A 
ATOM     38  C   UNL     1     114.110 -14.265  62.700  0.00  0.00    +0.000 A 
ATOM     39  C   UNL     1     112.883 -13.742  62.283  0.00  0.00    +0.000 A 
ATOM     40  C   UNL     1     112.136 -12.894  63.091  0.00  0.00    +0.000 A 
ATOM     41  C   UNL     1     112.645 -12.572  64.339  0.00  0.00    +0.000 A 
ATOM     42  C   UNL     1     113.871 -13.080  64.778  0.00  0.00    +0.000 A 
ATOM     43  F   UNL     1     111.931 -11.762  65.142  0.00  0.00    +0.000 F 
ATOM     44  F   UNL     1     112.410 -14.077  61.078  0.00  0.00    +0.000 F 
ENDBRANCH  36  37
ENDBRANCH   7  36
TORSDOF 6
ENDMDL
MODEL 2
REMARK VINA RESULT:      -9.1      4.347     11.475
REMARK  Name = DB11986_Entrectinib
REMARK  7 active torsions:
REMARK  status: ('A' for Active; 'I' for Inactive)
REMARK    1  A    between atoms: C_1  and  N_2
REMARK    2  A    between atoms: N_5  and  C_8
REMARK    3  A    between atoms: C_11  and  C_21
REMARK    4  A    between atoms: C_12  and  N_14
REMARK    5  A    between atoms: N_14  and  C_15
REMARK    6  A    between atoms: C_27  and  C_33
REMARK    7  A    between atoms: C_33  and  C_34
REMARK                            x       y       z     vdW  Elec       q    Type
REMARK                         _______ _______ _______ _____ _____    ______ ____
ROOT
ATOM      1  C   UNL     1     114.603 -15.552  67.573  0.00  0.00    +0.000 C 
ATOM      2  O   UNL     1     114.985 -16.411  66.798  0.00  0.00    +0.000 OA
ATOM      3  N   UNL     1     113.813 -15.873  68.697  0.00  0.00    +0.000 N 
ATOM      4  C   UNL     1     113.774 -17.178  69.267  0.00  0.00    +0.000 A 
ATOM      5  C   UNL     1     113.050 -18.447  68.997  0.00  0.00    +0.000 A 
ATOM      6  C   UNL     1     112.153 -19.063  68.052  0.00  0.00    +0.000 A 
ATOM      7  C   UNL     1     111.600 -20.383  68.287  0.00  0.00    +0.000 A 
ATOM      8  C   UNL     1     111.938 -21.057  69.463  0.00  0.00    +0.000 A 
ATOM      9  C   UNL     1     112.822 -20.513  70.380  0.00  0.00    +0.000 A 
ATOM     10  C   UNL     1     113.345 -19.235  70.116  0.00  0.00    +0.000 A 
ATOM     11  N   UNL     1     114.218 -18.507  70.863  0.00  0.00    +0.000 N 
ATOM     12  N   UNL     1     114.389 -17.243  70.453  0.00  0.00    +0.000 NA
ATOM     13  H   UNL     1     114.007 -15.230  69.456  0.00  0.00    +0.000 HD
ATOM     14  H   UNL     1     114.689 -18.810  71.705  0.00  0.00    +0.000 HD
ENDROOT
BRANCH   1  18
ATOM     15  C   UNL     1     115.552 -11.115  67.332  0.00  0.00    +0.000 A 
ATOM     16  C   UNL     1     116.239 -12.014  68.154  0.00  0.00    +0.000 A 
ATOM     17  C   UNL     1     115.970 -13.429  68.166  0.00  0.00    +0.000 A 
ATOM     18  C   UNL     1     114.990 -14.040  67.344  0.00  0.00    +0.000 A 
ATOM     19  C   UNL     1     114.285 -13.145  66.495  0.00  0.00    +0.000 A 
ATOM     20  C   UNL     1     114.607 -11.736  66.518  0.00  0.00    +0.000 A 
BRANCH  15  25
ATOM     21  C   UNL     1     115.887  -5.793  68.952  0.00  0.00    +0.000 C 
ATOM     22  N   UNL     1     116.007  -6.891  67.992  0.00  0.00    +0.000 NA
ATOM     23  C   UNL     1     116.982  -7.909  68.467  0.00  0.00    +0.000 C 
ATOM     24  C   UNL     1     117.095  -9.113  67.493  0.00  0.00    +0.000 C 
ATOM     25  N   UNL     1     115.766  -9.747  67.268  0.00  0.00    +0.000 N 
ATOM     26  C   UNL     1     114.767  -8.771  66.795  0.00  0.00    +0.000 C 
ATOM     27  C   UNL     1     114.699  -7.557  67.774  0.00  0.00    +0.000 C 
ENDBRANCH  15  25
BRANCH  19  28
ATOM     28  N   UNL     1     113.293 -13.405  65.571  0.00  0.00    +0.000 N 
ATOM     29  H   UNL     1     112.465 -12.826  65.682  0.00  0.00    +0.000 HD
BRANCH  28  30
ATOM     30  C   UNL     1     113.261 -14.212  64.362  0.00  0.00    +0.000 C 
ATOM     31  C   UNL     1     114.696 -14.255  63.785  0.00  0.00    +0.000 C 
ATOM     32  C   UNL     1     114.725 -14.566  62.296  0.00  0.00    +0.000 C 
ATOM     33  O   UNL     1     113.873 -13.677  61.581  0.00  0.00    +0.000 OA
ATOM     34  C   UNL     1     112.511 -13.850  61.956  0.00  0.00    +0.000 C 
ATOM     35  C   UNL     1     112.302 -13.492  63.409  0.00  0.00    +0.000 C 
ENDBRANCH  28  30
ENDBRANCH  19  28
ENDBRANCH   1  18
BRANCH   7  36
ATOM     36  C   UNL     1     110.711 -21.148  67.292  0.00  0.00    +0.000 C 
BRANCH  36  37
ATOM     37  C   UNL     1     109.304 -20.622  67.019  0.00  0.00    +0.000 A 
ATOM     38  C   UNL     1     108.790 -19.514  67.708  0.00  0.00    +0.000 A 
ATOM     39  C   UNL     1     107.537 -18.989  67.382  0.00  0.00    +0.000 A 
ATOM     40  C   UNL     1     106.759 -19.527  66.364  0.00  0.00    +0.000 A 
ATOM     41  C   UNL     1     107.262 -20.616  65.671  0.00  0.00    +0.000 A 
ATOM     42  C   UNL     1     108.511 -21.163  65.980  0.00  0.00    +0.000 A 
ATOM     43  F   UNL     1     106.531 -21.146  64.673  0.00  0.00    +0.000 F 
ATOM     44  F   UNL     1     107.079 -17.931  68.060  0.00  0.00    +0.000 F 
ENDBRANCH  36  37
ENDBRANCH   7  36
TORSDOF 6
ENDMDL
MODEL 3
REMARK VINA RESULT:      -8.8      4.752     11.775
REMARK  Name = DB11986_Entrectinib
REMARK  7 active torsions:
REMARK  status: ('A' for Active; 'I' for Inactive)
REMARK    1  A    between atoms: C_1  and  N_2
REMARK    2  A    between atoms: N_5  and  C_8
REMARK    3  A    between atoms: C_11  and  C_21
REMARK    4  A    between atoms: C_12  and  N_14
REMARK    5  A    between atoms: N_14  and  C_15
REMARK    6  A    between atoms: C_27  and  C_33
REMARK    7  A    between atoms: C_33  and  C_34
REMARK                            x       y       z     vdW  Elec       q    Type
REMARK                         _______ _______ _______ _____ _____    ______ ____
ROOT
ATOM      1  C   UNL     1     115.192 -14.405  67.615  0.00  0.00    +0.000 C 
ATOM      2  O   UNL     1     115.559 -15.203  66.771  0.00  0.00    +0.000 OA
ATOM      3  N   UNL     1     114.603 -14.831  68.824  0.00  0.00    +0.000 N 
ATOM      4  C   UNL     1     114.789 -16.141  69.356  0.00  0.00    +0.000 A 
ATOM      5  C   UNL     1     114.182 -17.480  69.147  0.00  0.00    +0.000 A 
ATOM      6  C   UNL     1     113.240 -18.182  68.312  0.00  0.00    +0.000 A 
ATOM      7  C   UNL     1     112.876 -19.560  68.578  0.00  0.00    +0.000 A 
ATOM      8  C   UNL     1     113.444 -20.208  69.678  0.00  0.00    +0.000 A 
ATOM      9  C   UNL     1     114.378 -19.579  70.485  0.00  0.00    +0.000 A 
ATOM     10  C   UNL     1     114.713 -18.245  70.193  0.00  0.00    +0.000 A 
ATOM     11  N   UNL     1     115.593 -17.433  70.838  0.00  0.00    +0.000 N 
ATOM     12  N   UNL     1     115.563 -16.151  70.447  0.00  0.00    +0.000 NA
ATOM     13  H   UNL     1     114.825 -14.182  69.570  0.00  0.00    +0.000 HD
ATOM     14  H   UNL     1     116.205 -17.691  71.600  0.00  0.00    +0.000 HD
ENDROOT
BRANCH   1  18
ATOM     15  C   UNL     1     115.328  -9.884  67.187  0.00  0.00    +0.000 A 
ATOM     16  C   UNL     1     115.576 -10.559  68.386  0.00  0.00    +0.000 A 
ATOM     17  C   UNL     1     115.597 -11.996  68.487  0.00  0.00    +0.000 A 
ATOM     18  C   UNL     1     115.372 -12.856  67.383  0.00  0.00    +0.000 A 
ATOM     19  C   UNL     1     115.125 -12.189  66.152  0.00  0.00    +0.000 A 
ATOM     20  C   UNL     1     115.129 -10.745  66.109  0.00  0.00    +0.000 A 
BRANCH  15  25
ATOM     21  C   UNL     1     113.818  -4.563  67.873  0.00  0.00    +0.000 C 
ATOM     22  N   UNL     1     114.618  -5.645  67.297  0.00  0.00    +0.000 NA
ATOM     23  C   UNL     1     115.354  -6.385  68.356  0.00  0.00    +0.000 C 
ATOM     24  C   UNL     1     116.173  -7.572  67.781  0.00  0.00    +0.000 C 
ATOM     25  N   UNL     1     115.300  -8.508  67.021  0.00  0.00    +0.000 N 
ATOM     26  C   UNL     1     114.550  -7.814  65.957  0.00  0.00    +0.000 C 
ATOM     27  C   UNL     1     113.763  -6.606  66.557  0.00  0.00    +0.000 C 
ENDBRANCH  15  25
BRANCH  19  28
ATOM     28  N   UNL     1     114.887 -12.715  64.898  0.00  0.00    +0.000 N 
ATOM     29  H   UNL     1     115.683 -12.655  64.268  0.00  0.00    +0.000 HD
BRANCH  28  30
ATOM     30  C   UNL     1     113.791 -13.497  64.351  0.00  0.00    +0.000 C 
ATOM     31  C   UNL     1     114.272 -14.118  63.019  0.00  0.00    +0.000 C 
ATOM     32  C   UNL     1     113.125 -14.479  62.086  0.00  0.00    +0.000 C 
ATOM     33  O   UNL     1     112.266 -13.360  61.891  0.00  0.00    +0.000 OA
ATOM     34  C   UNL     1     111.632 -12.975  63.105  0.00  0.00    +0.000 C 
ATOM     35  C   UNL     1     112.649 -12.502  64.118  0.00  0.00    +0.000 C 
ENDBRANCH  28  30
ENDBRANCH  19  28
ENDBRANCH   1  18
BRANCH   7  36
ATOM     36  C   UNL     1     111.952 -20.408  67.688  0.00  0.00    +0.000 C 
BRANCH  36  37
ATOM     37  C   UNL     1     110.441 -20.242  67.840  0.00  0.00    +0.000 A 
ATOM     38  C   UNL     1     109.619 -19.977  66.736  0.00  0.00    +0.000 A 
ATOM     39  C   UNL     1     108.230 -19.919  66.877  0.00  0.00    +0.000 A 
ATOM     40  C   UNL     1     107.609 -20.132  68.101  0.00  0.00    +0.000 A 
ATOM     41  C   UNL     1     108.412 -20.405  69.197  0.00  0.00    +0.000 A 
ATOM     42  C   UNL     1     109.804 -20.464  69.083  0.00  0.00    +0.000 A 
ATOM     43  F   UNL     1     107.830 -20.627  70.390  0.00  0.00    +0.000 F 
ATOM     44  F   UNL     1     107.477 -19.664  65.801  0.00  0.00    +0.000 F 
ENDBRANCH  36  37
ENDBRANCH   7  36
TORSDOF 6
ENDMDL
MODEL 4
REMARK VINA RESULT:      -8.7      1.587      2.297
REMARK  Name = DB11986_Entrectinib
REMARK  7 active torsions:
REMARK  status: ('A' for Active; 'I' for Inactive)
REMARK    1  A    between atoms: C_1  and  N_2
REMARK    2  A    between atoms: N_5  and  C_8
REMARK    3  A    between atoms: C_11  and  C_21
REMARK    4  A    between atoms: C_12  and  N_14
REMARK    5  A    between atoms: N_14  and  C_15
REMARK    6  A    between atoms: C_27  and  C_33
REMARK    7  A    between atoms: C_33  and  C_34
REMARK                            x       y       z     vdW  Elec       q    Type
REMARK                         _______ _______ _______ _____ _____    ______ ____
ROOT
ATOM      1  C   UNL     1     111.051 -18.738  67.379  0.00  0.00    +0.000 C 
ATOM      2  O   UNL     1     110.890 -17.609  67.808  0.00  0.00    +0.000 OA
ATOM      3  N   UNL     1     112.311 -19.178  66.921  0.00  0.00    +0.000 N 
ATOM      4  C   UNL     1     113.535 -18.564  67.316  0.00  0.00    +0.000 A 
ATOM      5  C   UNL     1     114.330 -17.383  66.892  0.00  0.00    +0.000 A 
ATOM      6  C   UNL     1     114.286 -16.241  66.014  0.00  0.00    +0.000 A 
ATOM      7  C   UNL     1     115.429 -15.362  65.861  0.00  0.00    +0.000 A 
ATOM      8  C   UNL     1     116.598 -15.645  66.571  0.00  0.00    +0.000 A 
ATOM      9  C   UNL     1     116.669 -16.713  67.451  0.00  0.00    +0.000 A 
ATOM     10  C   UNL     1     115.539 -17.540  67.580  0.00  0.00    +0.000 A 
ATOM     11  N   UNL     1     115.377 -18.635  68.370  0.00  0.00    +0.000 N 
ATOM     12  N   UNL     1     114.256 -19.331  68.141  0.00  0.00    +0.000 NA
ATOM     13  H   UNL     1     112.418 -20.172  67.089  0.00  0.00    +0.000 HD
ATOM     14  H   UNL     1     116.035 -18.989  69.052  0.00  0.00    +0.000 HD
ENDROOT
BRANCH   1  18
ATOM     15  C   UNL     1     107.330 -21.344  67.442  0.00  0.00    +0.000 A 
ATOM     16  C   UNL     1     107.475 -20.215  66.630  0.00  0.00    +0.000 A 
ATOM     17  C   UNL     1     108.688 -19.440  66.573  0.00  0.00    +0.000 A 
ATOM     18  C   UNL     1     109.846 -19.754  67.328  0.00  0.00    +0.000 A 
ATOM     19  C   UNL     1     109.723 -20.903  68.154  0.00  0.00    +0.000 A 
ATOM     20  C   UNL     1     108.484 -21.648  68.162  0.00  0.00    +0.000 A 
BRANCH  15  25
ATOM     21  C   UNL     1     103.545 -25.237  66.184  0.00  0.00    +0.000 C 
ATOM     22  N   UNL     1     104.123 -24.174  67.008  0.00  0.00    +0.000 NA
ATOM     23  C   UNL     1     105.488 -24.541  67.469  0.00  0.00    +0.000 C 
ATOM     24  C   UNL     1     106.148 -23.410  68.306  0.00  0.00    +0.000 C 
ATOM     25  N   UNL     1     106.196 -22.135  67.539  0.00  0.00    +0.000 N 
ATOM     26  C   UNL     1     104.859 -21.733  67.063  0.00  0.00    +0.000 C 
ATOM     27  C   UNL     1     104.206 -22.898  66.255  0.00  0.00    +0.000 C 
ENDBRANCH  15  25
BRANCH  19  28
ATOM     28  N   UNL     1     110.650 -21.488  68.993  0.00  0.00    +0.000 N 
ATOM     29  H   UNL     1     111.312 -22.095  68.517  0.00  0.00    +0.000 HD
BRANCH  28  30
ATOM     30  C   UNL     1     110.984 -21.274  70.391  0.00  0.00    +0.000 C 
ATOM     31  C   UNL     1     110.179 -20.049  70.887  0.00  0.00    +0.000 C 
ATOM     32  C   UNL     1     110.808 -19.380  72.100  0.00  0.00    +0.000 C 
ATOM     33  O   UNL     1     112.176 -19.073  71.851  0.00  0.00    +0.000 OA
ATOM     34  C   UNL     1     112.945 -20.254  71.655  0.00  0.00    +0.000 C 
ATOM     35  C   UNL     1     112.490 -20.995  70.420  0.00  0.00    +0.000 C 
ENDBRANCH  28  30
ENDBRANCH  19  28
ENDBRANCH   1  18
BRANCH   7  36
ATOM     36  C   UNL     1     115.437 -14.075  65.018  0.00  0.00    +0.000 C 
BRANCH  36  37
ATOM     37  C   UNL     1     114.147 -13.658  64.315  0.00  0.00    +0.000 A 
ATOM     38  C   UNL     1     113.273 -12.720  64.885  0.00  0.00    +0.000 A 
ATOM     39  C   UNL     1     112.145 -12.280  64.187  0.00  0.00    +0.000 A 
ATOM     40  C   UNL     1     111.850 -12.737  62.909  0.00  0.00    +0.000 A 
ATOM     41  C   UNL     1     112.712 -13.657  62.334  0.00  0.00    +0.000 A 
ATOM     42  C   UNL     1     113.845 -14.115  63.012  0.00  0.00    +0.000 A 
ATOM     43  F   UNL     1     112.451 -14.103  61.091  0.00  0.00    +0.000 F 
ATOM     44  F   UNL     1     111.334 -11.384  64.761  0.00  0.00    +0.000 F 
ENDBRANCH  36  37
ENDBRANCH   7  36
TORSDOF 6
ENDMDL
MODEL 5
REMARK VINA RESULT:      -8.6      2.924      3.867
REMARK  Name = DB11986_Entrectinib
REMARK  7 active torsions:
REMARK  status: ('A' for Active; 'I' for Inactive)
REMARK    1  A    between atoms: C_1  and  N_2
REMARK    2  A    between atoms: N_5  and  C_8
REMARK    3  A    between atoms: C_11  and  C_21
REMARK    4  A    between atoms: C_12  and  N_14
REMARK    5  A    between atoms: N_14  and  C_15
REMARK    6  A    between atoms: C_27  and  C_33
REMARK    7  A    between atoms: C_33  and  C_34
REMARK                            x       y       z     vdW  Elec       q    Type
REMARK                         _______ _______ _______ _____ _____    ______ ____
ROOT
ATOM      1  C   UNL     1     113.243 -18.042  68.542  0.00  0.00    +0.000 C 
ATOM      2  O   UNL     1     113.482 -17.666  69.676  0.00  0.00    +0.000 OA
ATOM      3  N   UNL     1     113.795 -17.389  67.419  0.00  0.00    +0.000 N 
ATOM      4  C   UNL     1     114.969 -16.583  67.492  0.00  0.00    +0.000 A 
ATOM      5  C   UNL     1     115.287 -15.180  67.863  0.00  0.00    +0.000 A 
ATOM      6  C   UNL     1     114.689 -13.985  68.403  0.00  0.00    +0.000 A 
ATOM      7  C   UNL     1     115.432 -12.743  68.489  0.00  0.00    +0.000 A 
ATOM      8  C   UNL     1     116.748 -12.709  68.023  0.00  0.00    +0.000 A 
ATOM      9  C   UNL     1     117.369 -13.844  67.528  0.00  0.00    +0.000 A 
ATOM     10  C   UNL     1     116.622 -15.033  67.466  0.00  0.00    +0.000 A 
ATOM     11  N   UNL     1     117.015 -16.258  67.022  0.00  0.00    +0.000 N 
ATOM     12  N   UNL     1     116.026 -17.155  66.906  0.00  0.00    +0.000 NA
ATOM     13  H   UNL     1     113.945 -18.051  66.667  0.00  0.00    +0.000 HD
ATOM     14  H   UNL     1     117.945 -16.522  66.727  0.00  0.00    +0.000 HD
ENDROOT
BRANCH   1  18
ATOM     15  C   UNL     1     110.194 -21.339  67.858  0.00  0.00    +0.000 A 
ATOM     16  C   UNL     1     110.471 -20.332  66.929  0.00  0.00    +0.000 A 
ATOM     17  C   UNL     1     111.490 -19.335  67.134  0.00  0.00    +0.000 A 
ATOM     18  C   UNL     1     112.308 -19.286  68.291  0.00  0.00    +0.000 A 
ATOM     19  C   UNL     1     112.048 -20.306  69.245  0.00  0.00    +0.000 A 
ATOM     20  C   UNL     1     111.020 -21.287  68.980  0.00  0.00    +0.000 A 
BRANCH  15  25
ATOM     21  C   UNL     1     105.241 -23.886  68.065  0.00  0.00    +0.000 C 
ATOM     22  N   UNL     1     106.668 -23.796  67.750  0.00  0.00    +0.000 NA
ATOM     23  C   UNL     1     106.933 -22.692  66.790  0.00  0.00    +0.000 C 
ATOM     24  C   UNL     1     108.446 -22.539  66.475  0.00  0.00    +0.000 C 
ATOM     25  N   UNL     1     109.234 -22.329  67.720  0.00  0.00    +0.000 N 
ATOM     26  C   UNL     1     109.001 -23.404  68.702  0.00  0.00    +0.000 C 
ATOM     27  C   UNL     1     107.472 -23.559  68.975  0.00  0.00    +0.000 C 
ENDBRANCH  15  25
BRANCH  19  28
ATOM     28  N   UNL     1     112.661 -20.556  70.456  0.00  0.00    +0.000 N 
ATOM     29  H   UNL     1     113.632 -20.256  70.497  0.00  0.00    +0.000 HD
BRANCH  28  30
ATOM     30  C   UNL     1     112.152 -20.999  71.744  0.00  0.00    +0.000 C 
ATOM     31  C   UNL     1     111.221 -19.891  72.290  0.00  0.00    +0.000 C 
ATOM     32  C   UNL     1     111.064 -19.943  73.803  0.00  0.00    +0.000 C 
ATOM     33  O   UNL     1     112.338 -19.952  74.439  0.00  0.00    +0.000 OA
ATOM     34  C   UNL     1     113.071 -21.128  74.115  0.00  0.00    +0.000 C 
ATOM     35  C   UNL     1     113.383 -21.178  72.637  0.00  0.00    +0.000 C 
ENDBRANCH  28  30
ENDBRANCH  19  28
ENDBRANCH   1  18
BRANCH   7  36
ATOM     36  C   UNL     1     114.902 -11.450  69.132  0.00  0.00    +0.000 C 
BRANCH  36  37
ATOM     37  C   UNL     1     115.085 -10.134  68.379  0.00  0.00    +0.000 A 
ATOM     38  C   UNL     1     115.909  -9.115  68.877  0.00  0.00    +0.000 A 
ATOM     39  C   UNL     1     116.139  -7.955  68.132  0.00  0.00    +0.000 A 
ATOM     40  C   UNL     1     115.577  -7.769  66.875  0.00  0.00    +0.000 A 
ATOM     41  C   UNL     1     114.768  -8.774  66.370  0.00  0.00    +0.000 A 
ATOM     42  C   UNL     1     114.520  -9.942  67.097  0.00  0.00    +0.000 A 
ATOM     43  F   UNL     1     114.224  -8.619  65.149  0.00  0.00    +0.000 F 
ATOM     44  F   UNL     1     116.932  -7.004  68.637  0.00  0.00    +0.000 F 
ENDBRANCH  36  37
ENDBRANCH   7  36
TORSDOF 6
ENDMDL
MODEL 6
REMARK VINA RESULT:      -8.4      3.147      5.537
REMARK  Name = DB11986_Entrectinib
REMARK  7 active torsions:
REMARK  status: ('A' for Active; 'I' for Inactive)
REMARK    1  A    between atoms: C_1  and  N_2
REMARK    2  A    between atoms: N_5  and  C_8
REMARK    3  A    between atoms: C_11  and  C_21
REMARK    4  A    between atoms: C_12  and  N_14
REMARK    5  A    between atoms: N_14  and  C_15
REMARK    6  A    between atoms: C_27  and  C_33
REMARK    7  A    between atoms: C_33  and  C_34
REMARK                            x       y       z     vdW  Elec       q    Type
REMARK                         _______ _______ _______ _____ _____    ______ ____
ROOT
ATOM      1  C   UNL     1     110.131 -21.222  68.615  0.00  0.00    +0.000 C 
ATOM      2  O   UNL     1     109.879 -20.034  68.524  0.00  0.00    +0.000 OA
ATOM      3  N   UNL     1     111.427 -21.677  68.937  0.00  0.00    +0.000 N 
ATOM      4  C   UNL     1     112.390 -20.862  69.601  0.00  0.00    +0.000 A 
ATOM      5  C   UNL     1     113.375 -19.823  69.204  0.00  0.00    +0.000 A 
ATOM      6  C   UNL     1     113.809 -19.045  68.072  0.00  0.00    +0.000 A 
ATOM      7  C   UNL     1     114.962 -18.170  68.156  0.00  0.00    +0.000 A 
ATOM      8  C   UNL     1     115.670 -18.098  69.358  0.00  0.00    +0.000 A 
ATOM      9  C   UNL     1     115.264 -18.805  70.479  0.00  0.00    +0.000 A 
ATOM     10  C   UNL     1     114.138 -19.638  70.364  0.00  0.00    +0.000 A 
ATOM     11  N   UNL     1     113.562 -20.419  71.317  0.00  0.00    +0.000 N 
ATOM     12  N   UNL     1     112.611 -21.247  70.863  0.00  0.00    +0.000 NA
ATOM     13  H   UNL     1     111.375 -22.546  69.457  0.00  0.00    +0.000 HD
ATOM     14  H   UNL     1     113.820 -20.468  72.293  0.00  0.00    +0.000 HD
ENDROOT
BRANCH   1  18
ATOM     15  C   UNL     1     107.210 -24.641  67.971  0.00  0.00    +0.000 A 
ATOM     16  C   UNL     1     107.830 -24.370  69.193  0.00  0.00    +0.000 A 
ATOM     17  C   UNL     1     108.701 -23.240  69.397  0.00  0.00    +0.000 A 
ATOM     18  C   UNL     1     109.003 -22.299  68.381  0.00  0.00    +0.000 A 
ATOM     19  C   UNL     1     108.375 -22.552  67.131  0.00  0.00    +0.000 A 
ATOM     20  C   UNL     1     107.502 -23.696  66.990  0.00  0.00    +0.000 A 
BRANCH  15  25
ATOM     21  C   UNL     1     104.249 -28.388  65.098  0.00  0.00    +0.000 C 
ATOM     22  N   UNL     1     104.758 -27.763  66.319  0.00  0.00    +0.000 NA
ATOM     23  C   UNL     1     106.243 -27.820  66.368  0.00  0.00    +0.000 C 
ATOM     24  C   UNL     1     106.816 -27.119  67.630  0.00  0.00    +0.000 C 
ATOM     25  N   UNL     1     106.359 -25.704  67.711  0.00  0.00    +0.000 N 
ATOM     26  C   UNL     1     104.889 -25.601  67.667  0.00  0.00    +0.000 C 
ATOM     27  C   UNL     1     104.337 -26.342  66.407  0.00  0.00    +0.000 C 
ENDBRANCH  15  25
BRANCH  19  28
ATOM     28  N   UNL     1     108.439 -21.837  65.953  0.00  0.00    +0.000 N 
ATOM     29  H   UNL     1     109.096 -22.217  65.276  0.00  0.00    +0.000 HD
BRANCH  28  30
ATOM     30  C   UNL     1     107.630 -20.758  65.412  0.00  0.00    +0.000 C 
ATOM     31  C   UNL     1     106.643 -20.309  66.516  0.00  0.00    +0.000 C 
ATOM     32  C   UNL     1     105.409 -19.614  65.958  0.00  0.00    +0.000 C 
ATOM     33  O   UNL     1     104.788 -20.418  64.961  0.00  0.00    +0.000 OA
ATOM     34  C   UNL     1     105.638 -20.595  63.834  0.00  0.00    +0.000 C 
ATOM     35  C   UNL     1     106.886 -21.357  64.214  0.00  0.00    +0.000 C 
ENDBRANCH  28  30
ENDBRANCH  19  28
ENDBRANCH   1  18
BRANCH   7  36
ATOM     36  C   UNL     1     115.438 -17.239  67.027  0.00  0.00    +0.000 C 
BRANCH  36  37
ATOM     37  C   UNL     1     115.696 -15.770  67.355  0.00  0.00    +0.000 A 
ATOM     38  C   UNL     1     114.650 -14.904  67.707  0.00  0.00    +0.000 A 
ATOM     39  C   UNL     1     114.913 -13.587  68.094  0.00  0.00    +0.000 A 
ATOM     40  C   UNL     1     116.208 -13.088  68.157  0.00  0.00    +0.000 A 
ATOM     41  C   UNL     1     117.249 -13.938  67.819  0.00  0.00    +0.000 A 
ATOM     42  C   UNL     1     117.012 -15.258  67.426  0.00  0.00    +0.000 A 
ATOM     43  F   UNL     1     118.512 -13.478  67.886  0.00  0.00    +0.000 F 
ATOM     44  F   UNL     1     113.892 -12.790  68.424  0.00  0.00    +0.000 F 
ENDBRANCH  36  37
ENDBRANCH   7  36
TORSDOF 6
ENDMDL
MODEL 7
REMARK VINA RESULT:      -8.3     20.908     24.615
REMARK  Name = DB11986_Entrectinib
REMARK  7 active torsions:
REMARK  status: ('A' for Active; 'I' for Inactive)
REMARK    1  A    between atoms: C_1  and  N_2
REMARK    2  A    between atoms: N_5  and  C_8
REMARK    3  A    between atoms: C_11  and  C_21
REMARK    4  A    between atoms: C_12  and  N_14
REMARK    5  A    between atoms: N_14  and  C_15
REMARK    6  A    between atoms: C_27  and  C_33
REMARK    7  A    between atoms: C_33  and  C_34
REMARK                            x       y       z     vdW  Elec       q    Type
REMARK                         _______ _______ _______ _____ _____    ______ ____
ROOT
ATOM      1  C   UNL     1     132.203 -12.867  56.254  0.00  0.00    +0.000 C 
ATOM      2  O   UNL     1     133.183 -12.179  56.474  0.00  0.00    +0.000 OA
ATOM      3  N   UNL     1     131.392 -12.651  55.120  0.00  0.00    +0.000 N 
ATOM      4  C   UNL     1     131.856 -11.973  53.955  0.00  0.00    +0.000 A 
ATOM      5  C   UNL     1     132.004 -10.560  53.523  0.00  0.00    +0.000 A 
ATOM      6  C   UNL     1     131.883  -9.207  54.004  0.00  0.00    +0.000 A 
ATOM      7  C   UNL     1     132.043  -8.073  53.116  0.00  0.00    +0.000 A 
ATOM      8  C   UNL     1     132.303  -8.306  51.763  0.00  0.00    +0.000 A 
ATOM      9  C   UNL     1     132.460  -9.590  51.268  0.00  0.00    +0.000 A 
ATOM     10  C   UNL     1     132.306 -10.666  52.160  0.00  0.00    +0.000 A 
ATOM     11  N   UNL     1     132.411 -11.998  51.905  0.00  0.00    +0.000 N 
ATOM     12  N   UNL     1     132.025 -12.793  52.912  0.00  0.00    +0.000 NA
ATOM     13  H   UNL     1     130.990 -13.526  54.805  0.00  0.00    +0.000 HD
ATOM     14  H   UNL     1     132.690 -12.425  51.032  0.00  0.00    +0.000 HD
ENDROOT
BRANCH   1  18
ATOM     15  C   UNL     1     131.203 -15.964  59.424  0.00  0.00    +0.000 A 
ATOM     16  C   UNL     1     130.468 -14.792  59.224  0.00  0.00    +0.000 A 
ATOM     17  C   UNL     1     130.758 -13.854  58.169  0.00  0.00    +0.000 A 
ATOM     18  C   UNL     1     131.810 -14.037  57.236  0.00  0.00    +0.000 A 
ATOM     19  C   UNL     1     132.565 -15.227  57.417  0.00  0.00    +0.000 A 
ATOM     20  C   UNL     1     132.219 -16.137  58.486  0.00  0.00    +0.000 A 
BRANCH  15  25
ATOM     21  C   UNL     1     132.204 -19.496  63.617  0.00  0.00    +0.000 C 
ATOM     22  N   UNL     1     131.352 -18.800  62.652  0.00  0.00    +0.000 NA
ATOM     23  C   UNL     1     131.423 -17.327  62.845  0.00  0.00    +0.000 C 
ATOM     24  C   UNL     1     130.567 -16.557  61.803  0.00  0.00    +0.000 C 
ATOM     25  N   UNL     1     130.972 -16.908  60.413  0.00  0.00    +0.000 N 
ATOM     26  C   UNL     1     130.916 -18.362  60.178  0.00  0.00    +0.000 C 
ATOM     27  C   UNL     1     131.756 -19.113  61.259  0.00  0.00    +0.000 C 
ENDBRANCH  15  25
BRANCH  19  28
ATOM     28  N   UNL     1     133.630 -15.714  56.687  0.00  0.00    +0.000 N 
ATOM     29  H   UNL     1     134.297 -16.248  57.238  0.00  0.00    +0.000 HD
BRANCH  28  30
ATOM     30  C   UNL     1     133.902 -15.771  55.260  0.00  0.00    +0.000 C 
ATOM     31  C   UNL     1     132.565 -16.055  54.536  0.00  0.00    +0.000 C 
ATOM     32  C   UNL     1     132.758 -16.677  53.161  0.00  0.00    +0.000 C 
ATOM     33  O   UNL     1     133.593 -17.827  53.243  0.00  0.00    +0.000 OA
ATOM     34  C   UNL     1     134.907 -17.486  53.669  0.00  0.00    +0.000 C 
ATOM     35  C   UNL     1     134.890 -16.926  55.072  0.00  0.00    +0.000 C 
ENDBRANCH  28  30
ENDBRANCH  19  28
ENDBRANCH   1  18
BRANCH   7  36
ATOM     36  C   UNL     1     132.020  -6.601  53.563  0.00  0.00    +0.000 C 
BRANCH  36  37
ATOM     37  C   UNL     1     130.729  -5.805  53.381  0.00  0.00    +0.000 A 
ATOM     38  C   UNL     1     129.737  -5.782  54.372  0.00  0.00    +0.000 A 
ATOM     39  C   UNL     1     128.605  -4.976  54.230  0.00  0.00    +0.000 A 
ATOM     40  C   UNL     1     128.420  -4.162  53.120  0.00  0.00    +0.000 A 
ATOM     41  C   UNL     1     129.398  -4.170  52.139  0.00  0.00    +0.000 A 
ATOM     42  C   UNL     1     130.538  -4.971  52.256  0.00  0.00    +0.000 A 
ATOM     43  F   UNL     1     129.244  -3.380  51.060  0.00  0.00    +0.000 F 
ATOM     44  F   UNL     1     127.679  -4.978  55.196  0.00  0.00    +0.000 F 
ENDBRANCH  36  37
ENDBRANCH   7  36
TORSDOF 6
ENDMDL
