# Supplementary material for: High-throughput screening and evaluation of repurposed drugs targeting the SARS-CoV-2 main protease
Source: Signal Transduct Target Ther. 2021 Sep 29;6:356. doi: 10.1038/s41392-021-00763-5 (PMC8479016; doi:10.1038/s41392-021-00763-5)
Supplement: Supplementary file 47 — Data Set 46 [file 41392_2021_763_MOESM47_ESM.txt]

MODEL 1
REMARK VINA RESULT:      -8.7      0.000      0.000
REMARK  Name = DB13874_Enasidenib
REMARK  9 active torsions:
REMARK  status: ('A' for Active; 'I' for Inactive)
REMARK    1  A    between atoms: C_1  and  C_2
REMARK    2  A    between atoms: C_2  and  O_3
REMARK    3  A    between atoms: C_2  and  C_4
REMARK    4  A    between atoms: C_2  and  C_5
REMARK    5  A    between atoms: C_5  and  N_6
REMARK    6  A    between atoms: C_9  and  C_10
REMARK    7  A    between atoms: C_12  and  C_13
REMARK    8  A    between atoms: N_22  and  C_23
REMARK    9  A    between atoms: C_25  and  C_26
REMARK                            x       y       z     vdW  Elec       q    Type
REMARK                         _______ _______ _______ _____ _____    ______ ____
ROOT
ATOM      1  N   UNL     1     115.179 -13.546  64.261  0.00  0.00    +0.000 N 
ATOM      2  C   UNL     1     115.175 -14.019  65.554  0.00  0.00    +0.000 A 
ATOM      3  N   UNL     1     115.071 -15.310  65.795  0.00  0.00    +0.000 NA
ATOM      4  C   UNL     1     115.238 -15.678  67.065  0.00  0.00    +0.000 A 
ATOM      5  N   UNL     1     115.518 -14.844  68.074  0.00  0.00    +0.000 NA
ATOM      6  C   UNL     1     115.521 -13.561  67.738  0.00  0.00    +0.000 A 
ATOM      7  N   UNL     1     115.750 -12.626  68.748  0.00  0.00    +0.000 N 
ATOM      8  N   UNL     1     115.348 -13.114  66.499  0.00  0.00    +0.000 NA
ATOM      9  H   UNL     1     114.976 -12.551  64.256  0.00  0.00    +0.000 HD
ATOM     10  H   UNL     1     116.105 -13.033  69.597  0.00  0.00    +0.000 HD
ENDROOT
BRANCH   4  11
ATOM     11  C   UNL     1     115.157 -17.128  67.354  0.00  0.00    +0.000 A 
ATOM     12  N   UNL     1     114.390 -17.884  66.516  0.00  0.00    +0.000 NA
ATOM     13  C   UNL     1     114.327 -19.233  66.700  0.00  0.00    +0.000 A 
ATOM     14  C   UNL     1     115.032 -19.860  67.726  0.00  0.00    +0.000 A 
ATOM     15  C   UNL     1     115.800 -19.088  68.590  0.00  0.00    +0.000 A 
ATOM     16  C   UNL     1     115.857 -17.709  68.410  0.00  0.00    +0.000 A 
BRANCH  13  17
ATOM     17  C   UNL     1     113.485 -20.082  65.757  0.00  0.00    +0.000 C 
ATOM     18  F   UNL     1     113.407 -19.608  64.482  0.00  0.00    +0.000 F 
ATOM     19  F   UNL     1     113.955 -21.360  65.650  0.00  0.00    +0.000 F 
ATOM     20  F   UNL     1     112.193 -20.208  66.185  0.00  0.00    +0.000 F 
ENDBRANCH  13  17
ENDBRANCH   4  11
BRANCH   7  21
ATOM     21  C   UNL     1     115.302 -11.297  68.789  0.00  0.00    +0.000 A 
ATOM     22  C   UNL     1     115.904 -10.302  68.011  0.00  0.00    +0.000 A 
ATOM     23  C   UNL     1     115.512  -8.972  68.141  0.00  0.00    +0.000 A 
ATOM     24  N   UNL     1     114.545  -8.602  69.028  0.00  0.00    +0.000 NA
ATOM     25  C   UNL     1     113.977  -9.574  69.774  0.00  0.00    +0.000 A 
ATOM     26  C   UNL     1     114.306 -10.917  69.682  0.00  0.00    +0.000 A 
BRANCH  23  27
ATOM     27  C   UNL     1     116.194  -7.911  67.286  0.00  0.00    +0.000 C 
ATOM     28  F   UNL     1     116.292  -6.696  67.907  0.00  0.00    +0.000 F 
ATOM     29  F   UNL     1     117.473  -8.239  66.943  0.00  0.00    +0.000 F 
ATOM     30  F   UNL     1     115.540  -7.664  66.114  0.00  0.00    +0.000 F 
ENDBRANCH  23  27
ENDBRANCH   7  21
BRANCH   1  31
ATOM     31  C   UNL     1     114.432 -14.307  63.270  0.00  0.00    +0.000 C 
BRANCH  31  33
ATOM     32  C   UNL     1     112.786 -12.537  64.078  0.00  0.00    +0.000 C 
ATOM     33  C   UNL     1     112.971 -13.792  63.215  0.00  0.00    +0.000 C 
ATOM     34  C   UNL     1     112.575 -13.497  61.768  0.00  0.00    +0.000 C 
BRANCH  33  35
ATOM     35  O   UNL     1     112.103 -14.823  63.712  0.00  0.00    +0.000 OA
ATOM     36  H   UNL     1     112.629 -15.636  63.798  0.00  0.00    +0.000 HD
ENDBRANCH  33  35
ENDBRANCH  31  33
ENDBRANCH   1  31
TORSDOF 7
ENDMDL
MODEL 2
REMARK VINA RESULT:      -8.6      1.739      8.423
REMARK  Name = DB13874_Enasidenib
REMARK  9 active torsions:
REMARK  status: ('A' for Active; 'I' for Inactive)
REMARK    1  A    between atoms: C_1  and  C_2
REMARK    2  A    between atoms: C_2  and  O_3
REMARK    3  A    between atoms: C_2  and  C_4
REMARK    4  A    between atoms: C_2  and  C_5
REMARK    5  A    between atoms: C_5  and  N_6
REMARK    6  A    between atoms: C_9  and  C_10
REMARK    7  A    between atoms: C_12  and  C_13
REMARK    8  A    between atoms: N_22  and  C_23
REMARK    9  A    between atoms: C_25  and  C_26
REMARK                            x       y       z     vdW  Elec       q    Type
REMARK                         _______ _______ _______ _____ _____    ______ ____
ROOT
ATOM      1  N   UNL     1     113.169 -13.641  65.853  0.00  0.00    +0.000 N 
ATOM      2  C   UNL     1     114.290 -13.494  66.639  0.00  0.00    +0.000 A 
ATOM      3  N   UNL     1     115.033 -12.411  66.550  0.00  0.00    +0.000 NA
ATOM      4  C   UNL     1     115.999 -12.293  67.462  0.00  0.00    +0.000 A 
ATOM      5  N   UNL     1     116.236 -13.171  68.443  0.00  0.00    +0.000 NA
ATOM      6  C   UNL     1     115.485 -14.263  68.394  0.00  0.00    +0.000 A 
ATOM      7  N   UNL     1     115.713 -15.251  69.353  0.00  0.00    +0.000 N 
ATOM      8  N   UNL     1     114.514 -14.460  67.509  0.00  0.00    +0.000 NA
ATOM      9  H   UNL     1     112.887 -14.616  65.832  0.00  0.00    +0.000 HD
ATOM     10  H   UNL     1     116.283 -14.939  70.121  0.00  0.00    +0.000 HD
ENDROOT
BRANCH   4  11
ATOM     11  C   UNL     1     116.827 -11.067  67.399  0.00  0.00    +0.000 A 
ATOM     12  N   UNL     1     116.283  -9.925  67.912  0.00  0.00    +0.000 NA
ATOM     13  C   UNL     1     117.024  -8.782  67.933  0.00  0.00    +0.000 A 
ATOM     14  C   UNL     1     118.330  -8.752  67.447  0.00  0.00    +0.000 A 
ATOM     15  C   UNL     1     118.879  -9.911  66.910  0.00  0.00    +0.000 A 
ATOM     16  C   UNL     1     118.119 -11.078  66.877  0.00  0.00    +0.000 A 
BRANCH  13  17
ATOM     17  C   UNL     1     116.425  -7.509  68.519  0.00  0.00    +0.000 C 
ATOM     18  F   UNL     1     115.852  -6.678  67.605  0.00  0.00    +0.000 F 
ATOM     19  F   UNL     1     115.455  -7.770  69.444  0.00  0.00    +0.000 F 
ATOM     20  F   UNL     1     117.356  -6.752  69.175  0.00  0.00    +0.000 F 
ENDBRANCH  13  17
ENDBRANCH   4  11
BRANCH   7  21
ATOM     21  C   UNL     1     115.471 -16.627  69.224  0.00  0.00    +0.000 A 
ATOM     22  C   UNL     1     115.069 -17.184  68.005  0.00  0.00    +0.000 A 
ATOM     23  C   UNL     1     114.737 -18.534  67.923  0.00  0.00    +0.000 A 
ATOM     24  N   UNL     1     114.786 -19.344  69.019  0.00  0.00    +0.000 NA
ATOM     25  C   UNL     1     115.172 -18.790  70.188  0.00  0.00    +0.000 A 
ATOM     26  C   UNL     1     115.533 -17.460  70.336  0.00  0.00    +0.000 A 
BRANCH  23  27
ATOM     27  C   UNL     1     114.293 -19.108  66.583  0.00  0.00    +0.000 C 
ATOM     28  F   UNL     1     112.971 -19.461  66.556  0.00  0.00    +0.000 F 
ATOM     29  F   UNL     1     114.449 -18.234  65.547  0.00  0.00    +0.000 F 
ATOM     30  F   UNL     1     114.974 -20.237  66.231  0.00  0.00    +0.000 F 
ENDBRANCH  23  27
ENDBRANCH   7  21
BRANCH   1  31
ATOM     31  C   UNL     1     113.181 -13.000  64.547  0.00  0.00    +0.000 C 
BRANCH  31  33
ATOM     32  C   UNL     1     112.902 -15.449  63.900  0.00  0.00    +0.000 C 
ATOM     33  C   UNL     1     113.398 -14.070  63.447  0.00  0.00    +0.000 C 
ATOM     34  C   UNL     1     112.683 -13.651  62.162  0.00  0.00    +0.000 C 
BRANCH  33  35
ATOM     35  O   UNL     1     114.804 -14.157  63.164  0.00  0.00    +0.000 OA
ATOM     36  H   UNL     1     114.913 -14.726  62.383  0.00  0.00    +0.000 HD
ENDBRANCH  33  35
ENDBRANCH  31  33
ENDBRANCH   1  31
TORSDOF 7
ENDMDL
MODEL 3
REMARK VINA RESULT:      -8.4      1.623      2.284
REMARK  Name = DB13874_Enasidenib
REMARK  9 active torsions:
REMARK  status: ('A' for Active; 'I' for Inactive)
REMARK    1  A    between atoms: C_1  and  C_2
REMARK    2  A    between atoms: C_2  and  O_3
REMARK    3  A    between atoms: C_2  and  C_4
REMARK    4  A    between atoms: C_2  and  C_5
REMARK    5  A    between atoms: C_5  and  N_6
REMARK    6  A    between atoms: C_9  and  C_10
REMARK    7  A    between atoms: C_12  and  C_13
REMARK    8  A    between atoms: N_22  and  C_23
REMARK    9  A    between atoms: C_25  and  C_26
REMARK                            x       y       z     vdW  Elec       q    Type
REMARK                         _______ _______ _______ _____ _____    ______ ____
ROOT
ATOM      1  N   UNL     1     114.654 -13.214  64.082  0.00  0.00    +0.000 N 
ATOM      2  C   UNL     1     115.268 -13.678  65.223  0.00  0.00    +0.000 A 
ATOM      3  N   UNL     1     115.039 -14.900  65.659  0.00  0.00    +0.000 NA
ATOM      4  C   UNL     1     115.800 -15.306  66.675  0.00  0.00    +0.000 A 
ATOM      5  N   UNL     1     116.767 -14.578  67.246  0.00  0.00    +0.000 NA
ATOM      6  C   UNL     1     116.860 -13.337  66.788  0.00  0.00    +0.000 A 
ATOM      7  N   UNL     1     117.809 -12.498  67.374  0.00  0.00    +0.000 N 
ATOM      8  N   UNL     1     116.128 -12.854  65.790  0.00  0.00    +0.000 NA
ATOM      9  H   UNL     1     114.704 -12.200  64.050  0.00  0.00    +0.000 HD
ATOM     10  H   UNL     1     118.479 -12.988  67.945  0.00  0.00    +0.000 HD
ENDROOT
BRANCH   4  11
ATOM     11  C   UNL     1     115.581 -16.688  67.159  0.00  0.00    +0.000 A 
ATOM     12  N   UNL     1     114.845 -17.515  66.361  0.00  0.00    +0.000 NA
ATOM     13  C   UNL     1     114.663 -18.814  66.730  0.00  0.00    +0.000 A 
ATOM     14  C   UNL     1     115.214 -19.320  67.907  0.00  0.00    +0.000 A 
ATOM     15  C   UNL     1     115.950 -18.473  68.728  0.00  0.00    +0.000 A 
ATOM     16  C   UNL     1     116.128 -17.143  68.357  0.00  0.00    +0.000 A 
BRANCH  13  17
ATOM     17  C   UNL     1     113.856 -19.744  65.834  0.00  0.00    +0.000 C 
ATOM     18  F   UNL     1     112.919 -20.489  66.484  0.00  0.00    +0.000 F 
ATOM     19  F   UNL     1     113.181 -19.068  64.858  0.00  0.00    +0.000 F 
ATOM     20  F   UNL     1     114.646 -20.641  65.170  0.00  0.00    +0.000 F 
ENDBRANCH  13  17
ENDBRANCH   4  11
BRANCH   7  21
ATOM     21  C   UNL     1     117.761 -11.099  67.466  0.00  0.00    +0.000 A 
ATOM     22  C   UNL     1     116.629 -10.440  67.958  0.00  0.00    +0.000 A 
ATOM     23  C   UNL     1     116.562  -9.050  67.946  0.00  0.00    +0.000 A 
ATOM     24  N   UNL     1     117.584  -8.295  67.453  0.00  0.00    +0.000 NA
ATOM     25  C   UNL     1     118.668  -8.946  66.977  0.00  0.00    +0.000 A 
ATOM     26  C   UNL     1     118.807 -10.325  66.976  0.00  0.00    +0.000 A 
BRANCH  23  27
ATOM     27  C   UNL     1     115.311  -8.363  68.481  0.00  0.00    +0.000 C 
ATOM     28  F   UNL     1     115.303  -7.011  68.270  0.00  0.00    +0.000 F 
ATOM     29  F   UNL     1     114.161  -8.819  67.906  0.00  0.00    +0.000 F 
ATOM     30  F   UNL     1     115.147  -8.518  69.827  0.00  0.00    +0.000 F 
ENDBRANCH  23  27
ENDBRANCH   7  21
BRANCH   1  31
ATOM     31  C   UNL     1     113.339 -13.751  63.767  0.00  0.00    +0.000 C 
BRANCH  31  33
ATOM     32  C   UNL     1     112.794 -15.779  62.322  0.00  0.00    +0.000 C 
ATOM     33  C   UNL     1     113.354 -14.351  62.337  0.00  0.00    +0.000 C 
ATOM     34  C   UNL     1     112.550 -13.461  61.388  0.00  0.00    +0.000 C 
BRANCH  33  35
ATOM     35  O   UNL     1     114.712 -14.385  61.869  0.00  0.00    +0.000 OA
ATOM     36  H   UNL     1     114.789 -15.120  61.238  0.00  0.00    +0.000 HD
ENDBRANCH  33  35
ENDBRANCH  31  33
ENDBRANCH   1  31
TORSDOF 7
ENDMDL
MODEL 4
REMARK VINA RESULT:      -8.0      3.176      8.437
REMARK  Name = DB13874_Enasidenib
REMARK  9 active torsions:
REMARK  status: ('A' for Active; 'I' for Inactive)
REMARK    1  A    between atoms: C_1  and  C_2
REMARK    2  A    between atoms: C_2  and  O_3
REMARK    3  A    between atoms: C_2  and  C_4
REMARK    4  A    between atoms: C_2  and  C_5
REMARK    5  A    between atoms: C_5  and  N_6
REMARK    6  A    between atoms: C_9  and  C_10
REMARK    7  A    between atoms: C_12  and  C_13
REMARK    8  A    between atoms: N_22  and  C_23
REMARK    9  A    between atoms: C_25  and  C_26
REMARK                            x       y       z     vdW  Elec       q    Type
REMARK                         _______ _______ _______ _____ _____    ______ ____
ROOT
ATOM      1  N   UNL     1     115.932 -13.649  67.943  0.00  0.00    +0.000 N 
ATOM      2  C   UNL     1     115.164 -14.410  67.090  0.00  0.00    +0.000 A 
ATOM      3  N   UNL     1     114.508 -13.847  66.098  0.00  0.00    +0.000 NA
ATOM      4  C   UNL     1     113.926 -14.684  65.238  0.00  0.00    +0.000 A 
ATOM      5  N   UNL     1     113.986 -16.019  65.310  0.00  0.00    +0.000 NA
ATOM      6  C   UNL     1     114.601 -16.482  66.389  0.00  0.00    +0.000 A 
ATOM      7  N   UNL     1     114.656 -17.865  66.563  0.00  0.00    +0.000 N 
ATOM      8  N   UNL     1     115.192 -15.712  67.298  0.00  0.00    +0.000 NA
ATOM      9  H   UNL     1     116.125 -14.170  68.793  0.00  0.00    +0.000 HD
ATOM     10  H   UNL     1     114.407 -18.383  65.736  0.00  0.00    +0.000 HD
ENDROOT
BRANCH   4  11
ATOM     11  C   UNL     1     113.209 -14.073  64.095  0.00  0.00    +0.000 A 
ATOM     12  N   UNL     1     112.140 -13.276  64.390  0.00  0.00    +0.000 NA
ATOM     13  C   UNL     1     111.481 -12.642  63.380  0.00  0.00    +0.000 A 
ATOM     14  C   UNL     1     111.875 -12.785  62.051  0.00  0.00    +0.000 A 
ATOM     15  C   UNL     1     112.953 -13.609  61.750  0.00  0.00    +0.000 A 
ATOM     16  C   UNL     1     113.621 -14.267  62.779  0.00  0.00    +0.000 A 
BRANCH  13  17
ATOM     17  C   UNL     1     110.298 -11.739  63.706  0.00  0.00    +0.000 C 
ATOM     18  F   UNL     1     109.895 -10.938  62.681  0.00  0.00    +0.000 F 
ATOM     19  F   UNL     1     109.192 -12.447  64.081  0.00  0.00    +0.000 F 
ATOM     20  F   UNL     1     110.559 -10.898  64.752  0.00  0.00    +0.000 F 
ENDBRANCH  13  17
ENDBRANCH   4  11
BRANCH   7  21
ATOM     21  C   UNL     1     114.747 -18.563  67.777  0.00  0.00    +0.000 A 
ATOM     22  C   UNL     1     113.646 -19.241  68.312  0.00  0.00    +0.000 A 
ATOM     23  C   UNL     1     113.730 -19.842  69.565  0.00  0.00    +0.000 A 
ATOM     24  N   UNL     1     114.873 -19.781  70.306  0.00  0.00    +0.000 NA
ATOM     25  C   UNL     1     115.925 -19.119  69.777  0.00  0.00    +0.000 A 
ATOM     26  C   UNL     1     115.916 -18.516  68.529  0.00  0.00    +0.000 A 
BRANCH  23  27
ATOM     27  C   UNL     1     112.510 -20.564  70.124  0.00  0.00    +0.000 C 
ATOM     28  F   UNL     1     111.999 -21.504  69.271  0.00  0.00    +0.000 F 
ATOM     29  F   UNL     1     112.770 -21.239  71.281  0.00  0.00    +0.000 F 
ATOM     30  F   UNL     1     111.469 -19.726  70.401  0.00  0.00    +0.000 F 
ENDBRANCH  23  27
ENDBRANCH   7  21
BRANCH   1  31
ATOM     31  C   UNL     1     115.512 -12.275  68.174  0.00  0.00    +0.000 C 
BRANCH  31  33
ATOM     32  C   UNL     1     116.417  -9.908  67.914  0.00  0.00    +0.000 C 
ATOM     33  C   UNL     1     116.375 -11.318  67.313  0.00  0.00    +0.000 C 
ATOM     34  C   UNL     1     117.794 -11.873  67.178  0.00  0.00    +0.000 C 
BRANCH  33  35
ATOM     35  O   UNL     1     115.801 -11.242  65.998  0.00  0.00    +0.000 OA
ATOM     36  H   UNL     1     116.323 -10.601  65.485  0.00  0.00    +0.000 HD
ENDBRANCH  33  35
ENDBRANCH  31  33
ENDBRANCH   1  31
TORSDOF 7
ENDMDL
MODEL 5
REMARK VINA RESULT:      -7.7      5.101      7.158
REMARK  Name = DB13874_Enasidenib
REMARK  9 active torsions:
REMARK  status: ('A' for Active; 'I' for Inactive)
REMARK    1  A    between atoms: C_1  and  C_2
REMARK    2  A    between atoms: C_2  and  O_3
REMARK    3  A    between atoms: C_2  and  C_4
REMARK    4  A    between atoms: C_2  and  C_5
REMARK    5  A    between atoms: C_5  and  N_6
REMARK    6  A    between atoms: C_9  and  C_10
REMARK    7  A    between atoms: C_12  and  C_13
REMARK    8  A    between atoms: N_22  and  C_23
REMARK    9  A    between atoms: C_25  and  C_26
REMARK                            x       y       z     vdW  Elec       q    Type
REMARK                         _______ _______ _______ _____ _____    ______ ____
ROOT
ATOM      1  N   UNL     1     114.563 -17.200  70.686  0.00  0.00    +0.000 N 
ATOM      2  C   UNL     1     114.684 -15.865  70.373  0.00  0.00    +0.000 A 
ATOM      3  N   UNL     1     115.212 -15.490  69.227  0.00  0.00    +0.000 NA
ATOM      4  C   UNL     1     115.137 -14.187  68.952  0.00  0.00    +0.000 A 
ATOM      5  N   UNL     1     114.558 -13.271  69.737  0.00  0.00    +0.000 NA
ATOM      6  C   UNL     1     114.132 -13.739  70.901  0.00  0.00    +0.000 A 
ATOM      7  N   UNL     1     113.567 -12.832  71.798  0.00  0.00    +0.000 N 
ATOM      8  N   UNL     1     114.184 -15.019  71.255  0.00  0.00    +0.000 NA
ATOM      9  H   UNL     1     114.417 -17.309  71.685  0.00  0.00    +0.000 HD
ATOM     10  H   UNL     1     113.342 -11.944  71.381  0.00  0.00    +0.000 HD
ENDROOT
BRANCH   4  11
ATOM     11  C   UNL     1     115.696 -13.748  67.652  0.00  0.00    +0.000 A 
ATOM     12  N   UNL     1     115.051 -14.172  66.526  0.00  0.00    +0.000 NA
ATOM     13  C   UNL     1     115.487 -13.749  65.306  0.00  0.00    +0.000 A 
ATOM     14  C   UNL     1     116.578 -12.890  65.181  0.00  0.00    +0.000 A 
ATOM     15  C   UNL     1     117.244 -12.471  66.328  0.00  0.00    +0.000 A 
ATOM     16  C   UNL     1     116.807 -12.911  67.574  0.00  0.00    +0.000 A 
BRANCH  13  17
ATOM     17  C   UNL     1     114.760 -14.206  64.048  0.00  0.00    +0.000 C 
ATOM     18  F   UNL     1     115.577 -14.577  63.023  0.00  0.00    +0.000 F 
ATOM     19  F   UNL     1     113.945 -15.278  64.280  0.00  0.00    +0.000 F 
ATOM     20  F   UNL     1     113.944 -13.236  63.538  0.00  0.00    +0.000 F 
ENDBRANCH  13  17
ENDBRANCH   4  11
BRANCH   7  21
ATOM     21  C   UNL     1     113.536 -12.932  73.197  0.00  0.00    +0.000 A 
ATOM     22  C   UNL     1     114.712 -12.904  73.955  0.00  0.00    +0.000 A 
ATOM     23  C   UNL     1     114.669 -13.106  75.332  0.00  0.00    +0.000 A 
ATOM     24  N   UNL     1     113.491 -13.342  75.977  0.00  0.00    +0.000 NA
ATOM     25  C   UNL     1     112.365 -13.371  75.230  0.00  0.00    +0.000 A 
ATOM     26  C   UNL     1     112.335 -13.159  73.861  0.00  0.00    +0.000 A 
BRANCH  23  27
ATOM     27  C   UNL     1     115.968 -13.079  76.127  0.00  0.00    +0.000 C 
ATOM     28  F   UNL     1     116.184 -14.219  76.852  0.00  0.00    +0.000 F 
ATOM     29  F   UNL     1     117.075 -12.942  75.341  0.00  0.00    +0.000 F 
ATOM     30  F   UNL     1     116.022 -12.061  77.034  0.00  0.00    +0.000 F 
ENDBRANCH  23  27
ENDBRANCH   7  21
BRANCH   1  31
ATOM     31  C   UNL     1     115.555 -18.108  70.130  0.00  0.00    +0.000 C 
BRANCH  31  33
ATOM     32  C   UNL     1     114.084 -19.965  71.067  0.00  0.00    +0.000 C 
ATOM     33  C   UNL     1     114.901 -19.487  69.861  0.00  0.00    +0.000 C 
ATOM     34  C   UNL     1     114.010 -19.409  68.620  0.00  0.00    +0.000 C 
BRANCH  33  35
ATOM     35  O   UNL     1     115.941 -20.444  69.601  0.00  0.00    +0.000 OA
ATOM     36  H   UNL     1     115.787 -20.814  68.715  0.00  0.00    +0.000 HD
ENDBRANCH  33  35
ENDBRANCH  31  33
ENDBRANCH   1  31
TORSDOF 7
ENDMDL
MODEL 6
REMARK VINA RESULT:      -7.5      6.504     10.193
REMARK  Name = DB13874_Enasidenib
REMARK  9 active torsions:
REMARK  status: ('A' for Active; 'I' for Inactive)
REMARK    1  A    between atoms: C_1  and  C_2
REMARK    2  A    between atoms: C_2  and  O_3
REMARK    3  A    between atoms: C_2  and  C_4
REMARK    4  A    between atoms: C_2  and  C_5
REMARK    5  A    between atoms: C_5  and  N_6
REMARK    6  A    between atoms: C_9  and  C_10
REMARK    7  A    between atoms: C_12  and  C_13
REMARK    8  A    between atoms: N_22  and  C_23
REMARK    9  A    between atoms: C_25  and  C_26
REMARK                            x       y       z     vdW  Elec       q    Type
REMARK                         _______ _______ _______ _____ _____    ______ ____
ROOT
ATOM      1  N   UNL     1     111.005 -21.697  70.055  0.00  0.00    +0.000 N 
ATOM      2  C   UNL     1     112.037 -21.150  70.784  0.00  0.00    +0.000 A 
ATOM      3  N   UNL     1     112.049 -21.237  72.098  0.00  0.00    +0.000 NA
ATOM      4  C   UNL     1     113.165 -20.820  72.696  0.00  0.00    +0.000 A 
ATOM      5  N   UNL     1     114.247 -20.353  72.061  0.00  0.00    +0.000 NA
ATOM      6  C   UNL     1     114.100 -20.231  70.749  0.00  0.00    +0.000 A 
ATOM      7  N   UNL     1     115.166 -19.698  70.023  0.00  0.00    +0.000 N 
ATOM      8  N   UNL     1     113.015 -20.610  70.082  0.00  0.00    +0.000 NA
ATOM      9  H   UNL     1     110.996 -21.303  69.119  0.00  0.00    +0.000 HD
ATOM     10  H   UNL     1     116.026 -19.659  70.545  0.00  0.00    +0.000 HD
ENDROOT
BRANCH   4  11
ATOM     11  C   UNL     1     113.213 -20.938  74.172  0.00  0.00    +0.000 A 
ATOM     12  N   UNL     1     112.787 -19.860  74.894  0.00  0.00    +0.000 NA
ATOM     13  C   UNL     1     112.754 -19.937  76.254  0.00  0.00    +0.000 A 
ATOM     14  C   UNL     1     113.143 -21.094  76.927  0.00  0.00    +0.000 A 
ATOM     15  C   UNL     1     113.592 -22.185  76.193  0.00  0.00    +0.000 A 
ATOM     16  C   UNL     1     113.636 -22.105  74.803  0.00  0.00    +0.000 A 
BRANCH  13  17
ATOM     17  C   UNL     1     112.264 -18.742  77.062  0.00  0.00    +0.000 C 
ATOM     18  F   UNL     1     111.008 -18.319  76.747  0.00  0.00    +0.000 F 
ATOM     19  F   UNL     1     112.246 -18.995  78.404  0.00  0.00    +0.000 F 
ATOM     20  F   UNL     1     113.071 -17.648  76.913  0.00  0.00    +0.000 F 
ENDBRANCH  13  17
ENDBRANCH   4  11
BRANCH   7  21
ATOM     21  C   UNL     1     115.098 -19.001  68.808  0.00  0.00    +0.000 A 
ATOM     22  C   UNL     1     114.384 -19.507  67.717  0.00  0.00    +0.000 A 
ATOM     23  C   UNL     1     114.412 -18.850  66.490  0.00  0.00    +0.000 A 
ATOM     24  N   UNL     1     115.136 -17.709  66.313  0.00  0.00    +0.000 NA
ATOM     25  C   UNL     1     115.824 -17.235  67.375  0.00  0.00    +0.000 A 
ATOM     26  C   UNL     1     115.825 -17.829  68.628  0.00  0.00    +0.000 A 
BRANCH  23  27
ATOM     27  C   UNL     1     113.630 -19.433  65.318  0.00  0.00    +0.000 C 
ATOM     28  F   UNL     1     114.387 -20.232  64.505  0.00  0.00    +0.000 F 
ATOM     29  F   UNL     1     112.583 -20.215  65.709  0.00  0.00    +0.000 F 
ATOM     30  F   UNL     1     113.104 -18.479  64.497  0.00  0.00    +0.000 F 
ENDBRANCH  23  27
ENDBRANCH   7  21
BRANCH   1  31
ATOM     31  C   UNL     1     109.696 -21.749  70.688  0.00  0.00    +0.000 C 
BRANCH  31  33
ATOM     32  C   UNL     1     107.782 -23.432  70.673  0.00  0.00    +0.000 C 
ATOM     33  C   UNL     1     108.732 -22.589  69.812  0.00  0.00    +0.000 C 
ATOM     34  C   UNL     1     107.928 -21.670  68.890  0.00  0.00    +0.000 C 
BRANCH  33  35
ATOM     35  O   UNL     1     109.511 -23.471  68.988  0.00  0.00    +0.000 OA
ATOM     36  H   UNL     1     110.051 -22.921  68.395  0.00  0.00    +0.000 HD
ENDBRANCH  33  35
ENDBRANCH  31  33
ENDBRANCH   1  31
TORSDOF 7
ENDMDL
MODEL 7
REMARK VINA RESULT:      -7.5      6.678      9.534
REMARK  Name = DB13874_Enasidenib
REMARK  9 active torsions:
REMARK  status: ('A' for Active; 'I' for Inactive)
REMARK    1  A    between atoms: C_1  and  C_2
REMARK    2  A    between atoms: C_2  and  O_3
REMARK    3  A    between atoms: C_2  and  C_4
REMARK    4  A    between atoms: C_2  and  C_5
REMARK    5  A    between atoms: C_5  and  N_6
REMARK    6  A    between atoms: C_9  and  C_10
REMARK    7  A    between atoms: C_12  and  C_13
REMARK    8  A    between atoms: N_22  and  C_23
REMARK    9  A    between atoms: C_25  and  C_26
REMARK                            x       y       z     vdW  Elec       q    Type
REMARK                         _______ _______ _______ _____ _____    ______ ____
ROOT
ATOM      1  N   UNL     1     111.033 -21.692  69.856  0.00  0.00    +0.000 N 
ATOM      2  C   UNL     1     112.035 -21.144  70.625  0.00  0.00    +0.000 A 
ATOM      3  N   UNL     1     111.969 -21.184  71.940  0.00  0.00    +0.000 NA
ATOM      4  C   UNL     1     113.059 -20.773  72.588  0.00  0.00    +0.000 A 
ATOM      5  N   UNL     1     114.187 -20.355  72.002  0.00  0.00    +0.000 NA
ATOM      6  C   UNL     1     114.120 -20.277  70.680  0.00  0.00    +0.000 A 
ATOM      7  N   UNL     1     115.240 -19.797  70.000  0.00  0.00    +0.000 N 
ATOM      8  N   UNL     1     113.066 -20.654  69.963  0.00  0.00    +0.000 NA
ATOM      9  H   UNL     1     111.089 -21.332  68.908  0.00  0.00    +0.000 HD
ATOM     10  H   UNL     1     116.069 -19.760  70.570  0.00  0.00    +0.000 HD
ENDROOT
BRANCH   4  11
ATOM     11  C   UNL     1     113.018 -20.838  74.067  0.00  0.00    +0.000 A 
ATOM     12  N   UNL     1     112.424 -19.795  74.717  0.00  0.00    +0.000 NA
ATOM     13  C   UNL     1     112.307 -19.833  76.074  0.00  0.00    +0.000 A 
ATOM     14  C   UNL     1     112.777 -20.915  76.816  0.00  0.00    +0.000 A 
ATOM     15  C   UNL     1     113.395 -21.971  76.155  0.00  0.00    +0.000 A 
ATOM     16  C   UNL     1     113.526 -21.929  74.769  0.00  0.00    +0.000 A 
BRANCH  13  17
ATOM     17  C   UNL     1     111.631 -18.677  76.802  0.00  0.00    +0.000 C 
ATOM     18  F   UNL     1     112.406 -17.567  76.950  0.00  0.00    +0.000 F 
ATOM     19  F   UNL     1     110.497 -18.257  76.168  0.00  0.00    +0.000 F 
ATOM     20  F   UNL     1     111.232 -19.021  78.064  0.00  0.00    +0.000 F 
ENDBRANCH  13  17
ENDBRANCH   4  11
BRANCH   7  21
ATOM     21  C   UNL     1     115.261 -19.143  68.760  0.00  0.00    +0.000 A 
ATOM     22  C   UNL     1     115.886 -17.900  68.602  0.00  0.00    +0.000 A 
ATOM     23  C   UNL     1     115.809 -17.221  67.390  0.00  0.00    +0.000 A 
ATOM     24  N   UNL     1     115.122 -17.737  66.331  0.00  0.00    +0.000 NA
ATOM     25  C   UNL     1     114.521 -18.934  66.500  0.00  0.00    +0.000 A 
ATOM     26  C   UNL     1     114.574 -19.671  67.673  0.00  0.00    +0.000 A 
BRANCH  23  27
ATOM     27  C   UNL     1     116.492 -15.865  67.254  0.00  0.00    +0.000 C 
ATOM     28  F   UNL     1     115.628 -14.852  66.939  0.00  0.00    +0.000 F 
ATOM     29  F   UNL     1     117.112 -15.460  68.400  0.00  0.00    +0.000 F 
ATOM     30  F   UNL     1     117.446 -15.841  66.279  0.00  0.00    +0.000 F 
ENDBRANCH  23  27
ENDBRANCH   7  21
BRANCH   1  31
ATOM     31  C   UNL     1     109.689 -21.690  70.412  0.00  0.00    +0.000 C 
BRANCH  31  33
ATOM     32  C   UNL     1     107.713 -23.299  70.446  0.00  0.00    +0.000 C 
ATOM     33  C   UNL     1     108.781 -22.626  69.575  0.00  0.00    +0.000 C 
ATOM     34  C   UNL     1     108.116 -21.836  68.445  0.00  0.00    +0.000 C 
BRANCH  33  35
ATOM     35  O   UNL     1     109.600 -23.646  68.980  0.00  0.00    +0.000 OA
ATOM     36  H   UNL     1     109.425 -24.478  69.451  0.00  0.00    +0.000 HD
ENDBRANCH  33  35
ENDBRANCH  31  33
ENDBRANCH   1  31
TORSDOF 7
ENDMDL
